# Supplementary material for: Crosstalk Between Cancer-associated Fibroblasts and Myeloid Cells Shapes the Heterogeneous Microenvironment of Gastric Cancer
Source: Curr Genomics. 2024 Jun 11;25(5):390–411. doi: 10.2174/0113892029300608240531111743 (PMC11420565; doi:10.2174/0113892029300608240531111743)
Supplement: Supplementary file 1 [file CG-25-390_SD1.zip]

Archive with 3 entries (2 files):
- CG-25-390/
- CG-25-390/6b-BMS-CG-2023-235 Supplementary Material.pdf
- CG-25-390/6c-BMS-CG-2023-235 Supplementary files_Tab S1-11(revised).xlsx
