# Supplementary material for: Crosstalk Between Cancer-associated Fibroblasts and Myeloid Cells Shapes the Heterogeneous Microenvironment of Gastric Cancer
Source: Curr Genomics. 2024 Jun 11;25(5):390–411. doi: 10.2174/0113892029300608240531111743 (PMC11420565; doi:10.2174/0113892029300608240531111743)
Supplement: Supplementary file 1 [file CG-25-390_SD1.zip › CG-25-390/6c-BMS-CG-2023-235 Supplementary files_Tab S1-11(revised).xlsx]

## Sheet: Sheet1
Tab S1.Cell annotation markers
Epithelial cells	KRT8,KRT18,KRT19
T cells	CD3D,CD3E,CD3G
Myeloid cells	LYZ
Fibroblasts	COL1A1,COL1A2,COL3A1,DCN
Endothelial cells	CD34,ENG,PECAM1,PLVAD,VWF
B cells	JCHAIN,CD79A,MS4A1
Mast cells	KIT
Plasma cells	MZB1

## Sheet: Sheet2
Tab S2.Differentially expressed genes (DEGs) of diifferent cell clusters
	p_val	avg_log2FC	pct.1	pct.2	p_val_adj	cluster	gene
CCL5	0	3.12296	0.844	0.066	0	T cells	CCL5
CXCR4	0	2.46602	0.917	0.223	0	T cells	CXCR4
CCL4	0	2.46282	0.615	0.118	0	T cells	CCL4
IL7R	0	2.24237	0.595	0.055	0	T cells	IL7R
NKG7	0	2.21125	0.663	0.038	0	T cells	NKG7
CD3E	0	2.1115	0.892	0.039	0	T cells	CD3E
CD7	0	2.06711	0.723	0.042	0	T cells	CD7
IL32	0	1.97626	0.92	0.219	0	T cells	IL32
GZMA	0	1.91194	0.621	0.025	0	T cells	GZMA
BTG1	0	1.78047	0.991	0.725	0	T cells	BTG1
CD8A	0	1.69727	0.561	0.025	0	T cells	CD8A
TNFAIP3	0	1.67673	0.853	0.33	0	T cells	TNFAIP3
CD52	0	1.65522	0.808	0.153	0	T cells	CD52
CREM	0	1.65396	0.746	0.228	0	T cells	CREM
PTPRC	0	1.60915	0.901	0.215	0	T cells	PTPRC
ZFP36L2	0	1.56203	0.976	0.782	0	T cells	ZFP36L2
CD3D	0	1.53785	0.726	0.03	0	T cells	CD3D
CST7	0	1.51904	0.658	0.046	0	T cells	CST7
SARAF	0	1.51267	0.948	0.656	0	T cells	SARAF
CD69	0	1.47981	0.767	0.167	0	T cells	CD69
ANXA1	0	1.46293	0.731	0.377	0	T cells	ANXA1
PTPRCAP	0	1.44208	0.811	0.195	0	T cells	PTPRCAP
DUSP2	0	1.40355	0.846	0.36	0	T cells	DUSP2
GZMB	0	1.39031	0.385	0.017	0	T cells	GZMB
CORO1A	0	1.38179	0.827	0.222	0	T cells	CORO1A
CD2	0	1.35693	0.675	0.029	0	T cells	CD2
RGCC	0	1.34381	0.723	0.275	0	T cells	RGCC
HSPA8	0	1.32566	0.992	0.908	0	T cells	HSPA8
EVL	0	1.2681	0.712	0.108	0	T cells	EVL
TUBA4A	0	1.24143	0.649	0.214	0	T cells	TUBA4A
SRGN	0	1.23988	0.98	0.596	0	T cells	SRGN
DNAJA1	0	1.23487	0.909	0.725	0	T cells	DNAJA1
RAC2	0	1.23199	0.795	0.271	0	T cells	RAC2
HCST	0	1.22716	0.748	0.132	0	T cells	HCST
ARHGDIB	0	1.22687	0.893	0.387	0	T cells	ARHGDIB
KLRB1	0	1.21949	0.39	0.018	0	T cells	KLRB1
IFNG	0	1.18681	0.25	0.01	0	T cells	IFNG
HLA-A	0	1.17412	0.998	0.87	0	T cells	HLA-A
GZMK	0	1.1631	0.341	0.015	0	T cells	GZMK
RPS27	0	1.11473	0.999	0.982	0	T cells	RPS27
NR4A2	0	1.09882	0.76	0.377	0	T cells	NR4A2
HLA-B	0	1.08344	1	0.929	0	T cells	HLA-B
LEPROTL1	0	1.06769	0.659	0.159	0	T cells	LEPROTL1
LCP1	0	1.03159	0.72	0.174	0	T cells	LCP1
TRBC2	0	1.02249	0.512	0.041	0	T cells	TRBC2
STK17B	0	1.01837	0.712	0.241	0	T cells	STK17B
LCK	0	1.00853	0.594	0.027	0	T cells	LCK
CCL4L2	0	1.00852	0.263	0.073	0	T cells	CCL4L2
FYN	0	1.00537	0.579	0.087	0	T cells	FYN
SPOCK2	0	0.994415	0.53	0.049	0	T cells	SPOCK2
SYTL3	0	0.989409	0.532	0.07	0	T cells	SYTL3
RPS29	0	0.984636	0.987	0.9	0	T cells	RPS29
DUSP4	0	0.978674	0.381	0.114	0	T cells	DUSP4
TAGAP	0	0.976312	0.614	0.199	0	T cells	TAGAP
GNG2	0	0.975135	0.598	0.109	0	T cells	GNG2
PRF1	0	0.973183	0.387	0.015	0	T cells	PRF1
SRSF7	0	0.972084	0.857	0.559	0	T cells	SRSF7
FYB1	0	0.966467	0.669	0.122	0	T cells	FYB1
CRIP1	0	0.965621	0.876	0.519	0	T cells	CRIP1
SAMSN1	0	0.959919	0.645	0.176	0	T cells	SAMSN1
S100A4	0	0.951079	0.778	0.285	0	T cells	S100A4
ADGRE5	0	0.939148	0.628	0.205	0	T cells	ADGRE5
ELF1	0	0.935984	0.675	0.296	0	T cells	ELF1
GZMH	0	0.931211	0.358	0.011	0	T cells	GZMH
CD96	0	0.924971	0.539	0.022	0	T cells	CD96
STK17A	0	0.919983	0.648	0.176	0	T cells	STK17A
G3BP2	0	0.917381	0.593	0.24	0	T cells	G3BP2
CD3G	0	0.917315	0.529	0.02	0	T cells	CD3G
SH3BGRL3	0	0.910502	0.943	0.67	0	T cells	SH3BGRL3
SH2D2A	0	0.901509	0.489	0.024	0	T cells	SH2D2A
TSC22D3	0	0.893939	0.934	0.699	0	T cells	TSC22D3
KLF6	0	0.89173	0.858	0.686	0	T cells	KLF6
B2M	0	0.883405	1	0.982	0	T cells	B2M
CD247	0	0.88214	0.483	0.016	0	T cells	CD247
LTB	0	0.88185	0.333	0.062	0	T cells	LTB
YPEL5	0	0.857439	0.754	0.407	0	T cells	YPEL5
PTPN22	0	0.849702	0.471	0.051	0	T cells	PTPN22
CACYBP	0	0.848277	0.644	0.337	0	T cells	CACYBP
SRSF2	0	0.843412	0.78	0.522	0	T cells	SRSF2
LDHA	0	0.843377	0.776	0.472	0	T cells	LDHA
RUNX3	0	0.842839	0.491	0.071	0	T cells	RUNX3
TRBC1	0	0.841993	0.371	0.016	0	T cells	TRBC1
CYTIP	0	0.835243	0.701	0.284	0	T cells	CYTIP
AC016831.7	0	0.830435	0.578	0.193	0	T cells	AC016831.7
ZNF331	0	0.829681	0.618	0.217	0	T cells	ZNF331
PFN1	0	0.82895	0.969	0.796	0	T cells	PFN1
PTGER4	0	0.824774	0.498	0.114	0	T cells	PTGER4
2023-09-01	0	0.82448	0.571	0.108	0	T cells	2023-09-01
CALM1	0	0.816826	0.955	0.771	0	T cells	CALM1
CLEC2B	0	0.8125	0.525	0.19	0	T cells	CLEC2B
KLRD1	0	0.804308	0.315	0.013	0	T cells	KLRD1
LSP1	0	0.802046	0.758	0.321	0	T cells	LSP1
CD8B	0	0.801966	0.37	0.016	0	T cells	CD8B
CTSW	0	0.796706	0.416	0.039	0	T cells	CTSW
PARP8	0	0.792856	0.51	0.083	0	T cells	PARP8
PDCD4	0	0.786421	0.623	0.277	0	T cells	PDCD4
IFITM1	0	0.781728	0.836	0.298	0	T cells	IFITM1
H2AFZ	0	0.778066	0.733	0.529	0	T cells	H2AFZ
HLA-C	0	0.77183	0.986	0.882	0	T cells	HLA-C
PGK1	0	0.765248	0.729	0.431	0	T cells	PGK1
PDCL3	0	0.751416	0.473	0.121	0	T cells	PDCL3
GZMM	0	0.748198	0.44	0.017	0	T cells	GZMM
ACAP1	0	0.747851	0.531	0.095	0	T cells	ACAP1
DNAJB1	0	0.745475	0.934	0.785	0	T cells	DNAJB1
LDLRAD4	0	0.739275	0.389	0.101	0	T cells	LDLRAD4
ARHGAP9	0	0.737212	0.484	0.076	0	T cells	ARHGAP9
ARHGEF1	0	0.73686	0.589	0.189	0	T cells	ARHGEF1
YWHAZ	0	0.736619	0.885	0.638	0	T cells	YWHAZ
TSPYL2	0	0.732987	0.516	0.242	0	T cells	TSPYL2
HLA-E	0	0.730569	0.964	0.747	0	T cells	HLA-E
PIK3R1	0	0.727346	0.45	0.167	0	T cells	PIK3R1
PPP1R2	0	0.726595	0.582	0.259	0	T cells	PPP1R2
RARRES3	0	0.725869	0.604	0.208	0	T cells	RARRES3
RPS15A	0	0.725817	0.999	0.973	0	T cells	RPS15A
DNAJB6	0	0.72371	0.719	0.441	0	T cells	DNAJB6
DOK2	0	0.722716	0.47	0.081	0	T cells	DOK2
CD53	0	0.722198	0.635	0.211	0	T cells	CD53
SOCS1	0	0.721553	0.528	0.174	0	T cells	SOCS1
PNRC1	0	0.715288	0.859	0.597	0	T cells	PNRC1
CD6	0	0.713202	0.411	0.02	0	T cells	CD6
DDX24	0	0.706524	0.666	0.378	0	T cells	DDX24
MBNL1	0	0.706153	0.65	0.3	0	T cells	MBNL1
CSRNP1	0	0.703577	0.606	0.321	0	T cells	CSRNP1
STAT4	0	0.701773	0.458	0.043	0	T cells	STAT4
H3F3B	0	0.699681	0.997	0.951	0	T cells	H3F3B
ZAP70	0	0.697631	0.441	0.017	0	T cells	ZAP70
FAM177A1	0	0.696095	0.523	0.265	0	T cells	FAM177A1
HSP90AB1	0	0.694323	0.974	0.927	0	T cells	HSP90AB1
MYADM	0	0.69183	0.622	0.393	0	T cells	MYADM
RPS3	0	0.690725	0.999	0.979	0	T cells	RPS3
NR3C1	0	0.690352	0.498	0.229	0	T cells	NR3C1
RPL28	0	0.688834	1	0.994	0	T cells	RPL28
SOD1	0	0.688745	0.73	0.475	0	T cells	SOD1
STK4	0	0.686631	0.584	0.213	0	T cells	STK4
ZFP36	0	0.67989	0.966	0.826	0	T cells	ZFP36
ZC3HAV1	0	0.678061	0.571	0.239	0	T cells	ZC3HAV1
GPR65	0	0.671545	0.431	0.094	0	T cells	GPR65
ALOX5AP	0	0.666711	0.56	0.129	0	T cells	ALOX5AP
SLC7A5	0	0.665215	0.528	0.219	0	T cells	SLC7A5
SLA	0	0.664386	0.397	0.081	0	T cells	SLA
CNOT6L	0	0.657014	0.441	0.112	0	T cells	CNOT6L
RORA	0	0.656091	0.417	0.092	0	T cells	RORA
CELF2	0	0.64885	0.553	0.192	0	T cells	CELF2
CBLB	0	0.647145	0.427	0.107	0	T cells	CBLB
HSPH1	0	0.647109	0.828	0.612	0	T cells	HSPH1
RPL30	0	0.646793	0.999	0.977	0	T cells	RPL30
LAT	0	0.638437	0.433	0.049	0	T cells	LAT
IL2RB	0	0.634909	0.347	0.013	0	T cells	IL2RB
DDX5	0	0.632772	0.951	0.845	0	T cells	DDX5
CRYBG1	0	0.632479	0.409	0.088	0	T cells	CRYBG1
RPL23A	0	0.630461	0.988	0.934	0	T cells	RPL23A
APOBEC3G	0	0.626072	0.387	0.073	0	T cells	APOBEC3G
RHOH	0	0.624909	0.497	0.195	0	T cells	RHOH
KIAA1551	0	0.622792	0.497	0.183	0	T cells	KIAA1551
WIPF1	0	0.619652	0.54	0.202	0	T cells	WIPF1
PRKCH	0	0.613648	0.439	0.067	0	T cells	PRKCH
EMB	0	0.61134	0.458	0.102	0	T cells	EMB
ITK	0	0.60986	0.355	0.018	0	T cells	ITK
SLA2	0	0.604782	0.33	0.014	0	T cells	SLA2
RPS25	0	0.602273	0.994	0.948	0	T cells	RPS25
CD37	0	0.598777	0.73	0.242	0	T cells	CD37
PTMA	0	0.594936	0.999	0.959	0	T cells	PTMA
CD48	0	0.594238	0.535	0.177	0	T cells	CD48
RBM8A	0	0.592448	0.701	0.398	0	T cells	RBM8A
PPP2R5C	0	0.588837	0.471	0.154	0	T cells	PPP2R5C
ISG20	0	0.588516	0.626	0.352	0	T cells	ISG20
SLC2A3	0	0.587051	0.592	0.254	0	T cells	SLC2A3
RPS21	0	0.584633	0.989	0.929	0	T cells	RPS21
RPS27A	0	0.582626	0.999	0.975	0	T cells	RPS27A
PABPC1	0	0.579066	0.933	0.831	0	T cells	PABPC1
TBC1D10C	0	0.577941	0.404	0.058	0	T cells	TBC1D10C
SKAP1	0	0.576901	0.41	0.053	0	T cells	SKAP1
RPSA	0	0.576673	0.964	0.891	0	T cells	RPSA
HSPE1	0	0.576246	0.876	0.773	0	T cells	HSPE1
SCML4	0	0.57462	0.343	0.019	0	T cells	SCML4
EZR	0	0.573116	0.772	0.503	0	T cells	EZR
HSP90AA1	0	0.572398	0.99	0.941	0	T cells	HSP90AA1
TMSB4X	0	0.57131	0.999	0.936	0	T cells	TMSB4X
ETS1	0	0.569382	0.448	0.118	0	T cells	ETS1
PFKFB3	0	0.565634	0.387	0.138	0	T cells	PFKFB3
EIF1	0	0.564729	0.999	0.982	0	T cells	EIF1
LCP2	0	0.561892	0.501	0.146	0	T cells	LCP2
RPS12	0	0.560575	0.999	0.984	0	T cells	RPS12
IDS	0	0.554461	0.543	0.247	0	T cells	IDS
RPS19	0	0.550373	0.999	0.986	0	T cells	RPS19
ARID5A	0	0.548134	0.486	0.188	0	T cells	ARID5A
LINC01871	0	0.544088	0.263	0.01	0	T cells	LINC01871
PAXX	0	0.542814	0.551	0.262	0	T cells	PAXX
BRD2	0	0.54024	0.759	0.56	0	T cells	BRD2
AHSA1	0	0.540028	0.525	0.3	0	T cells	AHSA1
RNF125	0	0.537645	0.355	0.056	0	T cells	RNF125
LAG3	0	0.536808	0.291	0.033	0	T cells	LAG3
PDE4D	0	0.536041	0.365	0.106	0	T cells	PDE4D
EML4	0	0.530823	0.511	0.221	0	T cells	EML4
CNN2	0	0.527592	0.549	0.275	0	T cells	CNN2
SAP18	0	0.527303	0.736	0.542	0	T cells	SAP18
CHORDC1	0	0.522945	0.483	0.268	0	T cells	CHORDC1
GTF2B	0	0.522782	0.542	0.264	0	T cells	GTF2B
UBE2D3	0	0.52126	0.751	0.566	0	T cells	UBE2D3
LBH	0	0.519791	0.464	0.146	0	T cells	LBH
PDE4B	0	0.518456	0.551	0.256	0	T cells	PDE4B
CCNH	0	0.518068	0.486	0.226	0	T cells	CCNH
TRAT1	0	0.517596	0.254	0.009	0	T cells	TRAT1
JMJD6	0	0.517304	0.464	0.205	0	T cells	JMJD6
PTGES3	0	0.516629	0.719	0.532	0	T cells	PTGES3
TNFSF9	0	0.511969	0.307	0.116	0	T cells	TNFSF9
IKZF1	0	0.508015	0.401	0.101	0	T cells	IKZF1
GATA3	0	0.507517	0.276	0.015	0	T cells	GATA3
COTL1	0	0.507227	0.662	0.36	0	T cells	COTL1
AKNA	0	0.505519	0.391	0.102	0	T cells	AKNA
HOPX	0	0.504907	0.323	0.078	0	T cells	HOPX
SLC9A3R1	0	0.504443	0.529	0.248	0	T cells	SLC9A3R1
TUBB4B	0	0.502765	0.767	0.602	0	T cells	TUBB4B
RASAL3	0	0.500824	0.378	0.071	0	T cells	RASAL3
RPLP1	0	0.500757	1	0.996	0	T cells	RPLP1
PIK3IP1	0	0.500194	0.366	0.093	0	T cells	PIK3IP1
LIMD2	0	0.497329	0.475	0.186	0	T cells	LIMD2
APBB1IP	0	0.496708	0.44	0.115	0	T cells	APBB1IP
ID2	0	0.495532	0.58	0.347	0	T cells	ID2
VPS37B	0	0.495212	0.467	0.25	0	T cells	VPS37B
KMT2E	0	0.493745	0.59	0.351	0	T cells	KMT2E
CKS2	0	0.492473	0.504	0.252	0	T cells	CKS2
TNFRSF1B	0	0.488536	0.459	0.146	0	T cells	TNFRSF1B
CDKN1B	0	0.487208	0.452	0.212	0	T cells	CDKN1B
NCL	0	0.483386	0.786	0.597	0	T cells	NCL
GLIPR1	0	0.481803	0.442	0.19	0	T cells	GLIPR1
MYL12A	0	0.480977	0.839	0.574	0	T cells	MYL12A
BUB3	0	0.47842	0.456	0.191	0	T cells	BUB3
CXCR3	0	0.477457	0.26	0.017	0	T cells	CXCR3
CLEC2D	0	0.476982	0.316	0.036	0	T cells	CLEC2D
NPM1	0	0.47292	0.903	0.779	0	T cells	NPM1
CDC42SE2	0	0.47244	0.432	0.148	0	T cells	CDC42SE2
RNF19A	0	0.472325	0.348	0.139	0	T cells	RNF19A
SF1	0	0.470542	0.628	0.392	0	T cells	SF1
ARID4B	0	0.470527	0.486	0.254	0	T cells	ARID4B
ITM2A	0	0.470164	0.422	0.167	0	T cells	ITM2A
LAPTM5	0	0.469082	0.801	0.266	0	T cells	LAPTM5
ATP1B3	0	0.468139	0.494	0.266	0	T cells	ATP1B3
THEMIS	0	0.468073	0.287	0.011	0	T cells	THEMIS
CAMK4	0	0.463325	0.304	0.026	0	T cells	CAMK4
RPLP2	0	0.461343	0.997	0.97	0	T cells	RPLP2
CKLF	0	0.460445	0.447	0.204	0	T cells	CKLF
ARPC2	0	0.458298	0.806	0.638	0	T cells	ARPC2
OXNAD1	0	0.457999	0.301	0.043	0	T cells	OXNAD1
CFL1	0	0.457786	0.951	0.796	0	T cells	CFL1
SMCHD1	0	0.457227	0.49	0.246	0	T cells	SMCHD1
HNRNPDL	0	0.452727	0.792	0.635	0	T cells	HNRNPDL
HCLS1	0	0.452722	0.566	0.267	0	T cells	HCLS1
PSMB9	0	0.451768	0.554	0.308	0	T cells	PSMB9
NOP58	0	0.450704	0.482	0.286	0	T cells	NOP58
GPSM3	0	0.449202	0.503	0.227	0	T cells	GPSM3
GABARAPL1	0	0.447374	0.425	0.196	0	T cells	GABARAPL1
CD44	0	0.445987	0.68	0.377	0	T cells	CD44
SLC38A1	0	0.445968	0.411	0.137	0	T cells	SLC38A1
FUS	0	0.445336	0.742	0.503	0	T cells	FUS
2023-09-06	0	0.443391	0.428	0.175	0	T cells	2023-09-06
PER1	0	0.442853	0.448	0.238	0	T cells	PER1
GBP5	0	0.442042	0.272	0.037	0	T cells	GBP5
RAN	0	0.442035	0.716	0.522	0	T cells	RAN
SUN2	0	0.441598	0.393	0.138	0	T cells	SUN2
CLDND1	0	0.440205	0.407	0.211	0	T cells	CLDND1
ARL6IP5	0	0.440038	0.573	0.324	0	T cells	ARL6IP5
PSTPIP1	0	0.439169	0.315	0.038	0	T cells	PSTPIP1
RPL39	0	0.439022	0.998	0.957	0	T cells	RPL39
KPNA2	0	0.435577	0.376	0.159	0	T cells	KPNA2
TERF2IP	0	0.432875	0.495	0.273	0	T cells	TERF2IP
SRSF5	0	0.43173	0.684	0.493	0	T cells	SRSF5
PTPN7	0	0.431092	0.323	0.075	0	T cells	PTPN7
BZW1	0	0.430966	0.583	0.349	0	T cells	BZW1
ABRACL	0	0.43074	0.459	0.209	0	T cells	ABRACL
HMGB2	0	0.430035	0.407	0.208	0	T cells	HMGB2
DDIT4	0	0.428755	0.743	0.517	0	T cells	DDIT4
FXYD5	0	0.427229	0.698	0.461	0	T cells	FXYD5
EPC1	0	0.427226	0.506	0.295	0	T cells	EPC1
2023-09-09	0	0.42564	0.495	0.247	0	T cells	2023-09-09
TCP1	0	0.425167	0.551	0.364	0	T cells	TCP1
SELENOK	0	0.424997	0.726	0.556	0	T cells	SELENOK
CCND3	0	0.420664	0.432	0.194	0	T cells	CCND3
BIN2	0	0.420564	0.346	0.092	0	T cells	BIN2
MAT2A	0	0.420161	0.545	0.34	0	T cells	MAT2A
PDE3B	0	0.418887	0.254	0.037	0	T cells	PDE3B
PBX4	0	0.418603	0.28	0.035	0	T cells	PBX4
JAK1	0	0.415992	0.564	0.341	0	T cells	JAK1
REL	0	0.415046	0.533	0.258	0	T cells	REL
CYFIP2	0	0.414428	0.327	0.059	0	T cells	CYFIP2
SC5D	0	0.414297	0.3	0.093	0	T cells	SC5D
MATK	0	0.412722	0.262	0.023	0	T cells	MATK
TC2N	0	0.411752	0.306	0.065	0	T cells	TC2N
CEMIP2	0	0.411717	0.414	0.193	0	T cells	CEMIP2
ELOVL5	0	0.411327	0.429	0.201	0	T cells	ELOVL5
DEF6	0	0.411236	0.369	0.119	0	T cells	DEF6
IL2RG	0	0.408983	0.407	0.159	0	T cells	IL2RG
TRAC	0	0.405963	0.259	0.025	0	T cells	TRAC
RALGAPA1	0	0.40531	0.394	0.161	0	T cells	RALGAPA1
MCL1	0	0.402851	0.82	0.651	0	T cells	MCL1
ITGA4	0	0.402236	0.346	0.119	0	T cells	ITGA4
FKBP5	0	0.400911	0.408	0.208	0	T cells	FKBP5
ITGAE	0	0.398558	0.32	0.146	0	T cells	ITGAE
PPP1R18	0	0.397308	0.4	0.172	0	T cells	PPP1R18
ARAP2	0	0.395875	0.304	0.064	0	T cells	ARAP2
HNRNPA1	0	0.394487	0.903	0.794	0	T cells	HNRNPA1
RPL38	0	0.394461	0.928	0.83	0	T cells	RPL38
MYH9	0	0.393465	0.626	0.353	0	T cells	MYH9
AKAP13	0	0.39334	0.561	0.341	0	T cells	AKAP13
ANKRD12	0	0.393114	0.527	0.339	0	T cells	ANKRD12
RASSF5	0	0.391321	0.366	0.116	0	T cells	RASSF5
FAU	0	0.387633	0.996	0.966	0	T cells	FAU
ARL4C	0	0.387055	0.341	0.091	0	T cells	ARL4C
HERPUD2	0	0.384473	0.347	0.127	0	T cells	HERPUD2
RNF149	0	0.384465	0.48	0.242	0	T cells	RNF149
AKIRIN1	0	0.384412	0.403	0.179	0	T cells	AKIRIN1
IVNS1ABP	0	0.384235	0.454	0.247	0	T cells	IVNS1ABP
ACTB	0	0.384203	0.999	0.939	0	T cells	ACTB
IDI1	0	0.384182	0.429	0.224	0	T cells	IDI1
MSN	0	0.384131	0.55	0.298	0	T cells	MSN
PBXIP1	0	0.384046	0.351	0.149	0	T cells	PBXIP1
RPS16	0	0.383122	0.989	0.95	0	T cells	RPS16
TOMM7	0	0.382443	0.799	0.639	0	T cells	TOMM7
CALM2	0	0.381763	0.817	0.631	0	T cells	CALM2
TRIR	0	0.378766	0.654	0.467	0	T cells	TRIR
RPS14	0	0.378059	0.999	0.979	0	T cells	RPS14
CNBP	0	0.376877	0.716	0.564	0	T cells	CNBP
DAZAP2	0	0.374712	0.668	0.453	0	T cells	DAZAP2
NR4A3	0	0.374578	0.456	0.218	0	T cells	NR4A3
SFPQ	0	0.373358	0.631	0.434	0	T cells	SFPQ
HNRNPA2B1	0	0.372914	0.883	0.772	0	T cells	HNRNPA2B1
RPS7	0	0.372894	0.996	0.947	0	T cells	RPS7
WAS	0	0.372057	0.389	0.138	0	T cells	WAS
CIB1	0	0.370723	0.577	0.364	0	T cells	CIB1
TUBA1A	0	0.369202	0.654	0.347	0	T cells	TUBA1A
UBB	0	0.368381	0.972	0.931	0	T cells	UBB
TTC39C	0	0.368	0.274	0.059	0	T cells	TTC39C
ITGB2	0	0.367551	0.472	0.145	0	T cells	ITGB2
NAA50	0	0.36692	0.351	0.163	0	T cells	NAA50
RPL14	0	0.362072	0.99	0.959	0	T cells	RPL14
HLA-F	0	0.361757	0.509	0.286	0	T cells	HLA-F
TRIM22	0	0.360506	0.369	0.158	0	T cells	TRIM22
DEDD2	0	0.36004	0.389	0.202	0	T cells	DEDD2
FLT3LG	0	0.357528	0.256	0.052	0	T cells	FLT3LG
ARHGAP15	0	0.35393	0.342	0.12	0	T cells	ARHGAP15
RBL2	0	0.352191	0.347	0.145	0	T cells	RBL2
OSTF1	0	0.352095	0.438	0.242	0	T cells	OSTF1
EEF1A1	0	0.350511	1	0.995	0	T cells	EEF1A1
RGS1	0	0.346588	0.595	0.334	0	T cells	RGS1
ITGAL	0	0.344181	0.26	0.049	0	T cells	ITGAL
MGAT4A	0	0.341637	0.318	0.129	0	T cells	MGAT4A
RNF213	0	0.340987	0.508	0.285	0	T cells	RNF213
CD99	0	0.335527	0.779	0.472	0	T cells	CD99
RPL19	0	0.335026	0.999	0.977	0	T cells	RPL19
RPS3A	0	0.332223	0.996	0.958	0	T cells	RPS3A
FNBP1	0	0.3316	0.426	0.214	0	T cells	FNBP1
DOCK8	0	0.331521	0.351	0.137	0	T cells	DOCK8
TMC6	0	0.330297	0.324	0.119	0	T cells	TMC6
SELPLG	0	0.327901	0.275	0.085	0	T cells	SELPLG
TMC8	0	0.325302	0.263	0.052	0	T cells	TMC8
MBP	0	0.323058	0.351	0.152	0	T cells	MBP
SEMA4D	0	0.322311	0.306	0.108	0	T cells	SEMA4D
ANKRD44	0	0.321961	0.328	0.124	0	T cells	ANKRD44
TRAF3IP3	0	0.321383	0.262	0.073	0	T cells	TRAF3IP3
EVI2A	0	0.319598	0.274	0.101	0	T cells	EVI2A
MATR3.1	0	0.318942	0.408	0.215	0	T cells	MATR3.1
TPM3	0	0.318456	0.708	0.477	0	T cells	TPM3
FAM49B	0	0.315336	0.438	0.208	0	T cells	FAM49B
CCND2	0	0.312391	0.31	0.123	0	T cells	CCND2
RHOF	0	0.310757	0.31	0.098	0	T cells	RHOF
C9orf78	0	0.310473	0.367	0.184	0	T cells	C9orf78
SIGIRR	0	0.309063	0.401	0.207	0	T cells	SIGIRR
UBA52	0	0.306358	0.956	0.899	0	T cells	UBA52
CASP8	0	0.303978	0.259	0.094	0	T cells	CASP8
ICAM3	0	0.303936	0.435	0.236	0	T cells	ICAM3
RAB8B	0	0.298526	0.298	0.123	0	T cells	RAB8B
RPS20	0	0.296651	0.792	0.636	0	T cells	RPS20
CCSER2	0	0.295979	0.309	0.132	0	T cells	CCSER2
RASA2	0	0.295622	0.276	0.1	0	T cells	RASA2
LPXN	0	0.295147	0.345	0.161	0	T cells	LPXN
ATP6V0C	0	0.294022	0.709	0.517	0	T cells	ATP6V0C
RNF166	0	0.293951	0.27	0.088	0	T cells	RNF166
TSEN54	0	0.29095	0.272	0.086	0	T cells	TSEN54
MYO1G	0	0.289114	0.255	0.071	0	T cells	MYO1G
RPL32	0	0.28866	0.999	0.979	0	T cells	RPL32
ARHGAP45	0	0.287923	0.284	0.1	0	T cells	ARHGAP45
RNF139	0	0.28557	0.259	0.099	0	T cells	RNF139
RPL26	0	0.284979	0.997	0.954	0	T cells	RPL26
DOCK10	0	0.283281	0.265	0.087	0	T cells	DOCK10
NFATC2	0	0.281483	0.279	0.108	0	T cells	NFATC2
FAM129A	0	0.280847	0.284	0.117	0	T cells	FAM129A
CDK17	0	0.279212	0.283	0.112	0	T cells	CDK17
RPL37	0	0.272563	0.996	0.967	0	T cells	RPL37
ARHGAP4	0	0.267043	0.309	0.126	0	T cells	ARHGAP4
RPL13	0	0.265093	0.999	0.994	0	T cells	RPL13
STK10	0	0.255981	0.265	0.102	0	T cells	STK10
GIMAP7	0	0.254013	0.277	0.097	0	T cells	GIMAP7
UBE2A	4.07e-307	0.34014	0.46	0.27	8.76e-303	T cells	UBE2A
RPS4Y1	1.14e-306	0.322424	0.703	0.488	2.45e-302	T cells	RPS4Y1
RAP1B	9.17e-304	0.352561	0.59	0.395	1.97e-299	T cells	RAP1B
PSME1	1.24e-302	0.384019	0.718	0.566	2.67e-298	T cells	PSME1
SYNE2	2.61e-299	0.293365	0.399	0.206	5.62e-295	T cells	SYNE2
AAK1	1.51e-298	0.281265	0.327	0.153	3.24e-294	T cells	AAK1
GMFG	2.36e-297	0.316516	0.498	0.295	5.09e-293	T cells	GMFG
AMD1	1e-294	0.346054	0.45	0.261	2.16e-290	T cells	AMD1
SF3A1	1.82e-294	0.299465	0.36	0.184	3.91e-290	T cells	SF3A1
EMD	5.76e-294	0.347268	0.507	0.324	1.24e-289	T cells	EMD
PRRC2C	1.02e-292	0.363044	0.6	0.417	2.19e-288	T cells	PRRC2C
TBCC	1.27e-291	0.271461	0.291	0.128	2.74e-287	T cells	TBCC
ZFAS1	2.58e-291	0.3706	0.683	0.486	5.56e-287	T cells	ZFAS1
SH3KBP1	1.05e-287	0.281293	0.346	0.172	2.27e-283	T cells	SH3KBP1
RPL35A	2.53e-287	0.275879	0.996	0.968	5.45e-283	T cells	RPL35A
SLBP	1.66e-285	0.312153	0.344	0.173	3.58e-281	T cells	SLBP
ACTR3	5.26e-284	0.343175	0.565	0.373	1.13e-279	T cells	ACTR3
RSRP1	2.13e-282	0.359003	0.617	0.428	4.58e-278	T cells	RSRP1
2023-09-07	5.54e-281	0.261428	0.58	0.364	1.19e-276	T cells	2023-09-07
COMMD6	9.89e-281	0.320555	0.715	0.52	2.13e-276	T cells	COMMD6
CHIC2	1.15e-280	0.278586	0.35	0.177	2.48e-276	T cells	CHIC2
ABI3	6.76e-279	0.255601	0.256	0.102	1.46e-274	T cells	ABI3
MAPRE2	3.49e-277	0.287363	0.344	0.172	7.5e-273	T cells	MAPRE2
RPL17	2.45e-276	0.29414	0.968	0.916	5.29e-272	T cells	RPL17
RPL27	3.47e-276	0.302964	0.917	0.853	7.46e-272	T cells	RPL27
FGFR1OP2	6.19e-276	0.31756	0.417	0.242	1.33e-271	T cells	FGFR1OP2
ZBTB1	2.49e-275	0.306694	0.316	0.153	5.36e-271	T cells	ZBTB1
RABGAP1L	2.92e-275	0.289453	0.329	0.164	6.28e-271	T cells	RABGAP1L
RSBN1	8.93e-275	0.278689	0.287	0.13	1.92e-270	T cells	RSBN1
CHD2	5.75e-272	0.335934	0.432	0.257	1.24e-267	T cells	CHD2
RPL34	4.6e-270	0.262981	0.998	0.973	9.9e-266	T cells	RPL34
HSPA9	9.94e-270	0.332073	0.497	0.317	2.14e-265	T cells	HSPA9
RPS6	3.03e-268	0.251911	0.995	0.965	6.53e-264	T cells	RPS6
PITHD1	1.86e-264	0.279046	0.365	0.196	4.01e-260	T cells	PITHD1
SKP1	2.98e-263	0.303165	0.773	0.609	6.42e-259	T cells	SKP1
ISCA1	3.25e-262	0.291746	0.336	0.174	7e-258	T cells	ISCA1
MAGOH	1.99e-256	0.290028	0.43	0.259	4.28e-252	T cells	MAGOH
JUNB	1.22e-254	0.573827	0.939	0.858	2.63e-250	T cells	JUNB
RBM4	3.22e-252	0.293566	0.415	0.245	6.93e-248	T cells	RBM4
SRRT	2.55e-251	0.309942	0.315	0.161	5.5e-247	T cells	SRRT
HNRNPA0	1.63e-250	0.330618	0.601	0.434	3.51e-246	T cells	HNRNPA0
GPBP1	3.98e-250	0.339941	0.518	0.352	8.56e-246	T cells	GPBP1
CDC42SE1	7.85e-250	0.280849	0.359	0.195	1.69e-245	T cells	CDC42SE1
ATF7IP	2.21e-248	0.288123	0.329	0.173	4.76e-244	T cells	ATF7IP
HSPD1	3.57e-247	0.422337	0.776	0.657	7.68e-243	T cells	HSPD1
DDX3X	2.32e-245	0.396837	0.593	0.43	5e-241	T cells	DDX3X
NASP	7.16e-244	0.309094	0.457	0.282	1.54e-239	T cells	NASP
IRF1	3.57e-242	0.292469	0.6	0.41	7.69e-238	T cells	IRF1
CCT4	5.82e-242	0.342657	0.551	0.39	1.25e-237	T cells	CCT4
SNRPB	4.86e-240	0.312476	0.528	0.358	1.05e-235	T cells	SNRPB
RNF138	1.44e-239	0.256192	0.287	0.139	3.09e-235	T cells	RNF138
LITAF	5.42e-239	0.265518	0.52	0.334	1.17e-234	T cells	LITAF
COQ10B	9.51e-239	0.261525	0.335	0.179	2.05e-234	T cells	COQ10B
H2AFX	1.46e-236	0.364089	0.481	0.311	3.14e-232	T cells	H2AFX
CYCS	2.78e-233	0.328497	0.603	0.443	5.99e-229	T cells	CYCS
OAZ1	5.09e-233	0.268885	0.917	0.858	1.1e-228	T cells	OAZ1
CHD1	9.4e-233	0.27654	0.379	0.214	2.02e-228	T cells	CHD1
HNRNPF	2.9e-230	0.315654	0.553	0.387	6.23e-226	T cells	HNRNPF
TANK	7.61e-230	0.324355	0.328	0.178	1.64e-225	T cells	TANK
ARF6	1.14e-228	0.27239	0.366	0.208	2.45e-224	T cells	ARF6
EIF4G2	7.83e-227	0.321629	0.717	0.584	1.69e-222	T cells	EIF4G2
CLK1	6.38e-226	0.307535	0.563	0.397	1.37e-221	T cells	CLK1
GSPT1	1.01e-225	0.300219	0.322	0.176	2.17e-221	T cells	GSPT1
ANXA6	1.58e-222	0.254351	0.43	0.263	3.39e-218	T cells	ANXA6
ZFP36L1	7.35e-222	0.351095	0.709	0.524	1.58e-217	T cells	ZFP36L1
PLP2	2.87e-220	0.331552	0.47	0.315	6.18e-216	T cells	PLP2
RANBP2	3.18e-218	0.292069	0.404	0.245	6.85e-214	T cells	RANBP2
DYNLL1	1.15e-216	0.413138	0.775	0.679	2.48e-212	T cells	DYNLL1
SRRM1	1.35e-214	0.305315	0.532	0.373	2.9e-210	T cells	SRRM1
UBE2B	8.84e-214	0.31307	0.581	0.43	1.9e-209	T cells	UBE2B
TOB1	2.88e-213	0.410821	0.372	0.224	6.21e-209	T cells	TOB1
CAPZA1	1.14e-210	0.267699	0.433	0.274	2.46e-206	T cells	CAPZA1
DHX36	1.85e-210	0.27847	0.37	0.22	3.97e-206	T cells	DHX36
SERPINB9	4.2e-210	0.258688	0.313	0.165	9.05e-206	T cells	SERPINB9
SP100	2.15e-208	0.271809	0.429	0.27	4.64e-204	T cells	SP100
TMA7	1.67e-206	0.283862	0.812	0.729	3.59e-202	T cells	TMA7
TXNIP	5.99e-205	0.407105	0.695	0.541	1.29e-200	T cells	TXNIP
UBE2D2	3.02e-200	0.283024	0.545	0.396	6.49e-196	T cells	UBE2D2
SRSF3	4.57e-200	0.40103	0.652	0.537	9.84e-196	T cells	SRSF3
MRPL18	4.56e-199	0.409168	0.475	0.336	9.82e-195	T cells	MRPL18
BTG3	3.04e-198	0.257194	0.312	0.172	6.55e-194	T cells	BTG3
NEU1	5.18e-196	0.376377	0.422	0.278	1.12e-191	T cells	NEU1
H2AFV	1.92e-195	0.294667	0.482	0.332	4.13e-191	T cells	H2AFV
CCT2	6.87e-194	0.271896	0.44	0.29	1.48e-189	T cells	CCT2
HIST1H4C	9.01e-194	0.298017	0.584	0.422	1.94e-189	T cells	HIST1H4C
PRPF38B	2.22e-192	0.277013	0.41	0.265	4.79e-188	T cells	PRPF38B
FKBP4	2.49e-192	0.35811	0.404	0.263	5.35e-188	T cells	FKBP4
EIF5	8.49e-184	0.289376	0.738	0.625	1.83e-179	T cells	EIF5
TGFB1	2.84e-183	0.278544	0.428	0.28	6.11e-179	T cells	TGFB1
PTP4A1	1.27e-181	0.289762	0.405	0.26	2.74e-177	T cells	PTP4A1
NAP1L4	2.01e-173	0.263516	0.323	0.193	4.33e-169	T cells	NAP1L4
CITED2	2.34e-173	0.337602	0.577	0.421	5.04e-169	T cells	CITED2
YWHAB	2.58e-173	0.266163	0.717	0.571	5.55e-169	T cells	YWHAB
DRAP1	1.14e-170	0.252435	0.477	0.333	2.46e-166	T cells	DRAP1
HNRNPK	6.35e-168	0.2614	0.693	0.56	1.37e-163	T cells	HNRNPK
RBMX	1.29e-164	0.263686	0.478	0.341	2.78e-160	T cells	RBMX
GSTK1	4.55e-160	0.255954	0.543	0.404	9.8e-156	T cells	GSTK1
RBM39	2.86e-159	0.271183	0.697	0.587	6.15e-155	T cells	RBM39
PAIP2	3.12e-152	0.262392	0.489	0.364	6.72e-148	T cells	PAIP2
HBP1	1.38e-151	0.261035	0.376	0.251	2.97e-147	T cells	HBP1
AQP3	9.98e-151	0.258922	0.257	0.144	2.15e-146	T cells	AQP3
PCBP1	6.33e-142	0.271653	0.711	0.623	1.36e-137	T cells	PCBP1
TRA2B	3.29e-139	0.263635	0.559	0.436	7.08e-135	T cells	TRA2B
YWHAQ	6.18e-135	0.255274	0.525	0.402	1.33e-130	T cells	YWHAQ
RPS26	2.13e-131	0.327215	0.917	0.886	4.58e-127	T cells	RPS26
HSPA1A	4.64e-103	0.414341	0.865	0.834	9.99e-99	T cells	HSPA1A
IGHA1	0	7.84013	0.935	0.166	0	Plasma cells	IGHA1
JCHAIN	0	7.72047	0.996	0.112	0	Plasma cells	JCHAIN
IGKC	0	6.95873	0.68	0.099	0	Plasma cells	IGKC
IGKV4-1	0	6.59332	0.267	0.046	0	Plasma cells	IGKV4-1
IGHA2	0	6.52704	0.603	0.05	0	Plasma cells	IGHA2
IGLC2	0	6.25871	0.449	0.047	0	Plasma cells	IGLC2
IGLV3-1	0	5.95088	0.317	0.022	0	Plasma cells	IGLV3-1
IGLC3	0	5.23038	0.33	0.023	0	Plasma cells	IGLC3
IGLV6-57	0	4.91654	0.261	0.01	0	Plasma cells	IGLV6-57
MZB1	0	3.59121	0.987	0.033	0	Plasma cells	MZB1
IGLL5	0	3.29227	0.693	0.006	0	Plasma cells	IGLL5
SSR4	0	2.94581	0.995	0.686	0	Plasma cells	SSR4
DERL3	0	2.83098	0.906	0.023	0	Plasma cells	DERL3
HERPUD1	0	2.40429	0.974	0.627	0	Plasma cells	HERPUD1
HSPA6	0	2.11877	0.429	0.186	0	Plasma cells	HSPA6
CD79A	0	2.10621	0.84	0.04	0	Plasma cells	CD79A
XBP1	0	2.07226	0.934	0.398	0	Plasma cells	XBP1
PIM2	0	1.93799	0.853	0.214	0	Plasma cells	PIM2
SEC11C	0	1.77374	0.848	0.224	0	Plasma cells	SEC11C
FKBP11	0	1.69489	0.906	0.246	0	Plasma cells	FKBP11
HSP90B1	0	1.63588	0.962	0.603	0	Plasma cells	HSP90B1
DUSP5	0	1.62619	0.704	0.178	0	Plasma cells	DUSP5
HSPA1B	0	1.51902	0.92	0.807	0	Plasma cells	HSPA1B
JUN	0	1.49167	0.942	0.879	0	Plasma cells	JUN
TXNDC5	0	1.4721	0.67	0.017	0	Plasma cells	TXNDC5
UBE2J1	0	1.41106	0.807	0.251	0	Plasma cells	UBE2J1
JSRP1	0	1.39583	0.529	0.011	0	Plasma cells	JSRP1
MIR155HG	0	1.3612	0.453	0.092	0	Plasma cells	MIR155HG
POU2AF1	0	1.33332	0.697	0.029	0	Plasma cells	POU2AF1
FKBP2	0	1.31416	0.908	0.32	0	Plasma cells	FKBP2
PRDX4	0	1.30283	0.778	0.195	0	Plasma cells	PRDX4
ANKRD37	0	1.2824	0.665	0.371	0	Plasma cells	ANKRD37
GLA	0	1.26264	0.492	0.203	0	Plasma cells	GLA
TNFRSF17	0	1.24533	0.632	0.002	0	Plasma cells	TNFRSF17
SPCS1	0	1.21207	0.799	0.465	0	Plasma cells	SPCS1
SDC1	0	1.19522	0.605	0.03	0	Plasma cells	SDC1
ANKRD28	0	1.13483	0.718	0.198	0	Plasma cells	ANKRD28
SSR3	0	1.11149	0.798	0.327	0	Plasma cells	SSR3
SQSTM1	0	1.10812	0.86	0.685	0	Plasma cells	SQSTM1
TENT5C	0	1.0805	0.803	0.31	0	Plasma cells	TENT5C
BTG2	0	1.0704	0.873	0.588	0	Plasma cells	BTG2
SDF2L1	0	1.04681	0.733	0.208	0	Plasma cells	SDF2L1
LINC01480	0	1.01432	0.386	0.017	0	Plasma cells	LINC01480
TRIB1	0	1.00914	0.534	0.104	0	Plasma cells	TRIB1
LINC02362	0	1.0027	0.472	0.002	0	Plasma cells	LINC02362
SEC61B	0	0.996019	0.877	0.569	0	Plasma cells	SEC61B
SPCS2	0	0.975372	0.809	0.385	0	Plasma cells	SPCS2
CD27	0	0.965007	0.588	0.122	0	Plasma cells	CD27
PRDM1	0	0.961298	0.632	0.178	0	Plasma cells	PRDM1
UBC	0	0.956025	0.97	0.979	0	Plasma cells	UBC
PABPC4	0	0.945305	0.747	0.269	0	Plasma cells	PABPC4
NFKBIA	0	0.93825	0.867	0.68	0	Plasma cells	NFKBIA
SELENOS	0	0.936879	0.758	0.281	0	Plasma cells	SELENOS
NR4A1	0	0.923827	0.806	0.565	0	Plasma cells	NR4A1
PDIA4	0	0.916692	0.691	0.24	0	Plasma cells	PDIA4
EAF2	0	0.90625	0.519	0.054	0	Plasma cells	EAF2
TXNDC11	0	0.892865	0.621	0.131	0	Plasma cells	TXNDC11
SPAG4	0	0.883831	0.553	0.038	0	Plasma cells	SPAG4
ITM2C	0	0.874468	0.671	0.319	0	Plasma cells	ITM2C
RGS11	0	0.827573	0.739	0.399	0	Plasma cells	RGS1
SPCS3	0	0.821367	0.713	0.285	0	Plasma cells	SPCS3
RAB30	0	0.818073	0.444	0.05	0	Plasma cells	RAB30
DNAJB9	0	0.808935	0.64	0.268	0	Plasma cells	DNAJB9
MANF	0	0.798821	0.635	0.229	0	Plasma cells	MANF
PELI1	0	0.786475	0.42	0.176	0	Plasma cells	PELI1
KLF2	0	0.782944	0.567	0.299	0	Plasma cells	KLF2
FCRL5	0	0.7778	0.514	0.005	0	Plasma cells	FCRL5
ZNF296	0	0.757966	0.417	0.104	0	Plasma cells	ZNF296
ELL2	0	0.751491	0.659	0.293	0	Plasma cells	ELL2
KRTCAP2	0	0.749128	0.771	0.503	0	Plasma cells	KRTCAP2
TOR3A	0	0.748567	0.444	0.122	0	Plasma cells	TOR3A
PLPP5	0	0.747164	0.598	0.135	0	Plasma cells	PLPP5
SEL1L3	0	0.739596	0.566	0.112	0	Plasma cells	SEL1L3
SLAMF7	0	0.734938	0.505	0.074	0	Plasma cells	SLAMF7
CREB3L2	0	0.731524	0.543	0.097	0	Plasma cells	CREB3L2
HIST2H2AA4	0	0.720239	0.378	0.145	0	Plasma cells	HIST2H2AA4
TPD52	0	0.717779	0.591	0.171	0	Plasma cells	TPD52
CRELD2	0	0.716147	0.586	0.175	0	Plasma cells	CRELD2
PDIA6	0	0.704461	0.702	0.382	0	Plasma cells	PDIA6
MEI1	0	0.701491	0.493	0.059	0	Plasma cells	MEI1
CYTOR	0	0.697026	0.584	0.306	0	Plasma cells	CYTOR
TMEM258	0	0.691154	0.796	0.505	0	Plasma cells	TMEM258
Z93241.1	0	0.687137	0.306	0.073	0	Plasma cells	Z93241.1
GNG7	0	0.677883	0.49	0.036	0	Plasma cells	GNG7
TXNDC15	0	0.658156	0.543	0.15	0	Plasma cells	TXNDC15
CYBA	0	0.650057	0.948	0.715	0	Plasma cells	CYBA
HDLBP	0	0.647991	0.695	0.319	0	Plasma cells	HDLBP
MYDGF	0	0.64086	0.667	0.333	0	Plasma cells	MYDGF
CCR10	0	0.632873	0.383	0.01	0	Plasma cells	CCR10
HM13	0	0.626589	0.699	0.333	0	Plasma cells	HM13
MEF2C	0	0.622366	0.557	0.131	0	Plasma cells	MEF2C
HIST1H2BK	0	0.609987	0.401	0.092	0	Plasma cells	HIST1H2BK
EIF2AK3	0	0.601553	0.47	0.1	0	Plasma cells	EIF2AK3
HSH2D	0	0.597673	0.469	0.077	0	Plasma cells	HSH2D
HIST1H1C	0	0.597534	0.371	0.106	0	Plasma cells	HIST1H1C
GLCCI1	0	0.596014	0.44	0.076	0	Plasma cells	GLCCI1
TIFA	0	0.592808	0.385	0.102	0	Plasma cells	TIFA
CHPF	0	0.590063	0.496	0.098	0	Plasma cells	CHPF
ZBTB38	0	0.587437	0.554	0.212	0	Plasma cells	ZBTB38
FNDC3B	0	0.56336	0.501	0.161	0	Plasma cells	FNDC3B
SEC61G	0	0.561086	0.754	0.489	0	Plasma cells	SEC61G
SEL1L	0	0.561062	0.481	0.155	0	Plasma cells	SEL1L
SEC61A1	0	0.552483	0.623	0.241	0	Plasma cells	SEC61A1
TMEM59	0	0.552131	0.759	0.529	0	Plasma cells	TMEM59
RRBP1	0	0.544357	0.646	0.277	0	Plasma cells	RRBP1
TRAM1	0	0.530751	0.655	0.364	0	Plasma cells	TRAM1
PDK1	0	0.526937	0.379	0.038	0	Plasma cells	PDK1
ERGIC3	0	0.524981	0.668	0.339	0	Plasma cells	ERGIC3
ARSA	0	0.519328	0.487	0.129	0	Plasma cells	ARSA
LMAN2	0	0.518803	0.638	0.351	0	Plasma cells	LMAN2
AC104699.1	0	0.514975	0.323	0.002	0	Plasma cells	AC104699.1
RPN1	0	0.51438	0.688	0.382	0	Plasma cells	RPN1
CPNE5	0	0.514258	0.38	0.019	0	Plasma cells	CPNE5
GLRX	0	0.505362	0.457	0.205	0	Plasma cells	GLRX
LIME1	0	0.500285	0.485	0.142	0	Plasma cells	LIME1
H1FX	0	0.497462	0.41	0.172	0	Plasma cells	H1FX
UFM1	0	0.494862	0.607	0.305	0	Plasma cells	UFM1
CUTA	0	0.489196	0.69	0.409	0	Plasma cells	CUTA
LMAN1	0	0.486303	0.596	0.278	0	Plasma cells	LMAN1
ZBP1	0	0.485488	0.359	0.054	0	Plasma cells	ZBP1
ST6GAL1	0	0.484075	0.396	0.101	0	Plasma cells	ST6GAL1
ERLEC1	0	0.48146	0.541	0.232	0	Plasma cells	ERLEC1
CD38	0	0.474915	0.389	0.074	0	Plasma cells	CD38
MIR29B2CHG	0	0.471283	0.313	0.038	0	Plasma cells	MIR29B2CHG
CHAC1	0	0.459156	0.277	0.054	0	Plasma cells	CHAC1
HMCES	0	0.455953	0.384	0.093	0	Plasma cells	HMCES
FNDC3A	0	0.448932	0.475	0.162	0	Plasma cells	FNDC3A
PNOC	0	0.442751	0.296	0.008	0	Plasma cells	PNOC
TP53INP1	0	0.440591	0.338	0.073	0	Plasma cells	TP53INP1
CCPG1	0	0.440494	0.455	0.19	0	Plasma cells	CCPG1
COBLL1	0	0.437932	0.329	0.072	0	Plasma cells	COBLL1
ISG201	0	0.434392	0.755	0.424	0	Plasma cells	ISG20
SRPRB	0	0.434067	0.436	0.137	0	Plasma cells	SRPRB
B4GALT3	0	0.42727	0.401	0.118	0	Plasma cells	B4GALT3
TMEM208	0	0.422697	0.477	0.191	0	Plasma cells	TMEM208
DNAJC1	0	0.420619	0.569	0.283	0	Plasma cells	DNAJC1
SYVN1	0	0.41992	0.383	0.099	0	Plasma cells	SYVN1
VOPP1	0	0.418747	0.473	0.201	0	Plasma cells	VOPP1
TMED9	0	0.407891	0.632	0.342	0	Plasma cells	TMED9
SEC24A	0	0.406056	0.356	0.092	0	Plasma cells	SEC24A
SPATS2	0	0.405385	0.369	0.083	0	Plasma cells	SPATS2
SHMT2	0	0.398698	0.369	0.134	0	Plasma cells	SHMT2
CLIC4	0	0.387348	0.428	0.144	0	Plasma cells	CLIC4
MANEA	0	0.372916	0.297	0.038	0	Plasma cells	MANEA
GAB1	0	0.370962	0.288	0.031	0	Plasma cells	GAB1
SLC17A9	0	0.36883	0.294	0.031	0	Plasma cells	SLC17A9
SIL1	0	0.363666	0.378	0.115	0	Plasma cells	SIL1
KLHL6	0	0.362157	0.321	0.07	0	Plasma cells	KLHL6
CTSH	0	0.35827	0.453	0.184	0	Plasma cells	CTSH
RASGRP3	0	0.346594	0.267	0.041	0	Plasma cells	RASGRP3
TNFRSF18	0	0.344075	0.348	0.079	0	Plasma cells	TNFRSF18
EIF2AK4	0	0.343975	0.35	0.122	0	Plasma cells	EIF2AK4
ST6GALNAC4	0	0.342658	0.294	0.058	0	Plasma cells	ST6GALNAC4
BLNK	0	0.34052	0.272	0.04	0	Plasma cells	BLNK
DAPP1	0	0.33745	0.277	0.051	0	Plasma cells	DAPP1
FBXW7	0	0.332873	0.314	0.089	0	Plasma cells	FBXW7
LY96	0	0.32706	0.336	0.094	0	Plasma cells	LY96
A1BG	0	0.323838	0.36	0.126	0	Plasma cells	A1BG
GMPPB	0	0.311505	0.295	0.078	0	Plasma cells	GMPPB
ICAM2	0	0.309496	0.434	0.145	0	Plasma cells	ICAM2
SLC1A4	0	0.30051	0.296	0.077	0	Plasma cells	SLC1A4
THEMIS2	0	0.278413	0.276	0.069	0	Plasma cells	THEMIS2
CD79B	0	0.27358	0.267	0.056	0	Plasma cells	CD79B
PYCR1	0	0.271473	0.272	0.068	0	Plasma cells	PYCR1
CLPTM1L	0	0.269861	0.266	0.073	0	Plasma cells	CLPTM1L
C11orf24	0	0.260682	0.277	0.082	0	Plasma cells	C11orf24
TPST2	7.47e-308	0.403767	0.376	0.153	1.61e-303	Plasma cells	TPST2
P4HB	1.7e-305	0.395461	0.804	0.514	3.66e-301	Plasma cells	P4HB
RPN2	7.14e-301	0.421459	0.614	0.339	1.54e-296	Plasma cells	RPN2
ITGB7	2.03e-297	0.349392	0.386	0.156	4.36e-293	Plasma cells	ITGB7
ATF4	1.42e-296	0.467155	0.731	0.455	3.05e-292	Plasma cells	ATF4
TMEM107	5.67e-293	0.365586	0.271	0.088	1.22e-288	Plasma cells	TMEM107
ICAM31	4.43e-292	0.356211	0.561	0.283	9.53e-288	Plasma cells	ICAM3
CKAP4	2.43e-289	0.260903	0.321	0.113	5.23e-285	Plasma cells	CKAP4
ERN1	8.03e-288	0.376572	0.394	0.165	1.73e-283	Plasma cells	ERN1
SERP1	4.16e-284	0.609619	0.819	0.659	8.95e-280	Plasma cells	SERP1
PTK2B	1.15e-280	0.37049	0.422	0.189	2.47e-276	Plasma cells	PTK2B
HSPA13	3.72e-280	0.27551	0.286	0.098	8e-276	Plasma cells	HSPA13
PPIB	9.51e-280	0.466647	0.886	0.702	2.05e-275	Plasma cells	PPIB
HIST1H2AC	2.1e-278	0.50818	0.379	0.163	4.52e-274	Plasma cells	HIST1H2AC
ALG5	2.31e-278	0.315537	0.349	0.139	4.98e-274	Plasma cells	ALG5
ORAI2	4.33e-275	0.256587	0.27	0.089	9.32e-271	Plasma cells	ORAI2
RABAC1	1.87e-272	0.416118	0.749	0.481	4.03e-268	Plasma cells	RABAC1
DNAJC4	7.01e-271	0.319105	0.415	0.186	1.51e-266	Plasma cells	DNAJC4
ICAM1	4.69e-270	0.495553	0.413	0.185	1.01e-265	Plasma cells	ICAM1
CCDC69	4.34e-265	0.290518	0.368	0.152	9.35e-261	Plasma cells	CCDC69
LRRC59	5.52e-265	0.35488	0.472	0.233	1.19e-260	Plasma cells	LRRC59
SIK1B	4.89e-257	0.292916	0.284	0.102	1.05e-252	Plasma cells	SIK1B
SRM	1.07e-254	0.326432	0.354	0.149	2.3e-250	Plasma cells	SRM
IRF4	8.51e-254	0.33283	0.309	0.116	1.83e-249	Plasma cells	IRF4
KDELR2	7.68e-253	0.397788	0.596	0.344	1.65e-248	Plasma cells	KDELR2
ZNF791	5.64e-243	0.269275	0.28	0.103	1.22e-238	Plasma cells	ZNF791
ZFAND2A	1.24e-242	1.01088	0.547	0.343	2.67e-238	Plasma cells	ZFAND2A
SLC38A10	5.27e-238	0.268061	0.369	0.161	1.13e-233	Plasma cells	SLC38A10
NUCB2	4.96e-235	0.311525	0.473	0.236	1.07e-230	Plasma cells	NUCB2
DNAJB4	4.5e-233	0.609937	0.491	0.27	9.69e-229	Plasma cells	DNAJB4
ACADVL	1.03e-231	0.304029	0.631	0.363	2.23e-227	Plasma cells	ACADVL
UBALD2	6.54e-227	0.364262	0.33	0.143	1.41e-222	Plasma cells	UBALD2
TMED10	5.62e-225	0.372964	0.628	0.393	1.21e-220	Plasma cells	TMED10
HSPA1A1	9e-222	0.682649	0.864	0.845	1.94e-217	Plasma cells	HSPA1A
EHMT1	6.29e-217	0.38125	0.32	0.141	1.35e-212	Plasma cells	EHMT1
CHID1	3.07e-216	0.251172	0.325	0.138	6.61e-212	Plasma cells	CHID1
KDELR1	3.9e-209	0.334006	0.586	0.347	8.39e-205	Plasma cells	KDELR1
IER2	1.12e-205	0.787875	0.851	0.732	2.42e-201	Plasma cells	IER2
DNAJB11	4.47e-202	0.323896	0.42	0.219	9.63e-198	Plasma cells	DNAJB11
HSP90AA11	1.2e-196	0.559227	0.923	0.969	2.58e-192	Plasma cells	HSP90AA1
TARSL2	4.22e-196	0.26388	0.311	0.136	9.08e-192	Plasma cells	TARSL2
EGR1	1.58e-195	0.532247	0.689	0.469	3.4e-191	Plasma cells	EGR1
BAG3	9.49e-195	0.972282	0.519	0.338	2.04e-190	Plasma cells	BAG3
TMED2	3e-194	0.360263	0.605	0.391	6.45e-190	Plasma cells	TMED2
HYOU1	3.37e-189	0.272709	0.311	0.139	7.25e-185	Plasma cells	HYOU1
CFLAR	2.08e-187	0.335696	0.547	0.324	4.47e-183	Plasma cells	CFLAR
ISCU	4.71e-186	0.39588	0.589	0.377	1.01e-181	Plasma cells	ISCU
DDOST	1.42e-184	0.323209	0.538	0.324	3.06e-180	Plasma cells	DDOST
GORASP2	1.57e-184	0.287084	0.375	0.19	3.37e-180	Plasma cells	GORASP2
SUB1	2.53e-183	0.448052	0.82	0.667	5.44e-179	Plasma cells	SUB1
DDIT41	7.02e-178	0.806524	0.759	0.592	1.51e-173	Plasma cells	DDIT4
DPP7	9.97e-178	0.262816	0.597	0.359	2.15e-173	Plasma cells	DPP7
IL10RA	2.55e-175	0.306421	0.441	0.239	5.49e-171	Plasma cells	IL10RA
JUND	5.55e-175	0.590121	0.686	0.494	1.19e-170	Plasma cells	JUND
PPP1R15A	2.44e-173	0.506431	0.835	0.678	5.24e-169	Plasma cells	PPP1R15A
GADD45A	3.98e-169	0.336102	0.294	0.137	8.56e-165	Plasma cells	GADD45A
BIRC3	5.77e-167	0.481162	0.457	0.266	1.24e-162	Plasma cells	BIRC3
SEC13	7.73e-166	0.272053	0.473	0.273	1.66e-161	Plasma cells	SEC13
DNAJC3	1.27e-164	0.277436	0.448	0.253	2.73e-160	Plasma cells	DNAJC3
UAP1	8.07e-163	0.267517	0.374	0.194	1.74e-158	Plasma cells	UAP1
GNL3	4.95e-161	0.25792	0.395	0.211	1.07e-156	Plasma cells	GNL3
TSC22D31	9.58e-158	0.629462	0.895	0.787	2.06e-153	Plasma cells	TSC22D3
OSTC	2.28e-141	0.265214	0.537	0.341	4.91e-137	Plasma cells	OSTC
CDK2AP2	1.49e-137	0.384984	0.53	0.343	3.2e-133	Plasma cells	CDK2AP2
HSPB1	2.08e-129	0.862864	0.715	0.63	4.47e-125	Plasma cells	HSPB1
DNAJB12	6e-122	0.484359	0.891	0.844	1.29e-117	Plasma cells	DNAJB1
SSR2	4.4e-113	0.283754	0.716	0.542	9.48e-109	Plasma cells	SSR2
LMNA	1.81e-110	0.444152	0.703	0.553	3.89e-106	Plasma cells	LMNA
DUSP1	1.58e-106	0.96445	0.877	0.875	3.41e-102	Plasma cells	DUSP1
FOSB	4.14e-96	0.383965	0.815	0.7	8.91e-92	Plasma cells	FOSB
CITED21	2.43e-90	0.358812	0.628	0.466	5.22e-86	Plasma cells	CITED2
MT-ND6	5.74e-87	0.353704	0.711	0.554	1.24e-82	Plasma cells	MT-ND6
HSPA5	1.01e-85	0.549009	0.824	0.673	2.18e-81	Plasma cells	HSPA5
CDKN1A	7.4e-83	0.429138	0.665	0.512	1.59e-78	Plasma cells	CDKN1A
HSPD11	1.87e-64	0.404555	0.773	0.698	4.02e-60	Plasma cells	HSPD1
HSPE11	3.46e-43	0.378997	0.837	0.815	7.46e-39	Plasma cells	HSPE1
FOS	2.85e-41	0.501889	0.85	0.821	6.14e-37	Plasma cells	FOS
IRF11	5.07e-32	0.25007	0.583	0.479	1.09e-27	Plasma cells	IRF1
BCAS2	6.4e-18	0.384202	0.372	0.325	1.38e-13	Plasma cells	BCAS2
HLA-DRA	0	4.13775	0.968	0.276	0	Myeloid cells	HLA-DRA
C1QB	0	4.00661	0.602	0.041	0	Myeloid cells	C1QB
C1QC	0	3.89898	0.593	0.04	0	Myeloid cells	C1QC
S100A9	0	3.64655	0.497	0.018	0	Myeloid cells	S100A9
C1QA	0	3.62235	0.604	0.037	0	Myeloid cells	C1QA
HLA-DPA1	0	3.45036	0.919	0.337	0	Myeloid cells	HLA-DPA1
CXCL8	0	3.41808	0.517	0.039	0	Myeloid cells	CXCL8
HLA-DRB1	0	3.41253	0.939	0.354	0	Myeloid cells	HLA-DRB1
S100A8	0	3.39309	0.373	0.016	0	Myeloid cells	S100A8
APOE	0	3.38465	0.51	0.119	0	Myeloid cells	APOE
TYROBP	0	3.37533	0.951	0.099	0	Myeloid cells	TYROBP
IL1B	0	3.32495	0.479	0.023	0	Myeloid cells	IL1B
CD74	0	3.27741	0.991	0.811	0	Myeloid cells	CD74
HLA-DPB1	0	3.24426	0.901	0.319	0	Myeloid cells	HLA-DPB1
FCER1G	0	3.08303	0.896	0.061	0	Myeloid cells	FCER1G
FTL	0	3.03471	1	0.975	0	Myeloid cells	FTL
APOC1	0	3.02698	0.459	0.055	0	Myeloid cells	APOC1
CTSB	0	3.01404	0.853	0.25	0	Myeloid cells	CTSB
HLA-DQA1	0	2.9163	0.814	0.202	0	Myeloid cells	HLA-DQA1
PSAP	0	2.70771	0.902	0.518	0	Myeloid cells	PSAP
AIF1	0	2.66876	0.886	0.04	0	Myeloid cells	AIF1
CCL3	0	2.65723	0.422	0.081	0	Myeloid cells	CCL3
HLA-DQB1	0	2.56065	0.79	0.174	0	Myeloid cells	HLA-DQB1
SOD2	0	2.5433	0.744	0.317	0	Myeloid cells	SOD2
CD68	0	2.5388	0.805	0.063	0	Myeloid cells	CD68
FTH1	0	2.51878	1	0.969	0	Myeloid cells	FTH1
PLAUR	0	2.46027	0.674	0.106	0	Myeloid cells	PLAUR
CST3	0	2.45914	0.937	0.349	0	Myeloid cells	CST3
HLA-DRB5	0	2.45795	0.676	0.13	0	Myeloid cells	HLA-DRB5
LYZ	0	2.44301	0.781	0.142	0	Myeloid cells	LYZ
MS4A6A	0	2.39305	0.753	0.016	0	Myeloid cells	MS4A6A
BCL2A1	0	2.27291	0.576	0.071	0	Myeloid cells	BCL2A1
CTSS	0	2.27141	0.806	0.198	0	Myeloid cells	CTSS
G0S2	0	2.26689	0.401	0.037	0	Myeloid cells	G0S2
CD14	0	2.23958	0.627	0.023	0	Myeloid cells	CD14
CXCL2	0	2.22981	0.423	0.072	0	Myeloid cells	CXCL2
SAT1	0	2.1885	0.946	0.698	0	Myeloid cells	SAT1
NPC2	0	2.16264	0.879	0.331	0	Myeloid cells	NPC2
CCL3L1	0	2.12601	0.321	0.04	0	Myeloid cells	CCL3L1
MS4A7	0	2.02435	0.662	0.012	0	Myeloid cells	MS4A7
CXCL3	0	2.01734	0.294	0.058	0	Myeloid cells	CXCL3
CTSL	0	1.94762	0.553	0.116	0	Myeloid cells	CTSL
GRN	0	1.93807	0.796	0.217	0	Myeloid cells	GRN
CTSD	0	1.92748	0.547	0.232	0	Myeloid cells	CTSD
HLA-DMA	0	1.91482	0.763	0.187	0	Myeloid cells	HLA-DMA
CD83	0	1.86753	0.654	0.189	0	Myeloid cells	CD83
FCGR2A	0	1.81297	0.678	0.012	0	Myeloid cells	FCGR2A
C5AR1	0	1.77193	0.549	0.007	0	Myeloid cells	C5AR1
IER3	0	1.76747	0.613	0.283	0	Myeloid cells	IER3
FCGR3A	0	1.73146	0.52	0.031	0	Myeloid cells	FCGR3A
SERPINA1	0	1.72961	0.646	0.033	0	Myeloid cells	SERPINA1
C15orf48	0	1.72381	0.453	0.068	0	Myeloid cells	C15orf48
NAMPT	0	1.71785	0.696	0.308	0	Myeloid cells	NAMPT
PLEK	0	1.63575	0.606	0.072	0	Myeloid cells	PLEK
SPI1	0	1.6355	0.751	0.036	0	Myeloid cells	SPI1
S100A11	0	1.61697	0.959	0.582	0	Myeloid cells	S100A11
LGMN	0	1.60771	0.463	0.113	0	Myeloid cells	LGMN
SGK1	0	1.58749	0.59	0.219	0	Myeloid cells	SGK1
CYBB	0	1.57106	0.642	0.022	0	Myeloid cells	CYBB
LST1	0	1.55468	0.695	0.028	0	Myeloid cells	LST1
LAPTM51	0	1.55413	0.908	0.465	0	Myeloid cells	LAPTM5
ASAH1	0	1.55147	0.699	0.214	0	Myeloid cells	ASAH1
GLUL	0	1.5474	0.781	0.314	0	Myeloid cells	GLUL
MAFB	0	1.52153	0.606	0.091	0	Myeloid cells	MAFB
CTSZ	0	1.48353	0.565	0.11	0	Myeloid cells	CTSZ
FCGRT	0	1.44169	0.709	0.204	0	Myeloid cells	FCGRT
LIPA	0	1.43226	0.484	0.114	0	Myeloid cells	LIPA
ITGB21	0	1.40894	0.748	0.248	0	Myeloid cells	ITGB2
OLR1	0	1.40774	0.422	0.005	0	Myeloid cells	OLR1
CPVL	0	1.39242	0.592	0.019	0	Myeloid cells	CPVL
HMOX1	0	1.38196	0.514	0.036	0	Myeloid cells	HMOX1
COTL11	0	1.37521	0.86	0.46	0	Myeloid cells	COTL1
LITAF1	0	1.36511	0.781	0.384	0	Myeloid cells	LITAF
CXCL16	0	1.35749	0.627	0.084	0	Myeloid cells	CXCL16
GPNMB	0	1.3441	0.313	0.04	0	Myeloid cells	GPNMB
CD163	0	1.34022	0.479	0.003	0	Myeloid cells	CD163
CSF1R	0	1.33322	0.566	0.005	0	Myeloid cells	CSF1R
HLA-DMB	0	1.32569	0.599	0.06	0	Myeloid cells	HLA-DMB
FGL2	0	1.32479	0.589	0.05	0	Myeloid cells	FGL2
TYMP	0	1.32113	0.685	0.212	0	Myeloid cells	TYMP
MS4A4A	0	1.32018	0.465	0.005	0	Myeloid cells	MS4A4A
IGSF6	0	1.31555	0.562	0.004	0	Myeloid cells	IGSF6
EREG	0	1.30838	0.265	0.005	0	Myeloid cells	EREG
RNF130	0	1.29371	0.678	0.123	0	Myeloid cells	RNF130
C1orf162	0	1.2708	0.627	0.044	0	Myeloid cells	C1orf162
IFI30	0	1.25647	0.575	0.024	0	Myeloid cells	IFI30
ANXA5	0	1.22548	0.82	0.433	0	Myeloid cells	ANXA5
CSTB	0	1.22454	0.71	0.414	0	Myeloid cells	CSTB
TREM2	0	1.20662	0.357	0.004	0	Myeloid cells	TREM2
ACP5	0	1.19701	0.388	0.116	0	Myeloid cells	ACP5
ACTB1	0	1.19466	1	0.962	0	Myeloid cells	ACTB
RAB31	0	1.18602	0.63	0.073	0	Myeloid cells	RAB31
H3F3A	0	1.18229	0.966	0.859	0	Myeloid cells	H3F3A
TMEM176B	0	1.18032	0.582	0.095	0	Myeloid cells	TMEM176B
CTSC	0	1.17862	0.666	0.348	0	Myeloid cells	CTSC
MGAT1	0	1.17156	0.662	0.266	0	Myeloid cells	MGAT1
FOLR2	0	1.17071	0.306	0.007	0	Myeloid cells	FOLR2
CAPG	0	1.16749	0.665	0.257	0	Myeloid cells	CAPG
NINJ1	0	1.1394	0.614	0.175	0	Myeloid cells	NINJ1
GABARAP	0	1.12497	0.87	0.612	0	Myeloid cells	GABARAP
MNDA	0	1.12192	0.525	0.011	0	Myeloid cells	MNDA
RNASET2	0	1.12118	0.701	0.316	0	Myeloid cells	RNASET2
ARPC3	0	1.10393	0.906	0.637	0	Myeloid cells	ARPC3
CTSH1	0	1.10134	0.651	0.186	0	Myeloid cells	CTSH
MFSD1	0	1.09679	0.6	0.129	0	Myeloid cells	MFSD1
VAMP8	0	1.09	0.725	0.322	0	Myeloid cells	VAMP8
CREG1	0	1.08936	0.531	0.117	0	Myeloid cells	CREG1
PPIF	0	1.08528	0.465	0.151	0	Myeloid cells	PPIF
ARPC1B	0	1.0769	0.837	0.462	0	Myeloid cells	ARPC1B
KLF4	0	1.0717	0.564	0.194	0	Myeloid cells	KLF4
FPR1	0	1.06939	0.499	0.003	0	Myeloid cells	FPR1
DAB2	0	1.06766	0.408	0.081	0	Myeloid cells	DAB2
FCGR2B	0	1.067	0.412	0.043	0	Myeloid cells	FCGR2B
VSIG4	0	1.06671	0.365	0.004	0	Myeloid cells	VSIG4
ITM2B	0	1.06417	0.925	0.744	0	Myeloid cells	ITM2B
RNASE6	0	1.06375	0.495	0.015	0	Myeloid cells	RNASE6
SDS	0	1.06124	0.275	0.002	0	Myeloid cells	SDS
STAB1	0	1.06114	0.361	0.034	0	Myeloid cells	STAB1
MSR1	0	1.05939	0.392	0.005	0	Myeloid cells	MSR1
GRINA	0	1.05034	0.641	0.209	0	Myeloid cells	GRINA
LGALS1	0	1.04801	0.829	0.51	0	Myeloid cells	LGALS1
TGFBI	0	1.03595	0.513	0.056	0	Myeloid cells	TGFBI
CYBA1	0	1.03405	0.898	0.736	0	Myeloid cells	CYBA
TMSB10	0	1.03192	0.998	0.968	0	Myeloid cells	TMSB10
ATP6V0B	0	1.02909	0.725	0.39	0	Myeloid cells	ATP6V0B
YWHAH	0	1.0278	0.566	0.229	0	Myeloid cells	YWHAH
ATP6V1F	0	1.00666	0.691	0.307	0	Myeloid cells	ATP6V1F
PPT1	0	0.996324	0.593	0.15	0	Myeloid cells	PPT1
CLEC7A	0	0.989588	0.523	0.009	0	Myeloid cells	CLEC7A
RGS10	0	0.983963	0.685	0.256	0	Myeloid cells	RGS10
SAMHD1	0	0.977763	0.611	0.188	0	Myeloid cells	SAMHD1
PTPRE	0	0.976725	0.524	0.121	0	Myeloid cells	PTPRE
PHACTR1	0	0.9712	0.48	0.055	0	Myeloid cells	PHACTR1
ACSL1	0	0.969412	0.476	0.051	0	Myeloid cells	ACSL1
CEBPB	0	0.967895	0.565	0.208	0	Myeloid cells	CEBPB
TMEM176A	0	0.957824	0.497	0.087	0	Myeloid cells	TMEM176A
LILRB4	0	0.956648	0.449	0.004	0	Myeloid cells	LILRB4
GK	0	0.955234	0.468	0.068	0	Myeloid cells	GK
SLC11A1	0	0.95416	0.381	0.009	0	Myeloid cells	SLC11A1
CD86	0	0.949017	0.485	0.014	0	Myeloid cells	CD86
LIMS1	0	0.931695	0.598	0.208	0	Myeloid cells	LIMS1
HCK	0	0.931226	0.521	0.005	0	Myeloid cells	HCK
ARRB2	0	0.92784	0.659	0.183	0	Myeloid cells	ARRB2
LYN	0	0.923088	0.587	0.107	0	Myeloid cells	LYN
APLP2	0	0.917437	0.599	0.208	0	Myeloid cells	APLP2
RILPL2	0	0.914605	0.528	0.173	0	Myeloid cells	RILPL2
SDCBP	0	0.911866	0.787	0.437	0	Myeloid cells	SDCBP
TMSB4X1	0	0.906877	0.997	0.961	0	Myeloid cells	TMSB4X
RAC1	0	0.902772	0.85	0.505	0	Myeloid cells	RAC1
PLXDC2	0	0.896118	0.494	0.061	0	Myeloid cells	PLXDC2
PYCARD	0	0.894701	0.612	0.185	0	Myeloid cells	PYCARD
CEBPD	0	0.888473	0.52	0.153	0	Myeloid cells	CEBPD
LILRB2	0	0.885617	0.442	0.002	0	Myeloid cells	LILRB2
TPP1	0	0.882299	0.575	0.154	0	Myeloid cells	TPP1
RASSF4	0	0.880983	0.434	0.026	0	Myeloid cells	RASSF4
BASP1	0	0.879912	0.416	0.077	0	Myeloid cells	BASP1
CSTA	0	0.877358	0.422	0.015	0	Myeloid cells	CSTA
TNFSF13B	0	0.872475	0.516	0.041	0	Myeloid cells	TNFSF13B
SERPINB1	0	0.87197	0.638	0.308	0	Myeloid cells	SERPINB1
LAIR1	0	0.871721	0.474	0.062	0	Myeloid cells	LAIR1
FCGR1A	0	0.868181	0.374	0.005	0	Myeloid cells	FCGR1A
STX11	0	0.867492	0.464	0.114	0	Myeloid cells	STX11
OAZ11	0	0.855468	0.973	0.876	0	Myeloid cells	OAZ1
PLSCR1	0	0.855294	0.601	0.196	0	Myeloid cells	PLSCR1
TKT	0	0.853436	0.567	0.255	0	Myeloid cells	TKT
LGALS9	0	0.851915	0.579	0.129	0	Myeloid cells	LGALS9
MPEG1	0	0.851739	0.408	0.003	0	Myeloid cells	MPEG1
ATP6V1B2	0	0.846282	0.532	0.115	0	Myeloid cells	ATP6V1B2
YBX1	0	0.839679	0.895	0.76	0	Myeloid cells	YBX1
ARPC5	0	0.839381	0.729	0.353	0	Myeloid cells	ARPC5
PILRA	0	0.8336	0.434	0.004	0	Myeloid cells	PILRA
F13A1	0	0.833429	0.271	0.008	0	Myeloid cells	F13A1
NCF2	0	0.832577	0.44	0.004	0	Myeloid cells	NCF2
BNIP3L	0	0.83184	0.59	0.229	0	Myeloid cells	BNIP3L
CALHM6	0	0.829884	0.447	0.019	0	Myeloid cells	CALHM6
AP1S2	0	0.828762	0.545	0.123	0	Myeloid cells	AP1S2
H2AFY	0	0.825478	0.62	0.23	0	Myeloid cells	H2AFY
GPX4	0	0.821252	0.783	0.513	0	Myeloid cells	GPX4
LY86	0	0.816535	0.477	0.013	0	Myeloid cells	LY86
KYNU	0	0.815264	0.444	0.017	0	Myeloid cells	KYNU
HBEGF	0	0.814382	0.417	0.114	0	Myeloid cells	HBEGF
AP2S1	0	0.803957	0.64	0.258	0	Myeloid cells	AP2S1
CLEC4E	0	0.779136	0.302	0.001	0	Myeloid cells	CLEC4E
ATP5F1E	0	0.778719	0.977	0.886	0	Myeloid cells	ATP5F1E
PAPSS2	0	0.778437	0.336	0.049	0	Myeloid cells	PAPSS2
TBXAS1	0	0.778028	0.489	0.049	0	Myeloid cells	TBXAS1
GSTO1	0	0.777978	0.562	0.192	0	Myeloid cells	GSTO1
TNFAIP2	0	0.776154	0.398	0.058	0	Myeloid cells	TNFAIP2
BRI3	0	0.775449	0.488	0.132	0	Myeloid cells	BRI3
KCTD12	0	0.77089	0.488	0.067	0	Myeloid cells	KCTD12
MARCKS	0	0.769703	0.459	0.153	0	Myeloid cells	MARCKS
ALDH2	0	0.766919	0.531	0.147	0	Myeloid cells	ALDH2
CD302	0	0.761391	0.501	0.063	0	Myeloid cells	CD302
CLEC10A	0	0.761048	0.252	0.002	0	Myeloid cells	CLEC10A
GNAI2	0	0.759775	0.582	0.234	0	Myeloid cells	GNAI2
SLCO2B1	0	0.758113	0.308	0.015	0	Myeloid cells	SLCO2B1
RHOA	0	0.755594	0.904	0.727	0	Myeloid cells	RHOA
FGR	0	0.755488	0.394	0.03	0	Myeloid cells	FGR
LY961	0	0.754335	0.488	0.098	0	Myeloid cells	LY96
C3AR1	0	0.750435	0.401	0.027	0	Myeloid cells	C3AR1
SH3BGRL	0	0.743478	0.716	0.375	0	Myeloid cells	SH3BGRL
UCP2	0	0.737468	0.597	0.241	0	Myeloid cells	UCP2
CFP	0	0.736932	0.29	0.007	0	Myeloid cells	CFP
CD4	0	0.735487	0.476	0.066	0	Myeloid cells	CD4
ADAP2	0	0.733816	0.405	0.019	0	Myeloid cells	ADAP2
RHOG	0	0.730834	0.649	0.263	0	Myeloid cells	RHOG
RAB20	0	0.726546	0.416	0.037	0	Myeloid cells	RAB20
SLC7A7	0	0.724567	0.439	0.03	0	Myeloid cells	SLC7A7
GRB2	0	0.721821	0.62	0.306	0	Myeloid cells	GRB2
PTGS2	0	0.721666	0.265	0.025	0	Myeloid cells	PTGS2
ITGAX	0	0.719694	0.392	0.009	0	Myeloid cells	ITGAX
MRC1	0	0.71647	0.267	0.004	0	Myeloid cells	MRC1
HCLS11	0	0.715988	0.699	0.372	0	Myeloid cells	HCLS1
NLRP3	0	0.715885	0.309	0.022	0	Myeloid cells	NLRP3
IL18	0	0.714238	0.425	0.052	0	Myeloid cells	IL18
ATP6V0D1	0	0.712657	0.606	0.27	0	Myeloid cells	ATP6V0D1
TREM1	0	0.710406	0.316	0.002	0	Myeloid cells	TREM1
ADA2	0	0.710227	0.462	0.097	0	Myeloid cells	ADA2
IFNGR2	0	0.705272	0.501	0.132	0	Myeloid cells	IFNGR2
ZEB2	0	0.699817	0.538	0.205	0	Myeloid cells	ZEB2
TALDO1	0	0.696585	0.601	0.292	0	Myeloid cells	TALDO1
GNG5	0	0.695885	0.776	0.491	0	Myeloid cells	GNG5
ETS2	0	0.693822	0.539	0.18	0	Myeloid cells	ETS2
LAP3	0	0.687075	0.532	0.222	0	Myeloid cells	LAP3
RNF144B	0	0.683768	0.364	0.019	0	Myeloid cells	RNF144B
ATP6AP2	0	0.681612	0.56	0.254	0	Myeloid cells	ATP6AP2
IFNGR1	0	0.676886	0.559	0.238	0	Myeloid cells	IFNGR1
GRASP	0	0.674564	0.318	0.063	0	Myeloid cells	GRASP
IRF8	0	0.673699	0.407	0.077	0	Myeloid cells	IRF8
GPR34	0	0.673128	0.317	0.031	0	Myeloid cells	GPR34
FPR3	0	0.668444	0.315	0.003	0	Myeloid cells	FPR3
TLR2	0	0.667258	0.371	0.005	0	Myeloid cells	TLR2
DSE	0	0.665749	0.434	0.087	0	Myeloid cells	DSE
CSF2RA	0	0.658827	0.381	0.002	0	Myeloid cells	CSF2RA
SERF2	0	0.654951	0.991	0.946	0	Myeloid cells	SERF2
HLA-DQA2	0	0.652492	0.308	0.022	0	Myeloid cells	HLA-DQA2
JAML	0	0.64607	0.386	0.091	0	Myeloid cells	JAML
SMIM25	0	0.644949	0.271	0.002	0	Myeloid cells	SMIM25
TNFSF13	0	0.639321	0.336	0.023	0	Myeloid cells	TNFSF13
THEMIS21	0	0.63625	0.458	0.068	0	Myeloid cells	THEMIS2
GCA	0	0.635472	0.427	0.078	0	Myeloid cells	GCA
NCOA4	0	0.633969	0.536	0.195	0	Myeloid cells	NCOA4
CSF3R	0	0.629686	0.354	0.004	0	Myeloid cells	CSF3R
PLBD1	0	0.62758	0.382	0.045	0	Myeloid cells	PLBD1
RNF13	0	0.626634	0.486	0.166	0	Myeloid cells	RNF13
ABCA1	0	0.625744	0.336	0.056	0	Myeloid cells	ABCA1
CCDC88A	0	0.624482	0.442	0.096	0	Myeloid cells	CCDC88A
CCRL2	0	0.624333	0.336	0.032	0	Myeloid cells	CCRL2
CD300A	0	0.622659	0.388	0.04	0	Myeloid cells	CD300A
FAM49B1	0	0.622414	0.62	0.282	0	Myeloid cells	FAM49B
SLC16A3	0	0.619701	0.497	0.179	0	Myeloid cells	SLC16A3
NAIP	0	0.617633	0.383	0.035	0	Myeloid cells	NAIP
SLC43A2	0	0.616256	0.384	0.037	0	Myeloid cells	SLC43A2
ABL2	0	0.615856	0.302	0.054	0	Myeloid cells	ABL2
SLC31A2	0	0.614768	0.397	0.036	0	Myeloid cells	SLC31A2
CNPY3	0	0.6144	0.542	0.217	0	Myeloid cells	CNPY3
LGALS2	0	0.601147	0.256	0.016	0	Myeloid cells	LGALS2
2023-03-01	0	0.597678	0.367	0.013	0	Myeloid cells	2023-03-01
HAVCR2	0	0.596351	0.391	0.039	0	Myeloid cells	HAVCR2
BID	0	0.593225	0.414	0.106	0	Myeloid cells	BID
CARD16	0	0.589101	0.521	0.2	0	Myeloid cells	CARD16
ZNF385A	0	0.586218	0.393	0.023	0	Myeloid cells	ZNF385A
HNMT	0	0.585905	0.397	0.049	0	Myeloid cells	HNMT
MAN2B1	0	0.584287	0.432	0.153	0	Myeloid cells	MAN2B1
SIRPA	0	0.584197	0.381	0.03	0	Myeloid cells	SIRPA
ATP6AP1	0	0.580996	0.495	0.198	0	Myeloid cells	ATP6AP1
ALOX5	0	0.576907	0.389	0.046	0	Myeloid cells	ALOX5
IRAK3	0	0.576445	0.36	0.039	0	Myeloid cells	IRAK3
FBP1	0	0.575034	0.291	0.06	0	Myeloid cells	FBP1
LILRB3	0	0.574925	0.352	0.002	0	Myeloid cells	LILRB3
MPP1	0	0.571607	0.378	0.051	0	Myeloid cells	MPP1
RBM47	0	0.570756	0.411	0.073	0	Myeloid cells	RBM47
LILRB1	0	0.565888	0.337	0.033	0	Myeloid cells	LILRB1
PGD	0	0.565662	0.453	0.147	0	Myeloid cells	PGD
VEGFA	0	0.562374	0.315	0.076	0	Myeloid cells	VEGFA
SYK	0	0.561603	0.406	0.048	0	Myeloid cells	SYK
ATP13A3	0	0.554672	0.362	0.07	0	Myeloid cells	ATP13A3
QKI	0	0.552409	0.401	0.095	0	Myeloid cells	QKI
ADGRE2	0	0.548734	0.33	0.013	0	Myeloid cells	ADGRE2
CASP1	0	0.542483	0.451	0.139	0	Myeloid cells	CASP1
GAA	0	0.539534	0.374	0.073	0	Myeloid cells	GAA
SNX10	0	0.538985	0.376	0.065	0	Myeloid cells	SNX10
CLEC4A	0	0.537556	0.33	0.003	0	Myeloid cells	CLEC4A
GM2A	0	0.535446	0.321	0.053	0	Myeloid cells	GM2A
IRS2	0	0.533531	0.374	0.102	0	Myeloid cells	IRS2
FNIP2	0	0.531208	0.314	0.045	0	Myeloid cells	FNIP2
TET2	0	0.529496	0.336	0.062	0	Myeloid cells	TET2
FAM49A	0	0.526214	0.374	0.068	0	Myeloid cells	FAM49A
PAK1	0	0.525635	0.393	0.099	0	Myeloid cells	PAK1
GNA13	0	0.521161	0.39	0.112	0	Myeloid cells	GNA13
ZNF267	0	0.52088	0.395	0.123	0	Myeloid cells	ZNF267
CPM	0	0.51953	0.313	0.041	0	Myeloid cells	CPM
CD84	0	0.513986	0.304	0.055	0	Myeloid cells	CD84
OTUD1	0	0.513035	0.254	0.042	0	Myeloid cells	OTUD1
OGFRL1	0	0.510981	0.323	0.041	0	Myeloid cells	OGFRL1
GPR137B	0	0.509019	0.325	0.088	0	Myeloid cells	GPR137B
GNS	0	0.506467	0.387	0.099	0	Myeloid cells	GNS
MANBA	0	0.506376	0.37	0.078	0	Myeloid cells	MANBA
IL13RA1	0	0.505958	0.386	0.069	0	Myeloid cells	IL13RA1
EPB41L3	0	0.501066	0.327	0.018	0	Myeloid cells	EPB41L3
MYO1F	0	0.500438	0.411	0.092	0	Myeloid cells	MYO1F
TIMP2	0	0.499813	0.388	0.107	0	Myeloid cells	TIMP2
SLC8A1	0	0.498383	0.321	0.022	0	Myeloid cells	SLC8A1
EMILIN2	0	0.498253	0.344	0.025	0	Myeloid cells	EMILIN2
LRRC25	0	0.490591	0.303	0.003	0	Myeloid cells	LRRC25
AP1B1	0	0.489543	0.371	0.112	0	Myeloid cells	AP1B1
SKAP2	0	0.480169	0.418	0.131	0	Myeloid cells	SKAP2
SH2B3	0	0.479823	0.332	0.039	0	Myeloid cells	SH2B3
C1orf54	0	0.479269	0.295	0.057	0	Myeloid cells	C1orf54
SCPEP1	0	0.478962	0.395	0.114	0	Myeloid cells	SCPEP1
NCF4	0	0.478633	0.387	0.119	0	Myeloid cells	NCF4
LAT2	0	0.477781	0.369	0.06	0	Myeloid cells	LAT2
NPL	0	0.475503	0.263	0.011	0	Myeloid cells	NPL
MCOLN1	0	0.468074	0.316	0.054	0	Myeloid cells	MCOLN1
RIPK2	0	0.463849	0.317	0.077	0	Myeloid cells	RIPK2
PARVG	0	0.462423	0.411	0.121	0	Myeloid cells	PARVG
HLA-DOA	0	0.461945	0.29	0.021	0	Myeloid cells	HLA-DOA
GNB4	0	0.456447	0.316	0.047	0	Myeloid cells	GNB4
RAB32	0	0.45453	0.332	0.052	0	Myeloid cells	RAB32
NCKAP1L	0	0.454459	0.406	0.115	0	Myeloid cells	NCKAP1L
DMXL2	0	0.454381	0.288	0.03	0	Myeloid cells	DMXL2
THBD	0	0.453318	0.25	0.052	0	Myeloid cells	THBD
DAPK1	0	0.452094	0.317	0.043	0	Myeloid cells	DAPK1
ITGAM	0	0.450656	0.269	0.015	0	Myeloid cells	ITGAM
TTYH3	0	0.443146	0.269	0.037	0	Myeloid cells	TTYH3
NAGA	0	0.440419	0.33	0.048	0	Myeloid cells	NAGA
LRP1	0	0.440094	0.358	0.078	0	Myeloid cells	LRP1
PICALM	0	0.439761	0.402	0.124	0	Myeloid cells	PICALM
CFD	0	0.429498	0.471	0.059	0	Myeloid cells	CFD
FGD4	0	0.424187	0.318	0.072	0	Myeloid cells	FGD4
CYFIP1	0	0.421124	0.32	0.078	0	Myeloid cells	CYFIP1
BLVRA	0	0.417861	0.331	0.081	0	Myeloid cells	BLVRA
CD72	0	0.414544	0.254	0.026	0	Myeloid cells	CD72
NFIL3	0	0.4141	0.273	0.055	0	Myeloid cells	NFIL3
STX7	0	0.41251	0.383	0.111	0	Myeloid cells	STX7
ALCAM	0	0.411414	0.276	0.059	0	Myeloid cells	ALCAM
C9orf72	0	0.411218	0.293	0.037	0	Myeloid cells	C9orf72
CPPED1	0	0.407132	0.312	0.049	0	Myeloid cells	CPPED1
LACTB	0	0.406753	0.322	0.061	0	Myeloid cells	LACTB
BMP2K	0	0.40528	0.28	0.036	0	Myeloid cells	BMP2K
GNAQ	0	0.404591	0.343	0.086	0	Myeloid cells	GNAQ
TFEC	0	0.404534	0.265	0.004	0	Myeloid cells	TFEC
ZFYVE16	0	0.403234	0.312	0.073	0	Myeloid cells	ZFYVE16
LPCAT2	0	0.401829	0.275	0.033	0	Myeloid cells	LPCAT2
PIK3AP1	0	0.401135	0.306	0.045	0	Myeloid cells	PIK3AP1
TM6SF1	0	0.401046	0.27	0.017	0	Myeloid cells	TM6SF1
IFITM3	0	0.397259	0.768	0.336	0	Myeloid cells	IFITM3
SLC15A3	0	0.395234	0.259	0.015	0	Myeloid cells	SLC15A3
SCIMP	0	0.390021	0.258	0.01	0	Myeloid cells	SCIMP
DPYSL2	0	0.385328	0.338	0.087	0	Myeloid cells	DPYSL2
GNPDA1	0	0.382385	0.293	0.066	0	Myeloid cells	GNPDA1
RIN3	0	0.381645	0.328	0.082	0	Myeloid cells	RIN3
CIITA	0	0.381204	0.254	0.023	0	Myeloid cells	CIITA
PTAFR	0	0.378001	0.254	0.014	0	Myeloid cells	PTAFR
NUDT16	0	0.377913	0.323	0.077	0	Myeloid cells	NUDT16
IL6R	0	0.377651	0.278	0.04	0	Myeloid cells	IL6R
SHTN1	0	0.376789	0.277	0.032	0	Myeloid cells	SHTN1
PLXNC1	0	0.37526	0.268	0.034	0	Myeloid cells	PLXNC1
RENBP	0	0.373929	0.253	0.022	0	Myeloid cells	RENBP
SMCO4	0	0.365261	0.305	0.073	0	Myeloid cells	SMCO4
CEP170	0	0.360317	0.306	0.071	0	Myeloid cells	CEP170
GNA15	0	0.359462	0.274	0.048	0	Myeloid cells	GNA15
RHOQ	0	0.359356	0.283	0.055	0	Myeloid cells	RHOQ
FES	0	0.358365	0.276	0.042	0	Myeloid cells	FES
UNC93B1	0	0.356962	0.272	0.044	0	Myeloid cells	UNC93B1
BTK	0	0.344679	0.267	0.032	0	Myeloid cells	BTK
CORO1C	0	0.343846	0.299	0.071	0	Myeloid cells	CORO1C
CD93	0	0.335175	0.31	0.049	0	Myeloid cells	CD93
SH3TC1	0	0.332039	0.28	0.058	0	Myeloid cells	SH3TC1
MCTP1	0	0.325532	0.281	0.039	0	Myeloid cells	MCTP1
LRMDA	0	0.304173	0.254	0.046	0	Myeloid cells	LRMDA
RB1	6.37e-308	0.523208	0.419	0.144	1.37e-303	Myeloid cells	RB1
A2M	6.81e-308	0.346907	0.415	0.121	1.47e-303	Myeloid cells	A2M
ARL8B	3.14e-302	0.510193	0.451	0.168	6.77e-298	Myeloid cells	ARL8B
ATP2B1-AS1	9.7e-302	0.526993	0.321	0.09	2.09e-297	Myeloid cells	ATP2B1-AS1
HEXB	4.74e-300	0.593946	0.475	0.188	1.02e-295	Myeloid cells	HEXB
RGS19	4e-299	0.42772	0.405	0.134	8.61e-295	Myeloid cells	RGS19
VSIR	3.8e-297	0.662294	0.531	0.237	8.18e-293	Myeloid cells	VSIR
BLVRB	3.39e-296	0.570954	0.481	0.187	7.31e-292	Myeloid cells	BLVRB
SRGAP2	9.3e-296	0.317117	0.269	0.064	2e-291	Myeloid cells	SRGAP2
TSPO	7.78e-294	0.849613	0.651	0.366	1.68e-289	Myeloid cells	TSPO
CHMP1B	4e-293	1.33225	0.582	0.305	8.62e-289	Myeloid cells	CHMP1B
ACTR2	3.52e-289	0.639956	0.626	0.327	7.59e-285	Myeloid cells	ACTR2
GPR183	7.64e-289	1.36709	0.489	0.205	1.65e-284	Myeloid cells	GPR183
HEXA	1.02e-288	0.593387	0.431	0.163	2.2e-284	Myeloid cells	HEXA
PGLS	1.27e-288	0.536881	0.547	0.242	2.73e-284	Myeloid cells	PGLS
ACER3	1.79e-288	0.30645	0.262	0.062	3.86e-284	Myeloid cells	ACER3
RTN4	3.65e-287	0.645169	0.626	0.324	7.86e-283	Myeloid cells	RTN4
PLTP	7.17e-287	1.18091	0.306	0.087	1.54e-282	Myeloid cells	PLTP
FERMT3	7e-286	0.465472	0.457	0.172	1.51e-281	Myeloid cells	FERMT3
METRNL	3.37e-284	0.453624	0.325	0.093	7.26e-280	Myeloid cells	METRNL
SRGN1	4.3e-283	1.00987	0.97	0.747	9.26e-279	Myeloid cells	SRGN
SMS	1.47e-282	0.502198	0.422	0.153	3.17e-278	Myeloid cells	SMS
RNASEK	1.87e-281	0.746763	0.697	0.457	4.02e-277	Myeloid cells	RNASEK
TNFRSF1B1	2.16e-281	0.708488	0.561	0.259	4.65e-277	Myeloid cells	TNFRSF1B
RGS2	2.23e-281	1.34758	0.647	0.387	4.81e-277	Myeloid cells	RGS2
PKM	2.64e-280	0.776545	0.738	0.466	5.69e-276	Myeloid cells	PKM
CMTM6	9.16e-279	0.622344	0.598	0.297	1.97e-274	Myeloid cells	CMTM6
YBX3	2.37e-278	0.615801	0.432	0.16	5.1e-274	Myeloid cells	YBX3
ODF3B	2.6e-278	0.465519	0.41	0.146	5.6e-274	Myeloid cells	ODF3B
ATG3	9.12e-278	0.541368	0.504	0.218	1.96e-273	Myeloid cells	ATG3
NAGK	3.42e-277	0.447763	0.399	0.141	7.36e-273	Myeloid cells	NAGK
C3	1.38e-275	0.293293	0.286	0.074	2.96e-271	Myeloid cells	C3
AKR1B1	1.08e-270	0.62944	0.432	0.173	2.32e-266	Myeloid cells	AKR1B1
AOAH	4.42e-268	0.417342	0.376	0.124	9.51e-264	Myeloid cells	AOAH
PTPN6	3.27e-266	0.45125	0.423	0.157	7.03e-262	Myeloid cells	PTPN6
COLGALT1	1.28e-265	0.315383	0.27	0.069	2.77e-261	Myeloid cells	COLGALT1
PEA15	7.18e-264	0.528369	0.45	0.176	1.55e-259	Myeloid cells	PEA15
LAMP2	9.9e-264	0.515507	0.43	0.166	2.13e-259	Myeloid cells	LAMP2
FAM96A	9.48e-262	0.481054	0.46	0.189	2.04e-257	Myeloid cells	FAM96A
FUOM	1.34e-259	0.327355	0.284	0.078	2.88e-255	Myeloid cells	FUOM
M6PR	6.9e-259	0.546474	0.5	0.224	1.49e-254	Myeloid cells	M6PR
ADAM17	1.26e-258	0.341126	0.288	0.081	2.71e-254	Myeloid cells	ADAM17
S100A41	5.46e-258	1.11777	0.776	0.478	1.18e-253	Myeloid cells	S100A4
VCAN	3.13e-256	0.864499	0.271	0.073	6.73e-252	Myeloid cells	VCAN
SORL1	4.18e-256	0.359709	0.291	0.082	9.01e-252	Myeloid cells	SORL1
DBNL	6.76e-256	0.463751	0.467	0.194	1.46e-251	Myeloid cells	DBNL
CREBL2	9.67e-256	0.322742	0.276	0.075	2.08e-251	Myeloid cells	CREBL2
SNX2	1.35e-255	0.458402	0.468	0.194	2.9e-251	Myeloid cells	SNX2
PLEKHB2	6.94e-254	0.483141	0.446	0.18	1.49e-249	Myeloid cells	PLEKHB2
ICAM11	9.12e-254	0.63954	0.477	0.195	1.96e-249	Myeloid cells	ICAM1
TIMP1	7.22e-253	1.04394	0.696	0.41	1.55e-248	Myeloid cells	TIMP1
LAMTOR1	2.32e-251	0.537769	0.566	0.283	4.99e-247	Myeloid cells	LAMTOR1
ARAP1	6.14e-250	0.316568	0.289	0.083	1.32e-245	Myeloid cells	ARAP1
SWAP70	9.61e-249	0.305974	0.306	0.088	2.07e-244	Myeloid cells	SWAP70
PLIN2	3.37e-247	1.19389	0.522	0.259	7.25e-243	Myeloid cells	PLIN2
STX4	2.91e-245	0.422016	0.372	0.133	6.26e-241	Myeloid cells	STX4
EFHD2	8.64e-245	0.425626	0.405	0.151	1.86e-240	Myeloid cells	EFHD2
NFE2L2	9.13e-245	0.869675	0.609	0.353	1.97e-240	Myeloid cells	NFE2L2
VMA21	9.91e-245	0.326398	0.336	0.108	2.13e-240	Myeloid cells	VMA21
THBS1	4.49e-242	1.23985	0.315	0.104	9.67e-238	Myeloid cells	THBS1
UBE2E2	5.71e-242	0.27406	0.258	0.068	1.23e-237	Myeloid cells	UBE2E2
OTULINL	9.53e-242	0.298322	0.27	0.074	2.05e-237	Myeloid cells	OTULINL
MYD88	1.07e-241	0.371003	0.314	0.099	2.3e-237	Myeloid cells	MYD88
CD63	1.69e-241	0.899482	0.77	0.531	3.63e-237	Myeloid cells	CD63
RASGEF1B	4.18e-240	0.653039	0.443	0.186	8.99e-236	Myeloid cells	RASGEF1B
MGST2	5.69e-240	0.308737	0.319	0.098	1.23e-235	Myeloid cells	MGST2
HIF1A	2.2e-237	0.631486	0.532	0.262	4.73e-233	Myeloid cells	HIF1A
RNF1491	3.11e-237	0.676862	0.594	0.325	6.69e-233	Myeloid cells	RNF149
DPYD	6.47e-234	0.356634	0.356	0.124	1.39e-229	Myeloid cells	DPYD
CFL11	7.35e-234	0.619404	0.97	0.855	1.58e-229	Myeloid cells	CFL1
LCP21	1.48e-233	0.632182	0.569	0.279	3.18e-229	Myeloid cells	LCP2
IER5	1.64e-233	0.795066	0.43	0.183	3.54e-229	Myeloid cells	IER5
SPINT2	2.23e-233	0.427882	0.415	0.157	4.8e-229	Myeloid cells	SPINT2
RHBDF2	3.76e-233	0.289308	0.26	0.072	8.1e-229	Myeloid cells	RHBDF2
RAB7A	1.61e-232	0.565023	0.611	0.346	3.47e-228	Myeloid cells	RAB7A
POU2F2	2.5e-232	0.373853	0.27	0.077	5.38e-228	Myeloid cells	POU2F2
GNG10	9.53e-232	0.431056	0.386	0.146	2.05e-227	Myeloid cells	GNG10
MAP2K1	8.06e-231	0.429531	0.388	0.148	1.73e-226	Myeloid cells	MAP2K1
PLEKHO1	1.44e-230	0.319647	0.265	0.075	3.09e-226	Myeloid cells	PLEKHO1
MEF2A	2.71e-230	0.429395	0.367	0.135	5.84e-226	Myeloid cells	MEF2A
SYNGR2	5.76e-230	0.711917	0.612	0.361	1.24e-225	Myeloid cells	SYNGR2
CAPZB	7.29e-229	0.625463	0.723	0.465	1.57e-224	Myeloid cells	CAPZB
MOB1A	8.9e-229	0.491826	0.561	0.287	1.92e-224	Myeloid cells	MOB1A
DRAM2	1.68e-228	0.386606	0.365	0.134	3.61e-224	Myeloid cells	DRAM2
TPM31	3.68e-228	0.612964	0.798	0.559	7.92e-224	Myeloid cells	TPM3
MYO9B	2.65e-227	0.353005	0.354	0.125	5.71e-223	Myeloid cells	MYO9B
ATP6V1C1	7.94e-227	0.290048	0.265	0.075	1.71e-222	Myeloid cells	ATP6V1C1
PTPN12	2.46e-225	0.27651	0.261	0.073	5.29e-221	Myeloid cells	PTPN12
ATP6V0C1	3.28e-224	0.879657	0.73	0.591	7.07e-220	Myeloid cells	ATP6V0C
GPCPD1	4.1e-224	0.473066	0.402	0.16	8.83e-220	Myeloid cells	GPCPD1
TWF2	1.07e-222	0.43978	0.451	0.196	2.31e-218	Myeloid cells	TWF2
ABHD12	2.58e-222	0.417453	0.355	0.132	5.55e-218	Myeloid cells	ABHD12
ZYX	5.82e-222	0.567267	0.615	0.337	1.25e-217	Myeloid cells	ZYX
GLIPR11	9.81e-222	0.492753	0.562	0.278	2.11e-217	Myeloid cells	GLIPR1
GDI2	2.66e-221	0.593745	0.622	0.363	5.73e-217	Myeloid cells	GDI2
CAT	4.06e-221	0.362732	0.367	0.136	8.73e-217	Myeloid cells	CAT
MXD1	5.41e-221	0.606585	0.422	0.179	1.16e-216	Myeloid cells	MXD1
ZMIZ1	4.12e-220	0.297143	0.279	0.084	8.86e-216	Myeloid cells	ZMIZ1
CAP1	1.59e-219	0.563949	0.677	0.412	3.43e-215	Myeloid cells	CAP1
TOM1	3.06e-219	0.317407	0.301	0.097	6.59e-215	Myeloid cells	TOM1
STXBP2	5.57e-219	0.49216	0.473	0.215	1.2e-214	Myeloid cells	STXBP2
CTSA	2.43e-218	0.637009	0.496	0.244	5.24e-214	Myeloid cells	CTSA
ARPC21	8.44e-218	0.593486	0.865	0.699	1.82e-213	Myeloid cells	ARPC2
LAMTOR4	1.9e-217	0.513416	0.636	0.373	4.09e-213	Myeloid cells	LAMTOR4
CAPZA2	5.01e-217	0.492434	0.545	0.279	1.08e-212	Myeloid cells	CAPZA2
LCP11	7.3e-217	0.594899	0.697	0.39	1.57e-212	Myeloid cells	LCP1
SPG21	8.72e-217	0.403534	0.425	0.179	1.88e-212	Myeloid cells	SPG21
COMT	8.85e-217	0.487319	0.477	0.22	1.91e-212	Myeloid cells	COMT
SOAT1	9.26e-217	0.302035	0.276	0.084	1.99e-212	Myeloid cells	SOAT1
PLD3	1.03e-216	0.939324	0.451	0.216	2.22e-212	Myeloid cells	PLD3
SLC40A1	4.56e-216	1.0114	0.274	0.088	9.82e-212	Myeloid cells	SLC40A1
RAB5C	2.13e-215	0.497005	0.59	0.323	4.59e-211	Myeloid cells	RAB5C
HACD4	5.36e-215	0.303357	0.297	0.095	1.15e-210	Myeloid cells	HACD4
PFN11	3.33e-211	0.644806	0.976	0.863	7.18e-207	Myeloid cells	PFN1
COMMD9	4.94e-211	0.257305	0.256	0.074	1.06e-206	Myeloid cells	COMMD9
WAS1	2.1e-210	0.431722	0.49	0.227	4.52e-206	Myeloid cells	WAS
PRCP	6.16e-210	0.28033	0.392	0.15	1.33e-205	Myeloid cells	PRCP
ATP6V0E1	3.52e-209	0.593409	0.714	0.498	7.57e-205	Myeloid cells	ATP6V0E1
CCL4L21	1.08e-208	1.47905	0.361	0.138	2.33e-204	Myeloid cells	CCL4L2
FYB11	4.95e-208	0.559093	0.632	0.339	1.07e-203	Myeloid cells	FYB1
CLIC1	7.3e-207	0.604554	0.835	0.662	1.57e-202	Myeloid cells	CLIC1
NQO2	9.35e-207	0.315284	0.309	0.105	2.01e-202	Myeloid cells	NQO2
MKNK1	1.43e-206	0.281758	0.26	0.078	3.08e-202	Myeloid cells	MKNK1
ADPGK	1.82e-206	0.326378	0.345	0.127	3.93e-202	Myeloid cells	ADPGK
GPSM31	1.68e-205	0.476381	0.603	0.326	3.62e-201	Myeloid cells	GPSM3
NOP10	2.33e-205	0.56997	0.586	0.332	5.01e-201	Myeloid cells	NOP10
ACOT9	3.69e-205	0.302005	0.301	0.101	7.94e-201	Myeloid cells	ACOT9
LGALS3	4.77e-205	1.02306	0.666	0.421	1.03e-200	Myeloid cells	LGALS3
ATP2B1	1.53e-204	0.589787	0.475	0.23	3.29e-200	Myeloid cells	ATP2B1
RAP2B	3.67e-204	0.329527	0.316	0.109	7.91e-200	Myeloid cells	RAP2B
NEAT1	1.36e-203	1.20268	0.797	0.689	2.94e-199	Myeloid cells	NEAT1
C20orf27	1.81e-202	0.283553	0.29	0.095	3.9e-198	Myeloid cells	C20orf27
ARPC4	2.07e-202	0.386222	0.414	0.176	4.45e-198	Myeloid cells	ARPC4
ANXA2	1.6e-200	0.610242	0.7	0.432	3.44e-196	Myeloid cells	ANXA2
NCF1	2.24e-200	0.658638	0.451	0.212	4.82e-196	Myeloid cells	NCF1
UBE2R2	9.13e-200	0.289352	0.266	0.083	1.97e-195	Myeloid cells	UBE2R2
NFKB1	3.7e-199	0.657791	0.441	0.209	7.96e-195	Myeloid cells	NFKB1
VIM	1.46e-198	0.698633	0.988	0.846	3.14e-194	Myeloid cells	VIM
ITPR2	6.29e-198	0.350763	0.315	0.112	1.35e-193	Myeloid cells	ITPR2
DOCK2	5.2e-196	0.312145	0.34	0.126	1.12e-191	Myeloid cells	DOCK2
CNDP2	4.15e-195	0.399696	0.406	0.176	8.93e-191	Myeloid cells	CNDP2
PTPN18	1.57e-194	0.283461	0.298	0.101	3.38e-190	Myeloid cells	PTPN18
PDE4DIP	2.1e-194	0.411863	0.315	0.115	4.53e-190	Myeloid cells	PDE4DIP
SH3BP2	4.92e-194	0.272047	0.267	0.084	1.06e-189	Myeloid cells	SH3BP2
TAOK3	8.44e-194	0.484673	0.453	0.214	1.82e-189	Myeloid cells	TAOK3
CYB5R4	8.46e-194	0.280983	0.288	0.096	1.82e-189	Myeloid cells	CYB5R4
SH3BP5	1.16e-193	0.377013	0.341	0.129	2.5e-189	Myeloid cells	SH3BP5
ATP1B31	1.88e-192	0.879872	0.595	0.346	4.04e-188	Myeloid cells	ATP1B3
ARHGAP18	3.74e-192	0.467142	0.402	0.176	8.06e-188	Myeloid cells	ARHGAP18
FRMD4B	4.22e-192	0.297819	0.291	0.097	9.09e-188	Myeloid cells	FRMD4B
ENO1	1.48e-191	0.587138	0.713	0.476	3.2e-187	Myeloid cells	ENO1
PABPC11	3.05e-190	0.603546	0.965	0.868	6.56e-186	Myeloid cells	PABPC1
SH3BGRL31	9.82e-190	0.625721	0.955	0.776	2.11e-185	Myeloid cells	SH3BGRL3
MYL6	2.43e-189	0.483814	0.975	0.91	5.23e-185	Myeloid cells	MYL6
PMP22	4.27e-189	0.430937	0.293	0.1	9.19e-185	Myeloid cells	PMP22
RBPJ	5.51e-189	0.427164	0.452	0.21	1.19e-184	Myeloid cells	RBPJ
ADAM9	7.77e-188	0.282204	0.272	0.088	1.67e-183	Myeloid cells	ADAM9
MAP3K2	7.99e-188	0.390927	0.345	0.136	1.72e-183	Myeloid cells	MAP3K2
CLTA	1.23e-187	0.490507	0.604	0.353	2.64e-183	Myeloid cells	CLTA
SNX3	5.42e-187	0.524751	0.655	0.405	1.17e-182	Myeloid cells	SNX3
PRDX3	1.11e-186	0.43263	0.477	0.234	2.39e-182	Myeloid cells	PRDX3
LAMTOR2	1.14e-186	0.391548	0.439	0.203	2.46e-182	Myeloid cells	LAMTOR2
GMFG1	1.35e-184	0.473882	0.619	0.364	2.9e-180	Myeloid cells	GMFG
VPS35	5.21e-184	0.384852	0.411	0.184	1.12e-179	Myeloid cells	VPS35
PFDN5	1e-182	0.500212	0.913	0.835	2.15e-178	Myeloid cells	PFDN5
REL1	1.91e-181	0.857888	0.607	0.359	4.12e-177	Myeloid cells	REL
SEC11A	2.24e-181	0.491477	0.599	0.358	4.82e-177	Myeloid cells	SEC11A
ETV6	2.29e-181	0.291767	0.294	0.104	4.93e-177	Myeloid cells	ETV6
CDC42	6e-181	0.489227	0.721	0.49	1.29e-176	Myeloid cells	CDC42
EMP3	6.99e-181	0.967814	0.64	0.432	1.5e-176	Myeloid cells	EMP3
PTEN	8.61e-181	0.290069	0.294	0.104	1.85e-176	Myeloid cells	PTEN
IDH1	1.43e-180	0.326355	0.28	0.097	3.08e-176	Myeloid cells	IDH1
UPP1	1.82e-180	0.512315	0.434	0.206	3.91e-176	Myeloid cells	UPP1
RPS24	2.65e-180	0.498677	0.994	0.977	5.7e-176	Myeloid cells	RPS24
DBI	3.08e-180	0.617287	0.658	0.44	6.63e-176	Myeloid cells	DBI
SELENOP	6.97e-179	2.01763	0.341	0.153	1.5e-174	Myeloid cells	SELENOP
NAAA	7.14e-178	0.29592	0.294	0.105	1.54e-173	Myeloid cells	NAAA
DBNDD2	8.46e-178	0.256005	0.254	0.081	1.82e-173	Myeloid cells	DBNDD2
CD531	1.67e-177	0.470625	0.644	0.376	3.59e-173	Myeloid cells	CD53
WASHC4	4.53e-177	0.309931	0.316	0.119	9.75e-173	Myeloid cells	WASHC4
PLIN3	2.39e-176	0.285855	0.316	0.118	5.15e-172	Myeloid cells	PLIN3
MX2	6.76e-176	0.318121	0.301	0.109	1.46e-171	Myeloid cells	MX2
SLC25A37	8.07e-176	0.559536	0.302	0.115	1.74e-171	Myeloid cells	SLC25A37
UBA521	3.58e-175	0.525126	0.972	0.919	7.71e-171	Myeloid cells	UBA52
GLMP	8.67e-175	0.321948	0.269	0.093	1.87e-170	Myeloid cells	GLMP
KDM6B	6.03e-174	0.739353	0.516	0.3	1.3e-169	Myeloid cells	KDM6B
PREX1	6.49e-173	0.283226	0.321	0.121	1.4e-168	Myeloid cells	PREX1
RNH1	1.38e-172	0.479784	0.554	0.322	2.96e-168	Myeloid cells	RNH1
POMP	1.03e-171	0.502004	0.657	0.432	2.21e-167	Myeloid cells	POMP
IGFLR1	2.09e-170	0.291724	0.299	0.11	4.49e-166	Myeloid cells	IGFLR1
SPNS1	4.57e-170	0.266909	0.277	0.098	9.85e-166	Myeloid cells	SPNS1
HSBP1	3.94e-169	0.410727	0.533	0.285	8.48e-165	Myeloid cells	HSBP1
PSEN1	8.42e-169	0.260576	0.268	0.093	1.81e-164	Myeloid cells	PSEN1
NUP214	2.87e-168	0.285715	0.253	0.086	6.19e-164	Myeloid cells	NUP214
ATP5MF	3.68e-168	0.449677	0.666	0.44	7.92e-164	Myeloid cells	ATP5MF
EPSTI1	2.38e-167	0.347622	0.336	0.135	5.13e-163	Myeloid cells	EPSTI1
ATOX1	4.29e-167	0.496712	0.506	0.273	9.24e-163	Myeloid cells	ATOX1
NABP1	8.18e-166	0.388442	0.377	0.164	1.76e-161	Myeloid cells	NABP1
YIF1B	2.83e-163	0.299323	0.314	0.124	6.09e-159	Myeloid cells	YIF1B
MEF2C1	1.72e-162	0.383141	0.398	0.175	3.71e-158	Myeloid cells	MEF2C
RNPEP	3.67e-160	0.263876	0.293	0.11	7.91e-156	Myeloid cells	RNPEP
GAPDH	4.23e-160	0.605959	0.99	0.945	9.11e-156	Myeloid cells	GAPDH
EVI2B	5.49e-160	0.42924	0.462	0.234	1.18e-155	Myeloid cells	EVI2B
MAP3K8	2.18e-159	0.556778	0.498	0.267	4.69e-155	Myeloid cells	MAP3K8
TNFRSF1A	2.52e-159	0.298766	0.385	0.166	5.42e-155	Myeloid cells	TNFRSF1A
SQOR	1.03e-158	0.297074	0.32	0.129	2.22e-154	Myeloid cells	SQOR
PEPD	1.6e-158	0.309944	0.326	0.134	3.45e-154	Myeloid cells	PEPD
SIPA1L1	2.53e-157	0.255809	0.262	0.092	5.45e-153	Myeloid cells	SIPA1L1
SNAI1	1.1e-156	0.421148	0.268	0.098	2.37e-152	Myeloid cells	SNAI1
FLOT1	1.19e-156	0.391335	0.457	0.231	2.56e-152	Myeloid cells	FLOT1
ACSL4	3.16e-156	0.261614	0.271	0.098	6.8e-152	Myeloid cells	ACSL4
ATP5MC2	2.1e-155	0.481533	0.836	0.719	4.53e-151	Myeloid cells	ATP5MC2
GIMAP4	1.23e-153	0.312109	0.354	0.15	2.65e-149	Myeloid cells	GIMAP4
FMNL1	2.35e-153	0.298583	0.345	0.146	5.07e-149	Myeloid cells	FMNL1
TSPAN4	1.01e-152	0.34006	0.28	0.104	2.18e-148	Myeloid cells	TSPAN4
VASP	1.44e-152	0.438191	0.484	0.262	3.1e-148	Myeloid cells	VASP
CRTAP	2.33e-152	0.352578	0.449	0.222	5.03e-148	Myeloid cells	CRTAP
SPAG9	2.56e-152	0.488167	0.397	0.192	5.52e-148	Myeloid cells	SPAG9
UBE2D1	3.11e-152	0.387811	0.41	0.199	6.7e-148	Myeloid cells	UBE2D1
SNX6	3.35e-152	0.482355	0.517	0.297	7.21e-148	Myeloid cells	SNX6
PPIA	3.88e-152	0.500252	0.96	0.881	8.35e-148	Myeloid cells	PPIA
S100A10	2.09e-151	0.693393	0.811	0.649	4.49e-147	Myeloid cells	S100A10
THAP2	3.58e-151	0.318374	0.251	0.089	7.71e-147	Myeloid cells	THAP2
GLB1	2.14e-149	0.253666	0.267	0.099	4.62e-145	Myeloid cells	GLB1
PDXK	6.69e-149	0.288418	0.288	0.113	1.44e-144	Myeloid cells	PDXK
NFKBID	6.53e-148	0.30344	0.296	0.116	1.41e-143	Myeloid cells	NFKBID
GLRX1	1.55e-147	0.381564	0.442	0.224	3.35e-143	Myeloid cells	GLRX
USF2	4.16e-147	0.260677	0.281	0.108	8.97e-143	Myeloid cells	USF2
DNASE2	5.45e-147	0.339594	0.269	0.104	1.17e-142	Myeloid cells	DNASE2
HSD17B11	1.02e-145	0.336316	0.396	0.19	2.19e-141	Myeloid cells	HSD17B11
AP2A2	1.57e-145	0.278373	0.252	0.092	3.38e-141	Myeloid cells	AP2A2
TGIF1	1.91e-144	0.434439	0.408	0.203	4.12e-140	Myeloid cells	TGIF1
IQGAP2	1.37e-143	0.358105	0.34	0.15	2.94e-139	Myeloid cells	IQGAP2
LPCAT1	1.5e-143	0.251463	0.258	0.096	3.24e-139	Myeloid cells	LPCAT1
BACH1	1.77e-142	0.304748	0.338	0.148	3.81e-138	Myeloid cells	BACH1
TUBA1B	5.35e-142	0.786165	0.796	0.664	1.15e-137	Myeloid cells	TUBA1B
SDCCAG8	6.34e-142	0.258107	0.285	0.112	1.36e-137	Myeloid cells	SDCCAG8
TPD52L2	2.25e-140	0.270245	0.319	0.136	4.84e-136	Myeloid cells	TPD52L2
COX6B1	5.37e-138	0.410156	0.753	0.586	1.16e-133	Myeloid cells	COX6B1
NUMB	6.63e-138	0.272982	0.31	0.131	1.43e-133	Myeloid cells	NUMB
AGTRAP	2.31e-137	0.336289	0.327	0.145	4.98e-133	Myeloid cells	AGTRAP
TGOLN2	2.82e-137	0.367044	0.449	0.24	6.07e-133	Myeloid cells	TGOLN2
SCARB2	1.95e-136	0.348012	0.341	0.155	4.21e-132	Myeloid cells	SCARB2
SMAP2	1.37e-135	0.446292	0.438	0.235	2.95e-131	Myeloid cells	SMAP2
PTTG1IP	1.75e-135	0.343527	0.425	0.213	3.77e-131	Myeloid cells	PTTG1IP
CMTM7	4.83e-135	0.266605	0.331	0.145	1.04e-130	Myeloid cells	CMTM7
TLN1	1.39e-134	0.421878	0.475	0.264	3e-130	Myeloid cells	TLN1
CD81	1.41e-133	0.629254	0.399	0.206	3.03e-129	Myeloid cells	CD81
PARVB	1.89e-133	0.272763	0.288	0.119	4.08e-129	Myeloid cells	PARVB
ACTR31	2.12e-133	0.445616	0.651	0.441	4.57e-129	Myeloid cells	ACTR3
B4GALT1	4.3e-133	0.348114	0.404	0.202	9.25e-129	Myeloid cells	B4GALT1
GLA1	2.18e-131	0.422283	0.438	0.228	4.69e-127	Myeloid cells	GLA
HSD17B4	9.53e-130	0.251665	0.268	0.107	2.05e-125	Myeloid cells	HSD17B4
LTA4H	4.9e-129	0.360682	0.323	0.149	1.06e-124	Myeloid cells	LTA4H
ETF1	1.07e-128	0.408623	0.483	0.282	2.31e-124	Myeloid cells	ETF1
MTPN	3.32e-128	0.335827	0.421	0.22	7.14e-124	Myeloid cells	MTPN
BLOC1S6	4.28e-128	0.291284	0.327	0.149	9.21e-124	Myeloid cells	BLOC1S6
WARS	4.85e-128	0.394319	0.325	0.147	1.04e-123	Myeloid cells	WARS
ABI31	1.46e-127	0.313048	0.339	0.155	3.13e-123	Myeloid cells	ABI3
HIGD2A	2.86e-127	0.418205	0.636	0.438	6.16e-123	Myeloid cells	HIGD2A
ME2	8.48e-127	0.269443	0.298	0.129	1.82e-122	Myeloid cells	ME2
SUMO3	4.84e-125	0.310399	0.408	0.211	1.04e-120	Myeloid cells	SUMO3
ZNF106	6.92e-125	0.279416	0.325	0.147	1.49e-120	Myeloid cells	ZNF106
MIS18BP1	8.04e-125	0.363575	0.331	0.156	1.73e-120	Myeloid cells	MIS18BP1
CFLAR1	2.23e-121	0.561836	0.529	0.341	4.8e-117	Myeloid cells	CFLAR
AKR1A1	7.76e-121	0.402358	0.475	0.282	1.67e-116	Myeloid cells	AKR1A1
C4orf48	1.89e-120	0.351418	0.46	0.257	4.07e-116	Myeloid cells	C4orf48
PSMB3	2.01e-120	0.373329	0.566	0.368	4.34e-116	Myeloid cells	PSMB3
SERPINB91	8.12e-120	0.458094	0.404	0.215	1.75e-115	Myeloid cells	SERPINB9
SNX5	1.92e-119	0.304009	0.382	0.195	4.13e-115	Myeloid cells	SNX5
CLTC	2.87e-119	0.31194	0.397	0.206	6.19e-115	Myeloid cells	CLTC
RTN3	4.32e-119	0.319804	0.406	0.215	9.3e-115	Myeloid cells	RTN3
TPI1	1.26e-118	0.478175	0.8	0.65	2.71e-114	Myeloid cells	TPI1
COX8A	1.56e-118	0.388491	0.709	0.53	3.35e-114	Myeloid cells	COX8A
PDK4	5.12e-118	0.361123	0.278	0.115	1.1e-113	Myeloid cells	PDK4
RUNX1	7.08e-118	0.261481	0.297	0.13	1.52e-113	Myeloid cells	RUNX1
SNAP23	8.68e-118	0.292432	0.367	0.184	1.87e-113	Myeloid cells	SNAP23
ARF3	1.1e-117	0.265517	0.354	0.173	2.36e-113	Myeloid cells	ARF3
RAP1A	1.82e-116	0.363067	0.511	0.314	3.91e-112	Myeloid cells	RAP1A
ATF6	3.65e-116	0.264468	0.275	0.118	7.86e-112	Myeloid cells	ATF6
GUSB	6.47e-115	0.284183	0.344	0.168	1.39e-110	Myeloid cells	GUSB
RBKS	4.91e-114	0.563685	0.355	0.179	1.06e-109	Myeloid cells	RBKS
BRK1	6.38e-114	0.371207	0.611	0.411	1.37e-109	Myeloid cells	BRK1
STMP1	9.42e-114	0.282097	0.386	0.199	2.03e-109	Myeloid cells	STMP1
RPL23	2.87e-113	0.537487	0.77	0.661	6.17e-109	Myeloid cells	RPL23
SLC25A5	8.98e-113	0.412406	0.722	0.574	1.93e-108	Myeloid cells	SLC25A5
CANX	5.46e-112	0.417189	0.583	0.401	1.17e-107	Myeloid cells	CANX
GNB2	8.81e-111	0.374074	0.607	0.412	1.9e-106	Myeloid cells	GNB2
NR4A31	2.77e-110	0.764119	0.487	0.309	5.96e-106	Myeloid cells	NR4A3
DDAH2	5.97e-109	0.279014	0.365	0.184	1.29e-104	Myeloid cells	DDAH2
ZFAND5	8.59e-109	0.768687	0.623	0.485	1.85e-104	Myeloid cells	ZFAND5
INSIG1	6.88e-108	0.975568	0.438	0.273	1.48e-103	Myeloid cells	INSIG1
ARHGAP41	1.18e-107	0.282374	0.371	0.192	2.54e-103	Myeloid cells	ARHGAP4
FXYD51	1.85e-107	0.388997	0.738	0.55	3.99e-103	Myeloid cells	FXYD5
COX4I1	3.6e-107	0.340321	0.897	0.824	7.76e-103	Myeloid cells	COX4I1
TMEM123	1.84e-106	0.356969	0.476	0.286	3.97e-102	Myeloid cells	TMEM123
LAMP1	9.45e-106	0.48006	0.525	0.349	2.03e-101	Myeloid cells	LAMP1
SMIM3	2.17e-105	0.265224	0.258	0.11	4.68e-101	Myeloid cells	SMIM3
PNRC11	2.11e-104	0.629157	0.8	0.705	4.54e-100	Myeloid cells	PNRC1
RPS13	3.89e-104	0.398512	0.99	0.97	8.38e-100	Myeloid cells	RPS13
AKIRIN2	8.24e-104	0.372533	0.403	0.229	1.77e-99	Myeloid cells	AKIRIN2
S100A6	2.37e-103	0.324443	0.876	0.759	5.1e-99	Myeloid cells	S100A6
ATP5MPL	4.78e-103	0.359313	0.595	0.416	1.03e-98	Myeloid cells	ATP5MPL
GNB1	7.7e-102	0.267448	0.364	0.19	1.66e-97	Myeloid cells	GNB1
GSTP1	2e-101	0.296287	0.788	0.629	4.3e-97	Myeloid cells	GSTP1
AHR	8.67e-101	0.307474	0.341	0.174	1.87e-96	Myeloid cells	AHR
CMTM3	1.21e-100	0.28335	0.336	0.17	2.61e-96	Myeloid cells	CMTM3
RAB10	1.68e-100	0.318018	0.426	0.246	3.62e-96	Myeloid cells	RAB10
ANP32A	2.07e-100	0.283589	0.399	0.221	4.46e-96	Myeloid cells	ANP32A
TCIRG1	4.38e-100	0.318309	0.43	0.251	9.44e-96	Myeloid cells	TCIRG1
FKBP51	4.21e-99	0.384643	0.464	0.281	9.07e-95	Myeloid cells	FKBP5
ATP5PD	2.38e-97	0.329222	0.563	0.378	5.12e-93	Myeloid cells	ATP5PD
ABHD5	2.52e-97	0.487197	0.363	0.204	5.42e-93	Myeloid cells	ABHD5
BST2	6.77e-97	0.33954	0.605	0.416	1.46e-92	Myeloid cells	BST2
CSK	1.44e-96	0.251409	0.337	0.172	3.1e-92	Myeloid cells	CSK
PRR13	2.48e-96	0.329484	0.616	0.43	5.34e-92	Myeloid cells	PRR13
MINOS1	2.87e-95	0.339111	0.555	0.371	6.18e-91	Myeloid cells	MINOS1
OSTF11	2.59e-94	0.296275	0.504	0.313	5.59e-90	Myeloid cells	OSTF1
ARL4C1	2.67e-94	0.530517	0.343	0.189	5.76e-90	Myeloid cells	ARL4C
SFT2D1	2.34e-93	0.294733	0.388	0.221	5.04e-89	Myeloid cells	SFT2D1
VPS29	5.97e-93	0.309587	0.464	0.289	1.28e-88	Myeloid cells	VPS29
TRAPPC5	6.84e-93	0.291664	0.386	0.219	1.47e-88	Myeloid cells	TRAPPC5
HADHA	1.07e-92	0.296058	0.462	0.282	2.31e-88	Myeloid cells	HADHA
PAK2	2.06e-91	0.301145	0.468	0.288	4.44e-87	Myeloid cells	PAK2
CD9	4.73e-91	0.534175	0.354	0.196	1.02e-86	Myeloid cells	CD9
ACTG1	1.08e-90	0.295995	0.976	0.906	2.33e-86	Myeloid cells	ACTG1
ATF5	1.18e-90	0.260451	0.254	0.117	2.54e-86	Myeloid cells	ATF5
UQCR10	6.86e-90	0.329367	0.617	0.442	1.48e-85	Myeloid cells	UQCR10
NAP1L1	7.02e-90	0.459591	0.568	0.408	1.51e-85	Myeloid cells	NAP1L1
PRDX1	7.38e-89	0.518098	0.72	0.598	1.59e-84	Myeloid cells	PRDX1
NFKBIA1	8.14e-89	1.00244	0.787	0.7	1.75e-84	Myeloid cells	NFKBIA
DNAJA4	2.87e-88	0.362845	0.282	0.138	6.19e-84	Myeloid cells	DNAJA4
TMBIM4	1.09e-87	0.291508	0.439	0.268	2.34e-83	Myeloid cells	TMBIM4
APBB1IP1	1.77e-87	0.322829	0.416	0.244	3.8e-83	Myeloid cells	APBB1IP
PRMT9	8.01e-85	0.361702	0.296	0.154	1.72e-80	Myeloid cells	PRMT9
TMBIM6	8.41e-85	0.412845	0.758	0.681	1.81e-80	Myeloid cells	TMBIM6
RNASE1	4.73e-84	1.95346	0.273	0.143	1.02e-79	Myeloid cells	RNASE1
HNRNPU	5.13e-84	0.528211	0.643	0.52	1.1e-79	Myeloid cells	HNRNPU
NAF1	2.63e-83	0.362801	0.26	0.128	5.66e-79	Myeloid cells	NAF1
FABP5	4.1e-83	0.481128	0.449	0.283	8.83e-79	Myeloid cells	FABP5
CD371	1.23e-82	0.322341	0.631	0.442	2.64e-78	Myeloid cells	CD37
CHD11	1.25e-82	0.393656	0.434	0.273	2.7e-78	Myeloid cells	CHD1
ROCK1	1.32e-82	0.325469	0.473	0.307	2.85e-78	Myeloid cells	ROCK1
TFRC	1.59e-81	0.372885	0.254	0.125	3.42e-77	Myeloid cells	TFRC
ARL5B	2.09e-81	0.334535	0.3	0.159	4.49e-77	Myeloid cells	ARL5B
SNX9	2.42e-81	0.29335	0.394	0.23	5.2e-77	Myeloid cells	SNX9
UQCR11	7.69e-81	0.322276	0.727	0.59	1.66e-76	Myeloid cells	UQCR11
OSBPL8	9.02e-81	0.301703	0.407	0.245	1.94e-76	Myeloid cells	OSBPL8
XRN2	1.77e-80	0.266585	0.406	0.243	3.82e-76	Myeloid cells	XRN2
VMP1	1.98e-80	0.314851	0.44	0.275	4.27e-76	Myeloid cells	VMP1
ETV3	2.37e-80	0.301487	0.277	0.142	5.1e-76	Myeloid cells	ETV3
MIR22HG	2.57e-80	0.251773	0.3	0.156	5.53e-76	Myeloid cells	MIR22HG
SUPT4H1	2.58e-80	0.25424	0.411	0.248	5.55e-76	Myeloid cells	SUPT4H1
APH1A	3.56e-80	0.278262	0.43	0.268	7.67e-76	Myeloid cells	APH1A
DOCK81	4.58e-80	0.254035	0.379	0.218	9.86e-76	Myeloid cells	DOCK8
GLIPR2	6.68e-80	0.275289	0.338	0.187	1.44e-75	Myeloid cells	GLIPR2
RPS9	1.54e-78	0.410386	0.981	0.965	3.32e-74	Myeloid cells	RPS9
JMJD1C	3.38e-78	0.438942	0.436	0.287	7.28e-74	Myeloid cells	JMJD1C
NDUFB2	3.49e-78	0.340125	0.629	0.477	7.5e-74	Myeloid cells	NDUFB2
EIF4E	4.1e-78	0.343882	0.353	0.208	8.83e-74	Myeloid cells	EIF4E
TPT1	4.89e-78	0.331542	0.998	0.995	1.05e-73	Myeloid cells	TPT1
WSB1	2.64e-77	0.375954	0.603	0.454	5.69e-73	Myeloid cells	WSB1
GNPTG	3.5e-77	0.254741	0.364	0.214	7.53e-73	Myeloid cells	GNPTG
WASF2	3.62e-77	0.275288	0.446	0.281	7.8e-73	Myeloid cells	WASF2
RALA	1.21e-76	0.338764	0.334	0.191	2.61e-72	Myeloid cells	RALA
VDAC1	3.1e-76	0.291307	0.492	0.33	6.68e-72	Myeloid cells	VDAC1
C1orf43	4.44e-76	0.290254	0.484	0.326	9.55e-72	Myeloid cells	C1orf43
ATP5F1C	6.19e-76	0.286824	0.535	0.371	1.33e-71	Myeloid cells	ATP5F1C
SCAMP2	3.26e-75	0.279024	0.392	0.242	7.03e-71	Myeloid cells	SCAMP2
TMEM219	4.56e-75	0.277966	0.487	0.323	9.82e-71	Myeloid cells	TMEM219
DAZAP21	1.39e-74	0.287257	0.696	0.535	3e-70	Myeloid cells	DAZAP2
ALDOA	9.16e-74	0.462353	0.69	0.593	1.97e-69	Myeloid cells	ALDOA
SAMSN11	9.86e-74	0.417839	0.543	0.368	2.12e-69	Myeloid cells	SAMSN1
NME2	1.75e-73	0.337705	0.696	0.583	3.77e-69	Myeloid cells	NME2
CTNNB1	3.5e-72	0.280293	0.394	0.241	7.53e-68	Myeloid cells	CTNNB1
IL10RA1	4.99e-72	0.250189	0.417	0.255	1.07e-67	Myeloid cells	IL10RA
PRELID1	1.03e-71	0.345408	0.525	0.381	2.22e-67	Myeloid cells	PRELID1
SOCS3	7.28e-71	0.329928	0.484	0.329	1.57e-66	Myeloid cells	SOCS3
DEK	2.09e-70	0.282112	0.512	0.345	4.5e-66	Myeloid cells	DEK
FOSL2	9.47e-70	0.375541	0.423	0.276	2.04e-65	Myeloid cells	FOSL2
SRA1	1.29e-69	0.28433	0.38	0.237	2.78e-65	Myeloid cells	SRA1
RPL22	1.95e-69	0.278804	0.962	0.918	4.19e-65	Myeloid cells	RPL22
ATF3	4.61e-69	0.413934	0.582	0.437	9.91e-65	Myeloid cells	ATF3
AKAP131	4.96e-69	0.384541	0.57	0.426	1.07e-64	Myeloid cells	AKAP13
TMEM14C	1e-68	0.280856	0.437	0.286	2.16e-64	Myeloid cells	TMEM14C
PHLDA2	1.02e-68	0.325211	0.297	0.161	2.2e-64	Myeloid cells	PHLDA2
BCAP31	2.2e-68	0.342816	0.483	0.34	4.74e-64	Myeloid cells	BCAP31
LRRFIP1	2.23e-67	0.389673	0.59	0.444	4.81e-63	Myeloid cells	LRRFIP1
RASSF51	4.17e-67	0.272129	0.358	0.215	8.98e-63	Myeloid cells	RASSF5
SERP11	1.5e-66	0.301531	0.772	0.674	3.23e-62	Myeloid cells	SERP1
PCBP11	2.87e-66	0.361499	0.751	0.654	6.18e-62	Myeloid cells	PCBP1
ARL4A	4.98e-66	0.363735	0.386	0.246	1.07e-61	Myeloid cells	ARL4A
CHCHD10	5.44e-66	0.258568	0.523	0.374	1.17e-61	Myeloid cells	CHCHD10
EIF3K	5.19e-65	0.309553	0.72	0.625	1.12e-60	Myeloid cells	EIF3K
VAPA	5.82e-65	0.29924	0.539	0.398	1.25e-60	Myeloid cells	VAPA
RBX1	7.34e-65	0.276938	0.502	0.354	1.58e-60	Myeloid cells	RBX1
PSMA7	1.01e-64	0.282663	0.682	0.541	2.16e-60	Myeloid cells	PSMA7
CD164	1.14e-64	0.292583	0.516	0.375	2.46e-60	Myeloid cells	CD164
ATP5MG	1.26e-64	0.280183	0.81	0.74	2.71e-60	Myeloid cells	ATP5MG
NUFIP2	2.11e-64	0.260905	0.375	0.231	4.55e-60	Myeloid cells	NUFIP2
TPM4	3.19e-64	0.270085	0.638	0.48	6.87e-60	Myeloid cells	TPM4
TUBB	8.57e-64	0.416848	0.557	0.409	1.84e-59	Myeloid cells	TUBB
EIF4A1	1.62e-63	0.299729	0.586	0.44	3.49e-59	Myeloid cells	EIF4A1
NDUFB1	7.53e-63	0.265302	0.49	0.343	1.62e-58	Myeloid cells	NDUFB1
NAPA	1.96e-62	0.305535	0.474	0.337	4.23e-58	Myeloid cells	NAPA
IQGAP1	1.27e-61	0.297028	0.501	0.357	2.72e-57	Myeloid cells	IQGAP1
PRNP	1.62e-61	0.265294	0.388	0.243	3.49e-57	Myeloid cells	PRNP
ATP5MD	6.48e-61	0.273803	0.643	0.51	1.4e-56	Myeloid cells	ATP5MD
OS9	4.35e-60	0.254272	0.455	0.311	9.36e-56	Myeloid cells	OS9
DDX21	1.3e-59	0.303772	0.487	0.346	2.81e-55	Myeloid cells	DDX21
AREG	1.15e-57	1.0224	0.41	0.295	2.47e-53	Myeloid cells	AREG
IFI6	7.02e-57	0.430455	0.413	0.283	1.51e-52	Myeloid cells	IFI6
ARL6IP51	1.01e-56	0.265841	0.57	0.421	2.17e-52	Myeloid cells	ARL6IP5
RHEB	1.71e-55	0.286453	0.442	0.315	3.68e-51	Myeloid cells	RHEB
SLC3A2	2.57e-55	0.346353	0.544	0.429	5.53e-51	Myeloid cells	SLC3A2
SLC25A6	3.95e-55	0.312904	0.782	0.723	8.51e-51	Myeloid cells	SLC25A6
MX1	3.71e-54	0.256821	0.274	0.158	7.98e-50	Myeloid cells	MX1
MAP1LC3B	5.23e-54	0.366699	0.663	0.561	1.13e-49	Myeloid cells	MAP1LC3B
HMGN2	5.63e-53	0.353276	0.662	0.548	1.21e-48	Myeloid cells	HMGN2
ALOX5AP1	6.94e-53	0.435562	0.444	0.308	1.49e-48	Myeloid cells	ALOX5AP
UQCRB	7.62e-53	0.256024	0.778	0.684	1.64e-48	Myeloid cells	UQCRB
EIF3L	9.99e-52	0.30185	0.549	0.431	2.15e-47	Myeloid cells	EIF3L
PTPN1	3.37e-51	0.292102	0.363	0.24	7.26e-47	Myeloid cells	PTPN1
C4orf3	8.84e-51	0.282702	0.521	0.394	1.9e-46	Myeloid cells	C4orf3
RPL15	1.22e-49	0.268038	0.984	0.963	2.63e-45	Myeloid cells	RPL15
HCST1	8.06e-49	0.277869	0.548	0.39	1.74e-44	Myeloid cells	HCST
MT-ND4	6.52e-48	0.324016	0.992	0.978	1.4e-43	Myeloid cells	MT-ND4
B2M1	5.66e-47	0.298289	1	0.989	1.22e-42	Myeloid cells	B2M
RPS11	5.87e-47	0.403979	0.887	0.86	1.26e-42	Myeloid cells	RPS11
PABPC41	1.11e-46	0.263	0.454	0.329	2.39e-42	Myeloid cells	PABPC4
MAFF	1.86e-46	0.277022	0.347	0.229	3.99e-42	Myeloid cells	MAFF
NR4A21	2.98e-45	0.414963	0.639	0.537	6.42e-41	Myeloid cells	NR4A2
FLNA	9.65e-45	0.303939	0.456	0.343	2.08e-40	Myeloid cells	FLNA
CD441	1.35e-44	0.421302	0.604	0.502	2.91e-40	Myeloid cells	CD44
ZNF706	1.74e-44	0.260133	0.475	0.36	3.75e-40	Myeloid cells	ZNF706
SKIL	1.47e-43	0.328652	0.442	0.33	3.16e-39	Myeloid cells	SKIL
EIF4A3	2.76e-42	0.533709	0.529	0.442	5.94e-38	Myeloid cells	EIF4A3
CDKN1A1	2.48e-40	0.435231	0.607	0.528	5.34e-36	Myeloid cells	CDKN1A
PSME2	5.13e-38	0.323819	0.573	0.489	1.1e-33	Myeloid cells	PSME2
ZFP36L11	1.46e-35	0.328199	0.693	0.598	3.13e-31	Myeloid cells	ZFP36L1
SYAP1	4.21e-32	0.269028	0.422	0.323	9.07e-28	Myeloid cells	SYAP1
RPS2	1.83e-31	0.278589	0.968	0.965	3.95e-27	Myeloid cells	RPS2
MT2A	6e-30	0.697441	0.546	0.459	1.29e-25	Myeloid cells	MT2A
MCL11	1.07e-29	0.282186	0.757	0.722	2.31e-25	Myeloid cells	MCL1
RGS12	1.68e-29	0.623145	0.513	0.444	3.62e-25	Myeloid cells	RGS1
GADD45B	8.53e-29	0.373276	0.602	0.521	1.84e-24	Myeloid cells	GADD45B
CCL41	1.53e-27	0.291464	0.432	0.329	3.3e-23	Myeloid cells	CCL4
ZNF3311	2.88e-27	0.469191	0.466	0.388	6.21e-23	Myeloid cells	ZNF331
RANBP21	2.56e-25	0.312119	0.391	0.308	5.51e-21	Myeloid cells	RANBP2
TXN	1.38e-24	0.699495	0.575	0.502	2.96e-20	Myeloid cells	TXN
PPA1	6.76e-24	0.371172	0.389	0.318	1.46e-19	Myeloid cells	PPA1
PPP1R15A1	2.04e-23	0.366661	0.734	0.698	4.39e-19	Myeloid cells	PPP1R15A
NFKBIZ	3.2e-23	0.351906	0.468	0.4	6.9e-19	Myeloid cells	NFKBIZ
IRF7	3.78e-22	0.292019	0.359	0.28	8.13e-18	Myeloid cells	IRF7
LSP11	4.51e-21	0.360248	0.57	0.508	9.71e-17	Myeloid cells	LSP1
MT-ATP6	1.02e-20	0.391119	0.983	0.971	2.19e-16	Myeloid cells	MT-ATP6
RPS10	2.25e-11	0.352496	0.556	0.512	4.84e-07	Myeloid cells	RPS10
PGA3	0	7.98123	0.377	0.134	0	Epithelial cells	PGA3
PGC	0	7.49994	0.545	0.157	0	Epithelial cells	PGC
LIPF	0	5.93703	0.339	0.084	0	Epithelial cells	LIPF
TFF1	0	4.50435	0.46	0.16	0	Epithelial cells	TFF1
PGA5	0	4.34568	0.257	0.034	0	Epithelial cells	PGA5
TFF2	0	3.65989	0.384	0.074	0	Epithelial cells	TFF2
AGR2	0	3.64225	0.6	0.075	0	Epithelial cells	AGR2
MUC5AC	0	3.62413	0.452	0.164	0	Epithelial cells	MUC5AC
REG1A	0	2.9552	0.316	0.02	0	Epithelial cells	REG1A
KRT8	0	2.92066	0.835	0.117	0	Epithelial cells	KRT8
PHGR1	0	2.82138	0.355	0.058	0	Epithelial cells	PHGR1
KRT19	0	2.72194	0.734	0.082	0	Epithelial cells	KRT19
CYSTM1	0	2.71273	0.779	0.211	0	Epithelial cells	CYSTM1
KRT18	0	2.60074	0.858	0.11	0	Epithelial cells	KRT18
SPINK1	0	2.50888	0.399	0.057	0	Epithelial cells	SPINK1
S100P	0	2.49161	0.411	0.048	0	Epithelial cells	S100P
MT1G	0	2.47459	0.477	0.04	0	Epithelial cells	MT1G
PSCA	0	2.41933	0.489	0.045	0	Epithelial cells	PSCA
ELF3	0	2.31873	0.606	0.027	0	Epithelial cells	ELF3
S100A61	0	2.05799	0.832	0.756	0	Epithelial cells	S100A6
LYZ1	0	2.03157	0.466	0.141	0	Epithelial cells	LYZ
CLDN4	0	2.02774	0.362	0.017	0	Epithelial cells	CLDN4
PIGR	0	1.92173	0.494	0.033	0	Epithelial cells	PIGR
SLPI	0	1.87303	0.303	0.061	0	Epithelial cells	SLPI
CD24	0	1.80022	0.601	0.038	0	Epithelial cells	CD24
LGALS4	0	1.73809	0.455	0.025	0	Epithelial cells	LGALS4
MT1E	0	1.72724	0.631	0.161	0	Epithelial cells	MT1E
LCN2	0	1.68636	0.279	0.02	0	Epithelial cells	LCN2
CLDN18	0	1.67287	0.524	0.031	0	Epithelial cells	CLDN18
MUCL3	0	1.64943	0.316	0.072	0	Epithelial cells	MUCL3
MUC1	0	1.63312	0.469	0.028	0	Epithelial cells	MUC1
CA2	0	1.62056	0.465	0.075	0	Epithelial cells	CA2
TSPAN8	0	1.55913	0.515	0.029	0	Epithelial cells	TSPAN8
C19orf33	0	1.41112	0.487	0.03	0	Epithelial cells	C19orf33
ANXA10	0	1.3454	0.479	0.021	0	Epithelial cells	ANXA10
CXCL17	0	1.33367	0.346	0.007	0	Epithelial cells	CXCL17
FXYD3	0	1.315	0.491	0.015	0	Epithelial cells	FXYD3
IFI27	0	1.29351	0.56	0.206	0	Epithelial cells	IFI27
VSIG2	0	1.24984	0.506	0.013	0	Epithelial cells	VSIG2
CTSE	0	1.24703	0.424	0.019	0	Epithelial cells	CTSE
SMIM22	0	1.2411	0.514	0.018	0	Epithelial cells	SMIM22
EPCAM	0	1.22739	0.467	0.02	0	Epithelial cells	EPCAM
CAPN8	0	1.19914	0.312	0.016	0	Epithelial cells	CAPN8
AZGP1	0	1.17101	0.301	0.004	0	Epithelial cells	AZGP1
PDIA2	0	1.14134	0.287	0.005	0	Epithelial cells	PDIA2
GPX2	0	1.12384	0.33	0.021	0	Epithelial cells	GPX2
SFN	0	1.11729	0.344	0.015	0	Epithelial cells	SFN
AKR1B10	0	1.07797	0.281	0.016	0	Epithelial cells	AKR1B10
KLF5	0	1.06915	0.443	0.047	0	Epithelial cells	KLF5
IGFBP2	0	1.03935	0.485	0.104	0	Epithelial cells	IGFBP2
GSTP11	0	1.02866	0.738	0.623	0	Epithelial cells	GSTP1
AKR7A3	0	1.00857	0.358	0.01	0	Epithelial cells	AKR7A3
NQO1	0	1.00517	0.423	0.066	0	Epithelial cells	NQO1
MT-ND41	0	1.00102	0.976	0.98	0	Epithelial cells	MT-ND4
SOX4	0	0.962799	0.388	0.146	0	Epithelial cells	SOX4
S100A14	0	0.955217	0.288	0.012	0	Epithelial cells	S100A14
SPINT21	0	0.95054	0.505	0.114	0	Epithelial cells	SPINT2
PPDPF	0	0.946417	0.825	0.678	0	Epithelial cells	PPDPF
PHLDA21	0	0.918954	0.4	0.128	0	Epithelial cells	PHLDA2
CYP3A5	0	0.907291	0.325	0.017	0	Epithelial cells	CYP3A5
TSPAN1	0	0.901304	0.346	0.012	0	Epithelial cells	TSPAN1
STARD10	0	0.886234	0.432	0.043	0	Epithelial cells	STARD10
SMIM24	0	0.885917	0.41	0.01	0	Epithelial cells	SMIM24
GOLM1	0	0.881154	0.381	0.058	0	Epithelial cells	GOLM1
ALDH1A1	0	0.876954	0.365	0.056	0	Epithelial cells	ALDH1A1
ATP1B1	0	0.835207	0.499	0.123	0	Epithelial cells	ATP1B1
TMC5	0	0.82789	0.324	0.011	0	Epithelial cells	TMC5
PRDX5	0	0.825016	0.649	0.432	0	Epithelial cells	PRDX5
LMO7	0	0.814523	0.314	0.042	0	Epithelial cells	LMO7
SDCBP2	0	0.797099	0.268	0.013	0	Epithelial cells	SDCBP2
CA9	0	0.766351	0.297	0.004	0	Epithelial cells	CA9
LAMB3	0	0.762762	0.251	0.017	0	Epithelial cells	LAMB3
CLDN7	0	0.761014	0.251	0.019	0	Epithelial cells	CLDN7
SLC44A4	0	0.757246	0.361	0.011	0	Epithelial cells	SLC44A4
TPM1	0	0.755445	0.509	0.161	0	Epithelial cells	TPM1
PDZK1IP1	0	0.743759	0.275	0.005	0	Epithelial cells	PDZK1IP1
LGALS3BP	0	0.738908	0.5	0.13	0	Epithelial cells	LGALS3BP
MLPH	0	0.732964	0.361	0.026	0	Epithelial cells	MLPH
CLU	0	0.731283	0.412	0.107	0	Epithelial cells	CLU
MDK	0	0.729734	0.316	0.1	0	Epithelial cells	MDK
TENT5A	0	0.72578	0.323	0.124	0	Epithelial cells	TENT5A
DSP	0	0.708669	0.365	0.025	0	Epithelial cells	DSP
RND3	0	0.702321	0.268	0.046	0	Epithelial cells	RND3
FAM3B	0	0.701048	0.356	0.008	0	Epithelial cells	FAM3B
GMDS	0	0.698823	0.432	0.124	0	Epithelial cells	GMDS
CST31	0	0.692376	0.796	0.319	0	Epithelial cells	CST3
SULT1C2	0	0.690247	0.259	0.019	0	Epithelial cells	SULT1C2
C15orf481	0	0.684895	0.278	0.064	0	Epithelial cells	C15orf48
PERP	0	0.67404	0.439	0.162	0	Epithelial cells	PERP
BLVRB1	0	0.669036	0.474	0.159	0	Epithelial cells	BLVRB
EPS8L1	0	0.66786	0.25	0.021	0	Epithelial cells	EPS8L1
TSTA3	0	0.650847	0.459	0.145	0	Epithelial cells	TSTA3
TSPAN3	0	0.641786	0.396	0.168	0	Epithelial cells	TSPAN3
S100A16	0	0.636262	0.359	0.084	0	Epithelial cells	S100A16
CD151	0	0.61025	0.534	0.231	0	Epithelial cells	CD151
ID1	0	0.60212	0.422	0.19	0	Epithelial cells	ID1
SELENBP1	0	0.601704	0.383	0.043	0	Epithelial cells	SELENBP1
UGDH	0	0.597211	0.323	0.08	0	Epithelial cells	UGDH
SEMA3B	0	0.596697	0.322	0.023	0	Epithelial cells	SEMA3B
LSR	0	0.592184	0.358	0.093	0	Epithelial cells	LSR
NUPR1	0	0.591422	0.283	0.086	0	Epithelial cells	NUPR1
CYB5A	0	0.588465	0.416	0.142	0	Epithelial cells	CYB5A
SDC4	0	0.588381	0.28	0.062	0	Epithelial cells	SDC4
GPRC5C	0	0.587284	0.321	0.025	0	Epithelial cells	GPRC5C
KLK11	0	0.585292	0.269	0.004	0	Epithelial cells	KLK11
MAL2	0	0.584552	0.284	0.008	0	Epithelial cells	MAL2
ANXA3	0	0.581786	0.322	0.016	0	Epithelial cells	ANXA3
RRBP11	0	0.57161	0.544	0.29	0	Epithelial cells	RRBP1
ERN2	0	0.571284	0.276	0.007	0	Epithelial cells	ERN2
ANXA4	0	0.570437	0.392	0.135	0	Epithelial cells	ANXA4
PRSS8	0	0.569315	0.292	0.005	0	Epithelial cells	PRSS8
GALE	0	0.567783	0.329	0.039	0	Epithelial cells	GALE
ABCC3	0	0.565118	0.273	0.019	0	Epithelial cells	ABCC3
CDC42EP1	0	0.56431	0.383	0.071	0	Epithelial cells	CDC42EP1
CDH1	0	0.563623	0.316	0.007	0	Epithelial cells	CDH1
KLF41	0	0.557474	0.44	0.182	0	Epithelial cells	KLF4
FHL2	0	0.546545	0.292	0.047	0	Epithelial cells	FHL2
JUP	0	0.546416	0.319	0.057	0	Epithelial cells	JUP
SPINT1	0	0.545738	0.293	0.028	0	Epithelial cells	SPINT1
SERINC2	0	0.545072	0.295	0.014	0	Epithelial cells	SERINC2
AKR1C3	0	0.53748	0.259	0.042	0	Epithelial cells	AKR1C3
HBEGF1	0	0.534513	0.313	0.105	0	Epithelial cells	HBEGF
MGST1	0	0.532587	0.28	0.035	0	Epithelial cells	MGST1
TESC	0	0.531844	0.302	0.109	0	Epithelial cells	TESC
FOXA3	0	0.528457	0.277	0.006	0	Epithelial cells	FOXA3
PLXNB2	0	0.526421	0.342	0.07	0	Epithelial cells	PLXNB2
EPS8L2	0	0.519148	0.313	0.051	0	Epithelial cells	EPS8L2
INF2	0	0.516341	0.302	0.075	0	Epithelial cells	INF2
MICALL2	0	0.513065	0.262	0.039	0	Epithelial cells	MICALL2
FLNB	0	0.50811	0.282	0.068	0	Epithelial cells	FLNB
ALDH21	0	0.502874	0.414	0.132	0	Epithelial cells	ALDH2
IER31	0	0.502722	0.52	0.268	0	Epithelial cells	IER3
KIAA1324	0	0.502394	0.263	0.016	0	Epithelial cells	KIAA1324
RNASE11	0	0.500046	0.391	0.107	0	Epithelial cells	RNASE1
RAB25	0	0.498123	0.277	0.006	0	Epithelial cells	RAB25
GSTM3	0	0.495823	0.345	0.099	0	Epithelial cells	GSTM3
BAIAP2L1	0	0.486503	0.262	0.016	0	Epithelial cells	BAIAP2L1
LLGL2	0	0.472633	0.291	0.043	0	Epithelial cells	LLGL2
NAPRT	0	0.471426	0.31	0.084	0	Epithelial cells	NAPRT
PPP1R16A	0	0.463023	0.311	0.041	0	Epithelial cells	PPP1R16A
TST	0	0.457683	0.282	0.045	0	Epithelial cells	TST
BACE2	0	0.44445	0.293	0.077	0	Epithelial cells	BACE2
RASSF7	0	0.439118	0.33	0.09	0	Epithelial cells	RASSF7
CREB3L1	0	0.435231	0.277	0.032	0	Epithelial cells	CREB3L1
MYRF	0	0.429965	0.255	0.009	0	Epithelial cells	MYRF
CXADR	0	0.426884	0.259	0.012	0	Epithelial cells	CXADR
COMTD1	0	0.418575	0.334	0.126	0	Epithelial cells	COMTD1
ASL	0	0.413079	0.309	0.091	0	Epithelial cells	ASL
RBM471	0	0.409736	0.3	0.062	0	Epithelial cells	RBM47
NEDD4L	0	0.408633	0.254	0.034	0	Epithelial cells	NEDD4L
ASPH	0	0.403646	0.317	0.111	0	Epithelial cells	ASPH
TCEA3	0	0.402762	0.258	0.026	0	Epithelial cells	TCEA3
CTNND1	0	0.400242	0.306	0.085	0	Epithelial cells	CTNND1
SH3YL1	0	0.398398	0.273	0.058	0	Epithelial cells	SH3YL1
CRACR2B	0	0.385963	0.262	0.047	0	Epithelial cells	CRACR2B
HDHD3	0	0.37561	0.254	0.052	0	Epithelial cells	HDHD3
CTTN	0	0.365422	0.278	0.061	0	Epithelial cells	CTTN
H1F0	0	0.354345	0.269	0.08	0	Epithelial cells	H1F0
NECTIN2	0	0.341718	0.335	0.116	0	Epithelial cells	NECTIN2
ADIRF	0	0.341433	0.313	0.087	0	Epithelial cells	ADIRF
ASS1	0	0.34083	0.257	0.057	0	Epithelial cells	ASS1
NPDC1	0	0.33913	0.385	0.115	0	Epithelial cells	NPDC1
TSPAN13	9.32e-295	0.326763	0.267	0.088	2.01e-290	Epithelial cells	TSPAN13
COX5B	8.37e-286	0.734209	0.701	0.56	1.8e-281	Epithelial cells	COX5B
ITGA6	1.16e-282	0.390634	0.301	0.111	2.49e-278	Epithelial cells	ITGA6
ANXA21	4.3e-279	0.794705	0.63	0.419	9.26e-275	Epithelial cells	ANXA2
MT-ATP61	2.26e-275	0.929333	0.967	0.973	4.87e-271	Epithelial cells	MT-ATP6
PCBD1	2.13e-270	0.367993	0.343	0.147	4.58e-266	Epithelial cells	PCBD1
MT-CO3	1.31e-269	0.739033	0.992	0.995	2.83e-265	Epithelial cells	MT-CO3
LGALS31	4.64e-263	0.879427	0.606	0.409	1e-258	Epithelial cells	LGALS3
CHP1	1.22e-262	0.300578	0.262	0.094	2.62e-258	Epithelial cells	CHP1
P4HB1	7.46e-260	0.643186	0.679	0.533	1.61e-255	Epithelial cells	P4HB
MT1F	3.23e-259	0.604488	0.293	0.118	6.94e-255	Epithelial cells	MT1F
ECHDC2	3.42e-258	0.27017	0.264	0.094	7.37e-254	Epithelial cells	ECHDC2
KCNQ1OT1	3.99e-254	0.680054	0.334	0.146	8.59e-250	Epithelial cells	KCNQ1OT1
RAB13	6.45e-248	0.3074	0.341	0.14	1.39e-243	Epithelial cells	RAB13
AGPAT2	1.27e-247	0.512816	0.3	0.127	2.74e-243	Epithelial cells	AGPAT2
RAB11FIP1	2.41e-246	0.564597	0.36	0.172	5.19e-242	Epithelial cells	RAB11FIP1
SERPINB6	1.21e-242	0.404522	0.35	0.158	2.6e-238	Epithelial cells	SERPINB6
TM4SF1	7.16e-242	0.512405	0.295	0.113	1.54e-237	Epithelial cells	TM4SF1
AHCY	9.8e-242	0.378295	0.306	0.13	2.11e-237	Epithelial cells	AHCY
LTBR	6.49e-236	0.250479	0.267	0.099	1.4e-231	Epithelial cells	LTBR
DSTN	8.32e-233	0.421237	0.555	0.351	1.79e-228	Epithelial cells	DSTN
MPST	1.6e-232	0.300538	0.299	0.125	3.44e-228	Epithelial cells	MPST
EPN1	5.59e-229	0.374125	0.387	0.196	1.2e-224	Epithelial cells	EPN1
SMIM14	2.26e-226	0.294162	0.29	0.12	4.87e-222	Epithelial cells	SMIM14
TXNDC17	7.16e-224	0.461125	0.441	0.25	1.54e-219	Epithelial cells	TXNDC17
COA3	7.32e-223	0.397071	0.335	0.159	1.58e-218	Epithelial cells	COA3
ATP5F1D	3.28e-217	0.642081	0.658	0.534	7.06e-213	Epithelial cells	ATP5F1D
H2AFJ	1.06e-216	0.408673	0.409	0.217	2.28e-212	Epithelial cells	H2AFJ
UQCRQ	7.65e-211	0.691511	0.609	0.472	1.65e-206	Epithelial cells	UQCRQ
HDLBP1	4.64e-205	0.403531	0.538	0.342	9.98e-201	Epithelial cells	HDLBP
MT-CO2	5.26e-198	0.588201	0.993	0.998	1.13e-193	Epithelial cells	MT-CO2
LDLR	4.22e-194	0.401607	0.254	0.108	9.09e-190	Epithelial cells	LDLR
TM9SF3	2.66e-192	0.3633	0.313	0.152	5.72e-188	Epithelial cells	TM9SF3
ETFB	3.68e-191	0.373427	0.388	0.213	7.93e-187	Epithelial cells	ETFB
BAIAP2	1.01e-190	0.270878	0.264	0.112	2.17e-186	Epithelial cells	BAIAP2
ACADVL1	1.42e-190	0.585486	0.534	0.376	3.06e-186	Epithelial cells	ACADVL
QSOX1	4.66e-189	0.353113	0.292	0.135	1e-184	Epithelial cells	QSOX1
TMEM141	5.35e-186	0.282456	0.29	0.133	1.15e-181	Epithelial cells	TMEM141
DNPH1	1.94e-183	0.322589	0.362	0.191	4.18e-179	Epithelial cells	DNPH1
NDUFB7	1.56e-182	0.45279	0.51	0.344	3.37e-178	Epithelial cells	NDUFB7
SPATS2L	2.27e-179	0.471229	0.302	0.149	4.89e-175	Epithelial cells	SPATS2L
MT1X	1.7e-178	0.989458	0.453	0.294	3.65e-174	Epithelial cells	MT1X
LIMA1	4.55e-177	0.301764	0.288	0.133	9.8e-173	Epithelial cells	LIMA1
CISD3	2.3e-175	0.300845	0.288	0.136	4.95e-171	Epithelial cells	CISD3
PRDX2	4.2e-170	0.51947	0.491	0.332	9.05e-166	Epithelial cells	PRDX2
TXN1	5.01e-170	0.612	0.616	0.487	1.08e-165	Epithelial cells	TXN
CENPX	8.68e-170	0.326472	0.317	0.161	1.87e-165	Epithelial cells	CENPX
HOOK2	7.23e-169	0.269197	0.278	0.129	1.56e-164	Epithelial cells	HOOK2
CTNNA1	1.13e-166	0.330133	0.345	0.183	2.44e-162	Epithelial cells	CTNNA1
ELOB	1.52e-165	0.529291	0.698	0.611	3.28e-161	Epithelial cells	ELOB
CYC1	7.71e-165	0.444383	0.402	0.245	1.66e-160	Epithelial cells	CYC1
TMED3	7.67e-163	0.267451	0.29	0.142	1.65e-158	Epithelial cells	TMED3
MT-CO1	1.77e-161	0.561284	0.992	0.998	3.82e-157	Epithelial cells	MT-CO1
TSPO1	6.24e-161	0.490751	0.523	0.363	1.34e-156	Epithelial cells	TSPO
GFPT1	1.23e-160	0.285921	0.301	0.153	2.64e-156	Epithelial cells	GFPT1
NDUFC1	2.19e-154	0.389919	0.42	0.262	4.72e-150	Epithelial cells	NDUFC1
SPTBN1	1.13e-153	0.265548	0.345	0.181	2.44e-149	Epithelial cells	SPTBN1
ZKSCAN1	1.67e-153	0.256751	0.262	0.123	3.59e-149	Epithelial cells	ZKSCAN1
SERPINB11	4.68e-152	0.461088	0.468	0.308	1.01e-147	Epithelial cells	SERPINB1
TCEAL9	3.3e-151	0.257258	0.25	0.114	7.1e-147	Epithelial cells	TCEAL9
UQCRC1	2.93e-143	0.410052	0.418	0.269	6.31e-139	Epithelial cells	UQCRC1
MT-ND1	3.59e-143	0.705095	0.972	0.985	7.73e-139	Epithelial cells	MT-ND1
KLF3	6.47e-143	0.285597	0.279	0.141	1.39e-138	Epithelial cells	KLF3
CLTB	1.27e-140	0.488515	0.424	0.287	2.73e-136	Epithelial cells	CLTB
PDXDC1	5.35e-139	0.265025	0.27	0.137	1.15e-134	Epithelial cells	PDXDC1
RASD1	6.31e-139	0.328508	0.25	0.119	1.36e-134	Epithelial cells	RASD1
MT-ND2	2.04e-138	0.650194	0.96	0.971	4.39e-134	Epithelial cells	MT-ND2
ADI1	2.15e-137	0.308356	0.348	0.203	4.64e-133	Epithelial cells	ADI1
MT-CYB	3.76e-136	0.642699	0.988	0.994	8.09e-132	Epithelial cells	MT-CYB
ATP5IF1	1.18e-135	0.471676	0.564	0.447	2.53e-131	Epithelial cells	ATP5IF1
DCXR	3.74e-134	0.517215	0.424	0.294	8.06e-130	Epithelial cells	DCXR
PLK2	5.62e-132	0.354369	0.28	0.145	1.21e-127	Epithelial cells	PLK2
C12orf75	6.82e-131	0.362598	0.334	0.191	1.47e-126	Epithelial cells	C12orf75
BEX3	2.4e-129	0.251475	0.262	0.128	5.18e-125	Epithelial cells	BEX3
PLEC	3.12e-122	0.627162	0.346	0.22	6.72e-118	Epithelial cells	PLEC
ECHS1	3.29e-119	0.29412	0.301	0.172	7.08e-115	Epithelial cells	ECHS1
NDRG1	1.38e-109	0.30356	0.311	0.183	2.97e-105	Epithelial cells	NDRG1
SCP2	4.4e-107	0.34252	0.43	0.3	9.46e-103	Epithelial cells	SCP2
TIMM13	1.16e-106	0.276896	0.339	0.211	2.51e-102	Epithelial cells	TIMM13
CD631	3.71e-106	0.309875	0.646	0.531	7.99e-102	Epithelial cells	CD63
MARCKSL1	4.41e-101	0.468014	0.451	0.327	9.49e-97	Epithelial cells	MARCKSL1
ATF31	9.3e-99	1.11061	0.527	0.434	2e-94	Epithelial cells	ATF3
S100A111	2e-97	0.722448	0.71	0.594	4.3e-93	Epithelial cells	S100A11
MT2A1	7.75e-97	0.432053	0.566	0.447	1.67e-92	Epithelial cells	MT2A
CHMP2A	1.06e-95	0.259643	0.37	0.244	2.27e-91	Epithelial cells	CHMP2A
GLUL1	4.19e-95	0.384259	0.469	0.329	9.02e-91	Epithelial cells	GLUL
TMBIM1	6.85e-95	0.304808	0.329	0.209	1.47e-90	Epithelial cells	TMBIM1
ZNHIT1	1.89e-94	0.258477	0.421	0.293	4.06e-90	Epithelial cells	ZNHIT1
MPC2	6.28e-92	0.349808	0.378	0.269	1.35e-87	Epithelial cells	MPC2
EDF1	2.15e-90	0.33558	0.697	0.652	4.62e-86	Epithelial cells	EDF1
SELENOW	6.14e-90	0.283463	0.552	0.426	1.32e-85	Epithelial cells	SELENOW
NEAT11	1.83e-86	1.25361	0.694	0.699	3.95e-82	Epithelial cells	NEAT1
ACTN4	1.88e-86	0.380385	0.433	0.324	4.04e-82	Epithelial cells	ACTN4
NDUFS8	6.27e-84	0.299056	0.435	0.326	1.35e-79	Epithelial cells	NDUFS8
RHOB	2.25e-83	0.624291	0.55	0.439	4.85e-79	Epithelial cells	RHOB
EFHD21	4.41e-82	0.266073	0.258	0.155	9.5e-78	Epithelial cells	EFHD2
AURKAIP1	8.17e-82	0.301183	0.454	0.35	1.76e-77	Epithelial cells	AURKAIP1
COX6B11	3.12e-80	0.465341	0.629	0.594	6.71e-76	Epithelial cells	COX6B1
NDUFB3	1e-77	0.287284	0.358	0.251	2.16e-73	Epithelial cells	NDUFB3
NUCB21	1.96e-77	0.40357	0.353	0.255	4.23e-73	Epithelial cells	NUCB2
ETS21	1.14e-75	0.297921	0.3	0.192	2.46e-71	Epithelial cells	ETS2
MT-ND5	6.75e-75	0.360768	0.967	0.975	1.45e-70	Epithelial cells	MT-ND5
MRPL52	3.39e-71	0.277877	0.41	0.309	7.31e-67	Epithelial cells	MRPL52
CHCHD101	4.22e-71	0.456309	0.458	0.372	9.09e-67	Epithelial cells	CHCHD10
ATP5MC3	5.7e-71	0.588184	0.546	0.484	1.23e-66	Epithelial cells	ATP5MC3
MVP	4.08e-70	0.253603	0.322	0.221	8.78e-66	Epithelial cells	MVP
ATP5MC1	2.18e-69	0.347968	0.38	0.285	4.69e-65	Epithelial cells	ATP5MC1
NDUFA13	4.78e-64	0.305905	0.542	0.474	1.03e-59	Epithelial cells	NDUFA13
OCIAD2	3.41e-60	0.289642	0.364	0.271	7.34e-56	Epithelial cells	OCIAD2
COX4I11	3.7e-58	0.357381	0.824	0.831	7.97e-54	Epithelial cells	COX4I1
NDUFB9	1.37e-57	0.292739	0.453	0.369	2.95e-53	Epithelial cells	NDUFB9
ROMO1	3.4e-56	0.395522	0.514	0.463	7.32e-52	Epithelial cells	ROMO1
UQCR101	2.45e-55	0.423409	0.505	0.447	5.28e-51	Epithelial cells	UQCR10
FIS1	1.55e-54	0.250371	0.448	0.364	3.34e-50	Epithelial cells	FIS1
MXD11	2.48e-54	0.261807	0.27	0.185	5.33e-50	Epithelial cells	MXD1
NDUFB10	2.08e-52	0.257644	0.458	0.378	4.48e-48	Epithelial cells	NDUFB10
RAC11	1.13e-51	0.277386	0.604	0.519	2.44e-47	Epithelial cells	RAC1
PEBP1	2.95e-51	0.312156	0.497	0.431	6.35e-47	Epithelial cells	PEBP1
COX7B	1.67e-49	0.468606	0.531	0.497	3.59e-45	Epithelial cells	COX7B
ATP5PD1	7.44e-49	0.284098	0.453	0.381	1.6e-44	Epithelial cells	ATP5PD
SRRM2	1.31e-48	0.28766	0.462	0.394	2.83e-44	Epithelial cells	SRRM2
PNPLA2	1.68e-48	0.326288	0.406	0.337	3.62e-44	Epithelial cells	PNPLA2
S100A101	4.76e-45	0.788914	0.676	0.659	1.03e-40	Epithelial cells	S100A10
ATP5ME	4.65e-44	0.44002	0.508	0.486	1e-39	Epithelial cells	ATP5ME
COX8A1	7.08e-42	0.358154	0.568	0.54	1.52e-37	Epithelial cells	COX8A
ATP5PF	7.04e-39	0.325204	0.506	0.461	1.52e-34	Epithelial cells	ATP5PF
ATP5MF1	6.06e-38	0.332751	0.49	0.452	1.31e-33	Epithelial cells	ATP5MF
NME21	2.47e-36	0.349386	0.608	0.589	5.33e-32	Epithelial cells	NME2
ACTG11	7.67e-34	0.529114	0.916	0.911	1.65e-29	Epithelial cells	ACTG1
BSG	7.89e-34	0.253778	0.5	0.454	1.7e-29	Epithelial cells	BSG
MIF	1.52e-33	0.471437	0.775	0.783	3.27e-29	Epithelial cells	MIF
ATP5MPL1	3.01e-32	0.319878	0.456	0.425	6.48e-28	Epithelial cells	ATP5MPL
MT-ATP8	4.13e-32	0.290993	0.952	0.969	8.9e-28	Epithelial cells	MT-ATP8
JPT1	8.01e-30	0.385434	0.417	0.378	1.72e-25	Epithelial cells	JPT1
VMP11	1.38e-29	0.263405	0.337	0.279	2.96e-25	Epithelial cells	VMP1
ANXA11	2.19e-28	0.279675	0.446	0.407	4.72e-24	Epithelial cells	ANXA11
COX5A	3.21e-28	0.33334	0.485	0.459	6.91e-24	Epithelial cells	COX5A
MALAT1	7.39e-24	0.521098	0.973	0.992	1.59e-19	Epithelial cells	MALAT1
HEXIM1	7.88e-21	0.259316	0.291	0.245	1.7e-16	Epithelial cells	HEXIM1
COX6C	1.2e-20	0.354091	0.585	0.608	2.59e-16	Epithelial cells	COX6C
HMGA1	2.42e-18	0.282835	0.26	0.218	5.21e-14	Epithelial cells	HMGA1
POLR2L	1.19e-15	0.287768	0.602	0.628	2.56e-11	Epithelial cells	POLR2L
NDUFA4	1.25e-14	0.341659	0.59	0.63	2.7e-10	Epithelial cells	NDUFA4
CSTB1	2.44e-12	0.261644	0.449	0.436	5.24e-08	Epithelial cells	CSTB
MT-ND4L	6.02e-12	0.269618	0.977	0.986	1.3e-07	Epithelial cells	MT-ND4L
ATP5MD1	5.63e-10	0.301018	0.5	0.525	1.21e-05	Epithelial cells	ATP5MD
SQSTM11	1.37e-08	0.354512	0.7	0.713	0.000295356	Epithelial cells	SQSTM1
EGR11	4.43e-08	0.277188	0.516	0.498	0.0009537	Epithelial cells	EGR1
COX7A2	8.24e-08	0.288757	0.559	0.599	0.00177455	Epithelial cells	COX7A2
UQCRH	7.73e-07	0.269973	0.547	0.59	0.0166327	Epithelial cells	UQCRH
RPL13A	2.69e-06	0.296048	0.945	0.95	0.0578739	Epithelial cells	RPL13A
RPL7	8.86e-06	0.320985	0.794	0.851	0.190802	Epithelial cells	RPL7
COX6A1	2.35e-05	0.263151	0.628	0.684	0.506877	Epithelial cells	COX6A1
MT-ND3	8.99e-05	0.359498	0.983	0.994	1	Epithelial cells	MT-ND3
PLVAP	0	4.15871	0.908	0.015	0	Endothelial cells	PLVAP
FABP4	0	3.5237	0.507	0.034	0	Endothelial cells	FABP4
SPARCL1	0	3.50786	0.949	0.079	0	Endothelial cells	SPARCL1
ACKR1	0	3.40392	0.464	0.006	0	Endothelial cells	ACKR1
CCL14	0	3.17962	0.624	0.006	0	Endothelial cells	CCL14
IGFBP7	0	3.16656	0.963	0.171	0	Endothelial cells	IGFBP7
VWF	0	3.13281	0.833	0.006	0	Endothelial cells	VWF
RAMP2	0	3.01494	0.938	0.034	0	Endothelial cells	RAMP2
AQP1	0	3.00094	0.785	0.022	0	Endothelial cells	AQP1
HSPG2	0	2.88271	0.859	0.063	0	Endothelial cells	HSPG2
PECAM1	0	2.88125	0.943	0.093	0	Endothelial cells	PECAM1
ENG	0	2.85709	0.915	0.087	0	Endothelial cells	ENG
IFITM31	0	2.78019	0.993	0.336	0	Endothelial cells	IFITM3
IGFBP4	0	2.75224	0.954	0.138	0	Endothelial cells	IGFBP4
A2M1	0	2.70873	0.946	0.099	0	Endothelial cells	A2M
IFI271	0	2.69165	0.963	0.224	0	Endothelial cells	IFI27
GNG11	0	2.62028	0.932	0.059	0	Endothelial cells	GNG11
EGFL7	0	2.61474	0.894	0.02	0	Endothelial cells	EGFL7
FABP51	0	2.60579	0.714	0.273	0	Endothelial cells	FABP5
FKBP1A	0	2.51751	0.963	0.41	0	Endothelial cells	FKBP1A
CRIP2	0	2.50328	0.936	0.096	0	Endothelial cells	CRIP2
TM4SF11	0	2.39236	0.876	0.101	0	Endothelial cells	TM4SF1
GSN	0	2.34347	0.893	0.208	0	Endothelial cells	GSN
CD320	0	2.31089	0.605	0.114	0	Endothelial cells	CD320
NPDC11	0	2.21828	0.886	0.118	0	Endothelial cells	NPDC1
RAMP3	0	2.19484	0.741	0.004	0	Endothelial cells	RAMP3
COL4A1	0	2.14481	0.743	0.059	0	Endothelial cells	COL4A1
CAV1	0	2.10133	0.83	0.071	0	Endothelial cells	CAV1
CLDN5	0	2.07582	0.661	0.004	0	Endothelial cells	CLDN5
ID3	0	2.05754	0.86	0.256	0	Endothelial cells	ID3
ID11	0	2.03036	0.762	0.198	0	Endothelial cells	ID1
ESAM	0	2.00135	0.842	0.022	0	Endothelial cells	ESAM
COL15A1	0	1.97822	0.739	0.021	0	Endothelial cells	COL15A1
RBP7	0	1.96386	0.586	0.014	0	Endothelial cells	RBP7
SPRY1	0	1.95956	0.732	0.143	0	Endothelial cells	SPRY1
COL4A2	0	1.9572	0.734	0.068	0	Endothelial cells	COL4A2
CALCRL	0	1.95622	0.792	0.019	0	Endothelial cells	CALCRL
SLC9A3R2	0	1.93077	0.597	0.05	0	Endothelial cells	SLC9A3R2
APP	0	1.90948	0.874	0.167	0	Endothelial cells	APP
RNASE12	0	1.90193	0.885	0.112	0	Endothelial cells	RNASE1
CLEC14A	0	1.88687	0.797	0.005	0	Endothelial cells	CLEC14A
HYAL2	0	1.85018	0.771	0.039	0	Endothelial cells	HYAL2
CAVIN2	0	1.84791	0.639	0.03	0	Endothelial cells	CAVIN2
CD34	0	1.84639	0.809	0.015	0	Endothelial cells	CD34
EMCN	0	1.83575	0.792	0.003	0	Endothelial cells	EMCN
ADGRL4	0	1.80645	0.804	0.005	0	Endothelial cells	ADGRL4
BCAM	0	1.80599	0.83	0.046	0	Endothelial cells	BCAM
PLPP1	0	1.80536	0.629	0.123	0	Endothelial cells	PLPP1
IFITM11	0	1.79729	0.875	0.516	0	Endothelial cells	IFITM1
EPAS1	0	1.77945	0.826	0.142	0	Endothelial cells	EPAS1
SPARC	0	1.77349	0.929	0.2	0	Endothelial cells	SPARC
TIMP3	0	1.77322	0.728	0.074	0	Endothelial cells	TIMP3
CAVIN1	0	1.77234	0.862	0.094	0	Endothelial cells	CAVIN1
IFITM2	0	1.77126	0.974	0.562	0	Endothelial cells	IFITM2
SLCO2A1	0	1.7596	0.629	0.008	0	Endothelial cells	SLCO2A1
CXCL12	0	1.75369	0.434	0.05	0	Endothelial cells	CXCL12
PRCP1	0	1.75303	0.685	0.141	0	Endothelial cells	PRCP
CD59	0	1.74094	0.843	0.25	0	Endothelial cells	CD59
TGFBR2	0	1.74093	0.815	0.203	0	Endothelial cells	TGFBR2
TCF4	0	1.71056	0.818	0.125	0	Endothelial cells	TCF4
ECSCR	0	1.67094	0.779	0.003	0	Endothelial cells	ECSCR
PDLIM1	0	1.66254	0.798	0.158	0	Endothelial cells	PDLIM1
CD36	0	1.65901	0.407	0.042	0	Endothelial cells	CD36
MGP	0	1.61376	0.779	0.139	0	Endothelial cells	MGP
CD931	0	1.60483	0.738	0.032	0	Endothelial cells	CD93
PRSS23	0	1.59559	0.544	0.075	0	Endothelial cells	PRSS23
PDK41	0	1.57905	0.635	0.099	0	Endothelial cells	PDK4
VAMP5	0	1.55033	0.784	0.174	0	Endothelial cells	VAMP5
CDH5	0	1.54573	0.739	0.002	0	Endothelial cells	CDH5
CCDC85B	0	1.50184	0.853	0.306	0	Endothelial cells	CCDC85B
ADAM15	0	1.48653	0.762	0.085	0	Endothelial cells	ADAM15
CYYR1	0	1.48426	0.745	0.006	0	Endothelial cells	CYYR1
FLT1	0	1.47058	0.603	0.015	0	Endothelial cells	FLT1
STOM	0	1.46249	0.807	0.241	0	Endothelial cells	STOM
ADIRF1	0	1.45211	0.529	0.101	0	Endothelial cells	ADIRF
SPTBN11	0	1.44998	0.785	0.175	0	Endothelial cells	SPTBN1
VWA1	0	1.44115	0.611	0.017	0	Endothelial cells	VWA1
DUSP23	0	1.41666	0.607	0.128	0	Endothelial cells	DUSP23
ITM2B1	0	1.4156	0.958	0.748	0	Endothelial cells	ITM2B
RHOC	0	1.40736	0.847	0.264	0	Endothelial cells	RHOC
TSPAN7	0	1.40013	0.539	0.015	0	Endothelial cells	TSPAN7
EMP1	0	1.39562	0.704	0.075	0	Endothelial cells	EMP1
SELENOW1	0	1.39295	0.884	0.422	0	Endothelial cells	SELENOW
FAM167B	0	1.39202	0.629	0.005	0	Endothelial cells	FAM167B
TMSB101	0	1.38061	1	0.968	0	Endothelial cells	TMSB10
RAB131	0	1.36581	0.769	0.139	0	Endothelial cells	RAB13
ARHGAP29	0	1.31949	0.696	0.037	0	Endothelial cells	ARHGAP29
SRP14	0	1.31918	0.948	0.721	0	Endothelial cells	SRP14
IL33	0	1.31129	0.503	0.024	0	Endothelial cells	IL33
S1PR1	0	1.28619	0.673	0.044	0	Endothelial cells	S1PR1
PALMD	0	1.28244	0.631	0.013	0	Endothelial cells	PALMD
MGLL	0	1.27241	0.646	0.107	0	Endothelial cells	MGLL
EDN1	0	1.26525	0.26	0.018	0	Endothelial cells	EDN1
ICAM21	0	1.25909	0.705	0.158	0	Endothelial cells	ICAM2
TMEM88	0	1.25766	0.598	0.018	0	Endothelial cells	TMEM88
PODXL	0	1.25714	0.517	0.021	0	Endothelial cells	PODXL
APLNR	0	1.25577	0.473	0.004	0	Endothelial cells	APLNR
JAM2	0	1.25287	0.636	0.008	0	Endothelial cells	JAM2
TIE1	0	1.2526	0.668	0.006	0	Endothelial cells	TIE1
SOX18	0	1.23552	0.544	0.002	0	Endothelial cells	SOX18
BST21	0	1.23413	0.821	0.409	0	Endothelial cells	BST2
TM4SF18	0	1.22307	0.571	0.002	0	Endothelial cells	TM4SF18
ANXA22	0	1.21616	0.897	0.429	0	Endothelial cells	ANXA2
PLPP3	0	1.21253	0.51	0.046	0	Endothelial cells	PLPP3
GIMAP71	0	1.21213	0.697	0.147	0	Endothelial cells	GIMAP7
CXorf36	0	1.20896	0.643	0.002	0	Endothelial cells	CXorf36
S100A13	0	1.20544	0.755	0.124	0	Endothelial cells	S100A13
EHD4	0	1.20093	0.675	0.095	0	Endothelial cells	EHD4
MMRN2	0	1.19926	0.648	0.003	0	Endothelial cells	MMRN2
CNN3	0	1.17845	0.732	0.097	0	Endothelial cells	CNN3
LDB2	0	1.17435	0.654	0.035	0	Endothelial cells	LDB2
[truncated: 3,304 more rows]

## Sheet: Sheet3
Tab S3.ssGSEA pathway enrichment of distinct tissue types
	Normal tissues	Peritoneal metastases	Primary tumors
HALLMARK_TNFA_SIGNALING_VIA_NFKB	0.584942	0.0303411	0.884182
HALLMARK_HYPOXIA	0.567579	0.895189	0.036697
HALLMARK_CHOLESTEROL_HOMEOSTASIS	0.957232	0.0956829	0.44655
HALLMARK_MITOTIC_SPINDLE	0.0150319	0.849125	0.635308
HALLMARK_WNT_BETA_CATENIN_SIGNALING	0.229321	0.999513	0.270631
HALLMARK_TGF_BETA_SIGNALING	0.124626	0.973979	0.40086
HALLMARK_IL6_JAK_STAT3_SIGNALING	0.0121484	0.647085	0.840231
HALLMARK_DNA_REPAIR	0.0878324	0.951568	0.460065
HALLMARK_G2M_CHECKPOINT	0.57736	0.0330501	0.889055
HALLMARK_APOPTOSIS	0.00329455	0.800914	0.695256
HALLMARK_NOTCH_SIGNALING	0.182944	0.993502	0.323019
HALLMARK_ADIPOGENESIS	0.0840582	0.948641	0.466766
HALLMARK_ESTROGEN_RESPONSE_EARLY	0.998979	0.221496	0.27899
HALLMARK_ESTROGEN_RESPONSE_LATE	0.968036	0.113147	0.418283
HALLMARK_ANDROGEN_RESPONSE	0.326488	0.99289	0.180087
HALLMARK_MYOGENESIS	0.288551	0.998164	0.21275
HALLMARK_PROTEIN_SECRETION	0.876029	0.0261549	0.597281
HALLMARK_INTERFERON_ALPHA_RESPONSE	0.000527021	0.722563	0.776375
HALLMARK_INTERFERON_GAMMA_RESPONSE	0.023534	0.605459	0.870471
HALLMARK_APICAL_JUNCTION	0.140301	0.980836	0.378329
HALLMARK_APICAL_SURFACE	0.936865	0.492109	0.0704915
HALLMARK_HEDGEHOG_SIGNALING	0.0913201	0.954153	0.453992
HALLMARK_COMPLEMENT	0.0286816	0.881047	0.589736
HALLMARK_UNFOLDED_PROTEIN_RESPONSE	0.823217	0.00758373	0.668664
HALLMARK_PI3K_AKT_MTOR_SIGNALING	0.807373	0.0043525	0.68774
HALLMARK_MTORC1_SIGNALING	0.910554	0.0471305	0.541781
HALLMARK_E2F_TARGETS	0.55065	0.0434112	0.905403
HALLMARK_MYC_TARGETS_V1	0.467427	0.08369	0.948348
HALLMARK_MYC_TARGETS_V2	0.940137	0.0740253	0.485303
HALLMARK_EPITHELIAL_MESENCHYMAL_TRANSITION	0.038641	0.89828	0.562544
HALLMARK_INFLAMMATORY_RESPONSE	0.010884	0.652638	0.835943
HALLMARK_XENOBIOTIC_METABOLISM	0.983328	0.146887	0.369249
HALLMARK_FATTY_ACID_METABOLISM	0.999656	0.232039	0.267769
HALLMARK_OXIDATIVE_PHOSPHORYLATION	0.982815	0.145483	0.371167
HALLMARK_GLYCOLYSIS	0.903785	0.0422905	0.55339
HALLMARK_REACTIVE_OXYGEN_SPECIES_PATHWAY	0.971403	0.119451	0.40861
HALLMARK_P53_PATHWAY	0.901669	0.0408589	0.556937
HALLMARK_UV_RESPONSE_UP	1	0.241891	0.257574
HALLMARK_UV_RESPONSE_DN	0.118048	0.970676	0.41074
HALLMARK_ANGIOGENESIS	0.0229349	0.869145	0.607385
HALLMARK_HEME_METABOLISM	0.098296	0.958999	0.44217
HALLMARK_COAGULATION	0.0472947	0.910774	0.541397
HALLMARK_IL2_STAT5_SIGNALING	0	0.731594	0.767871
HALLMARK_BILE_ACID_METABOLISM	0.993013	0.180654	0.325798
HALLMARK_PEROXISOME	0.997566	0.207557	0.294342
HALLMARK_ALLOGRAFT_REJECTION	0.0256892	0.598707	0.875069
HALLMARK_SPERMATOGENESIS	0.947861	0.0830818	0.468523
HALLMARK_KRAS_SIGNALING_UP	0.999975	0.240789	0.258701
HALLMARK_KRAS_SIGNALING_DN	0.0519314	0.916746	0.530788
HALLMARK_PANCREAS_BETA_CELLS	0.349716	0.98815	0.161599

## Sheet: Sheet4
Tab S4.DEGs of two distinct CAFs types
	p_val	avg_log2FC	pct.1	pct.2	p_val_adj	cluster	gene
MMP2	4.55e-225	2.80832	0.961	0.637	9.11e-222	iCAFs	MMP2
NSG1	4.23e-217	1.73149	0.949	0.799	8.45e-214	iCAFs	NSG1
CXCL14	3.74e-214	2.9654	0.981	0.839	7.47e-211	iCAFs	CXCL14
BMP4	7.25e-210	2.06199	0.983	0.922	1.45e-206	iCAFs	BMP4
MFAP4	3.41e-209	2.78535	0.976	0.912	6.82e-206	iCAFs	MFAP4
PDGFRA	7.97e-206	2.67245	0.94	0.697	1.59e-202	iCAFs	PDGFRA
TMEM176B	2.28e-205	2.25701	0.989	0.836	4.57e-202	iCAFs	TMEM176B
APOD	4.06e-200	3.48636	0.923	0.805	8.12e-197	iCAFs	APOD
POSTN	8.49e-199	3.94485	0.977	0.746	1.7e-195	iCAFs	POSTN
PDGFD	7.79e-198	1.79907	0.942	0.879	1.56e-194	iCAFs	PDGFD
DMKN	1.22e-197	1.19098	0.928	0.671	2.44e-194	iCAFs	DMKN
TMEM176A	1.47e-191	2.29524	0.972	0.739	2.95e-188	iCAFs	TMEM176A
GADD45G	1.34e-190	1.67865	0.97	0.905	2.68e-187	iCAFs	GADD45G
LTBP4	3.01e-185	2.00533	0.983	0.922	6.02e-182	iCAFs	LTBP4
PTGER2	4e-184	1.30751	0.97	0.897	8.01e-181	iCAFs	PTGER2
PLAT	1.27e-179	2.84382	0.95	0.667	2.54e-176	iCAFs	PLAT
ADAMTSL1	1.49e-179	0.876874	0.902	0.806	2.98e-176	iCAFs	ADAMTSL1
RARRES2	1.96e-178	2.36951	0.958	0.864	3.91e-175	iCAFs	RARRES2
ENPP2	4.44e-174	1.46139	0.959	0.905	8.87e-171	iCAFs	ENPP2
PTGS1	1.74e-170	1.11192	0.925	0.838	3.48e-167	iCAFs	PTGS1
FBLN1	1.75e-168	2.23543	0.93	0.674	3.49e-165	iCAFs	FBLN1
F3	1.04e-167	2.3533	0.933	0.765	2.08e-164	iCAFs	F3
PCSK6	2.33e-164	0.788987	0.89	0.772	4.66e-161	iCAFs	PCSK6
RGS10	1.58e-163	1.51811	0.959	0.711	3.16e-160	iCAFs	RGS10
SCUBE2	2.31e-161	0.49585	0.861	0.464	4.63e-158	iCAFs	SCUBE2
COL7A1	1.36e-160	0.253421	0.876	0.499	2.73e-157	iCAFs	COL7A1
SERPINF1	7.51e-156	1.98944	0.947	0.788	1.5e-152	iCAFs	SERPINF1
VCAN	5.96e-153	1.89931	0.911	0.659	1.19e-149	iCAFs	VCAN
CFD	5.28e-152	2.84505	0.927	0.728	1.06e-148	iCAFs	CFD
MMP1	1.32e-149	0.799284	0.851	0.695	2.64e-146	iCAFs	MMP1
MMP19	6.76e-148	1.44746	0.952	0.825	1.35e-144	iCAFs	MMP19
PDPN	7.64e-147	1.5017	0.877	0.803	1.53e-143	iCAFs	PDPN
SCARA5	2.84e-145	0.743164	0.852	0.575	5.68e-142	iCAFs	SCARA5
DEFB1	3.04e-142	1.04176	0.86	0.856	6.08e-139	iCAFs	DEFB1
PTCH1	1.27e-141	0.906987	0.944	0.934	2.55e-138	iCAFs	PTCH1
RBP4	1.69e-141	0.995992	0.872	0.898	3.38e-138	iCAFs	RBP4
SPON2	2.75e-141	1.78232	0.926	0.746	5.5e-138	iCAFs	SPON2
TBXAS1	1.01e-140	0.532951	0.907	0.77	2.01e-137	iCAFs	TBXAS1
PTGER4	5.14e-137	0.708814	0.901	0.576	1.03e-133	iCAFs	PTGER4
COL4A6	1.75e-135	0.755967	0.894	0.754	3.51e-132	iCAFs	COL4A6
COL6A2	1.02e-133	1.51958	0.983	0.902	2.03e-130	iCAFs	COL6A2
DCN	1.01e-132	1.57335	0.98	0.908	2.02e-129	iCAFs	DCN
PDZRN3	8.94e-132	0.643254	0.873	0.585	1.79e-128	iCAFs	PDZRN3
DLL1	1.92e-131	0.646783	0.875	0.708	3.83e-128	iCAFs	DLL1
SPON1	2.45e-131	1.29138	0.911	0.909	4.9e-128	iCAFs	SPON1
THBD	2.18e-130	1.18417	0.947	0.806	4.36e-127	iCAFs	THBD
FBLN5	1.06e-129	1.47798	0.911	0.923	2.11e-126	iCAFs	FBLN5
RGS2	2.39e-129	1.19189	0.969	0.916	4.77e-126	iCAFs	RGS2
SOX6	3.25e-129	0.891895	0.901	0.693	6.5e-126	iCAFs	SOX6
OTULINL	9.8e-129	0.614336	0.916	0.794	1.96e-125	iCAFs	OTULINL
AC245595.1	2.17e-126	1.43831	0.932	0.634	4.34e-123	iCAFs	AC245595.1
COL3A1	3.69e-126	1.64066	0.989	0.911	7.37e-123	iCAFs	COL3A1
LUM	5.82e-126	2.43311	0.899	0.721	1.16e-122	iCAFs	LUM
S100A13	9.05e-120	1.50592	0.925	0.817	1.81e-116	iCAFs	S100A13
COL13A1	8.95e-119	0.437756	0.907	0.93	1.79e-115	iCAFs	COL13A1
EMID1	4.64e-117	0.722604	0.883	0.879	9.29e-114	iCAFs	EMID1
TMEM119	5.67e-117	1.20885	0.81	0.38	1.13e-113	iCAFs	TMEM119
PID1	7.87e-117	0.77724	0.831	0.612	1.57e-113	iCAFs	PID1
NNMT	1.26e-116	1.51724	0.924	0.718	2.52e-113	iCAFs	NNMT
WNT5A	3.26e-116	0.516703	0.87	0.752	6.53e-113	iCAFs	WNT5A
OLFML3	3.77e-116	1.57868	0.849	0.572	7.55e-113	iCAFs	OLFML3
GATM	3e-114	0.6121	0.916	0.82	6e-111	iCAFs	GATM
COL5A1	8e-114	1.37795	0.926	0.674	1.6e-110	iCAFs	COL5A1
ADM	2.51e-113	1.18306	0.907	0.751	5.02e-110	iCAFs	ADM
BATF	5.86e-113	0.288421	0.844	0.725	1.17e-109	iCAFs	BATF
AGT	2.07e-112	1.76427	0.803	0.492	4.14e-109	iCAFs	AGT
COL6A1	1.21e-110	1.30027	0.969	0.9	2.43e-107	iCAFs	COL6A1
HAAO	3.67e-109	0.865172	0.953	0.751	7.34e-106	iCAFs	HAAO
COL1A2	1.44e-107	1.23923	0.991	0.922	2.88e-104	iCAFs	COL1A2
TSPAN12	6.03e-107	0.885668	0.942	0.626	1.21e-103	iCAFs	TSPAN12
TMEM100	3.91e-106	1.20065	0.922	0.923	7.82e-103	iCAFs	TMEM100
MXRA5	1.36e-105	1.34702	0.846	0.579	2.73e-102	iCAFs	MXRA5
C1S	6.53e-105	1.13893	0.978	0.909	1.31e-101	iCAFs	C1S
COL1A1	1.08e-104	1.31866	0.992	0.931	2.16e-101	iCAFs	COL1A1
APOE	2.11e-103	2.01602	0.935	0.761	4.21e-100	iCAFs	APOE
EMILIN1	3.49e-101	1.14156	0.893	0.703	6.98e-98	iCAFs	EMILIN1
PRR16	4.49e-101	0.693313	0.897	0.554	8.99e-98	iCAFs	PRR16
NRG1	1.24e-100	0.961781	0.794	0.56	2.47e-97	iCAFs	NRG1
PTGES	7.01e-100	0.45598	0.758	0.439	1.4e-96	iCAFs	PTGES
DIO2	3.92e-99	0.518817	0.803	0.64	7.83e-96	iCAFs	DIO2
SRPX2	2.34e-97	0.712776	0.788	0.385	4.68e-94	iCAFs	SRPX2
PLBD1	2.12e-95	0.731162	0.805	0.428	4.24e-92	iCAFs	PLBD1
TCF21	2.36e-95	1.15688	0.947	0.922	4.72e-92	iCAFs	TCF21
IL1R1	8.11e-91	0.960675	0.87	0.739	1.62e-87	iCAFs	IL1R1
KREMEN1	2.36e-89	0.740597	0.818	0.66	4.71e-86	iCAFs	KREMEN1
PTGS2	2.84e-89	0.520512	0.849	0.864	5.69e-86	iCAFs	PTGS2
PLPP3	2.39e-87	1.38257	0.949	0.891	4.78e-84	iCAFs	PLPP3
PDLIM1	2.45e-85	1.16382	0.976	0.85	4.9e-82	iCAFs	PDLIM1
FOXF1	3.4e-84	0.882368	0.971	0.942	6.81e-81	iCAFs	FOXF1
TNXB	1.62e-82	1.30276	0.877	0.816	3.25e-79	iCAFs	TNXB
APOC1	1.68e-82	0.652904	0.815	0.538	3.37e-79	iCAFs	APOC1
CTSK	4.45e-82	1.2898	0.844	0.575	8.89e-79	iCAFs	CTSK
PTPRE	5.44e-81	0.485627	0.862	0.536	1.09e-77	iCAFs	PTPRE
RHOBTB3	8.83e-81	0.884552	0.873	0.571	1.77e-77	iCAFs	RHOBTB3
SCPEP1	2.89e-80	1.27745	0.941	0.787	5.79e-77	iCAFs	SCPEP1
PREX2	5.07e-80	0.405666	0.905	0.902	1.01e-76	iCAFs	PREX2
ITGA11	4.42e-79	0.670993	0.764	0.56	8.84e-76	iCAFs	ITGA11
PODNL1	1.55e-78	0.335399	0.772	0.82	3.1e-75	iCAFs	PODNL1
CHL1	1.67e-78	0.462955	0.816	0.869	3.33e-75	iCAFs	CHL1
QSOX1	3.9e-78	1.09007	0.904	0.889	7.8e-75	iCAFs	QSOX1
LOX	9.85e-78	1.12623	0.773	0.597	1.97e-74	iCAFs	LOX
LAMB1	1.63e-77	0.971378	0.933	0.763	3.27e-74	iCAFs	LAMB1
TMEM98	2.13e-77	0.870185	0.873	0.659	4.26e-74	iCAFs	TMEM98
PERP	6.74e-76	0.597651	0.877	0.842	1.35e-72	iCAFs	PERP
AREG	4.77e-75	0.30399	0.874	0.656	9.53e-72	iCAFs	AREG
MAMDC2	1.07e-74	0.554693	0.859	0.747	2.14e-71	iCAFs	MAMDC2
IGHG3	5.34e-74	0.279924	0.875	0.444	1.07e-70	iCAFs	IGHG3
SOX9	1.59e-73	0.26331	0.755	0.582	3.19e-70	iCAFs	SOX9
PLCD3	3.3e-73	0.251504	0.785	0.52	6.6e-70	iCAFs	PLCD3
PCOLCE	6.89e-72	0.995255	0.928	0.783	1.38e-68	iCAFs	PCOLCE
C1R	5.05e-71	0.995684	0.917	0.853	1.01e-67	iCAFs	C1R
PLTP	1.95e-70	1.04693	0.892	0.708	3.9e-67	iCAFs	PLTP
NEGR1	3.05e-70	0.588689	0.829	0.873	6.1e-67	iCAFs	NEGR1
CPED1	6.78e-70	0.485755	0.812	0.638	1.36e-66	iCAFs	CPED1
PIEZO2	1.46e-69	0.55879	0.75	0.535	2.93e-66	iCAFs	PIEZO2
ZNF385A	1.33e-68	0.42746	0.829	0.608	2.67e-65	iCAFs	ZNF385A
SGCE	2.11e-68	0.901594	0.939	0.755	4.21e-65	iCAFs	SGCE
PITX1	2.53e-68	0.432027	0.833	0.834	5.06e-65	iCAFs	PITX1
LRRN4CL	1.24e-66	0.537526	0.744	0.646	2.48e-63	iCAFs	LRRN4CL
PTN	1.39e-66	0.898163	0.892	0.7	2.77e-63	iCAFs	PTN
ETS2	5.62e-66	0.703518	0.95	0.945	1.12e-62	iCAFs	ETS2
WNT4	2.9e-65	0.520274	0.755	0.873	5.79e-62	iCAFs	WNT4
ITGB8	4.47e-65	0.266494	0.758	0.707	8.95e-62	iCAFs	ITGB8
MEG3	2.44e-64	1.2669	0.779	0.635	4.89e-61	iCAFs	MEG3
ABI3BP	4.76e-64	0.972049	0.765	0.766	9.52e-61	iCAFs	ABI3BP
CXCL8	3.17e-63	0.34588	0.789	0.645	6.33e-60	iCAFs	CXCL8
EMP2	3.18e-63	0.774011	0.958	0.849	6.37e-60	iCAFs	EMP2
ACP5	1.15e-62	0.455907	0.877	0.736	2.3e-59	iCAFs	ACP5
TBX3	5.85e-62	0.298488	0.877	0.656	1.17e-58	iCAFs	TBX3
ALDH2	3.4e-61	0.893238	0.929	0.889	6.8e-58	iCAFs	ALDH2
ABCA8	1.28e-60	1.32571	0.836	0.818	2.55e-57	iCAFs	ABCA8
AEBP1	4.91e-60	0.972888	0.922	0.812	9.82e-57	iCAFs	AEBP1
COL4A5	1.12e-59	0.835789	0.87	0.836	2.24e-56	iCAFs	COL4A5
HAS2	5.01e-58	0.420917	0.812	0.746	1e-54	iCAFs	HAS2
S100A6	7.84e-58	0.732876	0.992	0.985	1.57e-54	iCAFs	S100A6
CTSB	8.69e-58	0.96182	0.925	0.796	1.74e-54	iCAFs	CTSB
RNASE4	2.08e-57	0.58632	0.871	0.794	4.15e-54	iCAFs	RNASE4
MRC2	8.97e-57	0.810739	0.755	0.531	1.79e-53	iCAFs	MRC2
F2R	1.49e-56	0.763613	0.872	0.662	2.97e-53	iCAFs	F2R
PAPPA	1.65e-56	0.540106	0.782	0.78	3.29e-53	iCAFs	PAPPA
LTBP2	4.25e-55	0.949204	0.731	0.741	8.51e-52	iCAFs	LTBP2
DACH1	5.94e-54	0.287832	0.888	0.807	1.19e-50	iCAFs	DACH1
TGFBI	1.81e-53	0.861382	0.916	0.746	3.62e-50	iCAFs	TGFBI
RPS6KA2	6.58e-53	0.472833	0.899	0.842	1.32e-49	iCAFs	RPS6KA2
MOXD1	4.22e-51	0.651244	0.764	0.867	8.43e-48	iCAFs	MOXD1
LRP1	1.27e-49	0.865264	0.838	0.747	2.54e-46	iCAFs	LRP1
S100A10	1.7e-49	0.330674	0.887	0.777	3.39e-46	iCAFs	S100A10
CFH	2.91e-49	0.851421	0.917	0.829	5.83e-46	iCAFs	CFH
TSLP	4.62e-49	0.261829	0.808	0.836	9.23e-46	iCAFs	TSLP
NBL1	5.57e-49	0.898249	0.855	0.831	1.11e-45	iCAFs	NBL1
CDH11	3.91e-48	0.786305	0.812	0.774	7.83e-45	iCAFs	CDH11
CLEC11A	2.6e-47	0.742864	0.776	0.579	5.2e-44	iCAFs	CLEC11A
SGCD	2.9e-47	0.566878	0.726	0.657	5.8e-44	iCAFs	SGCD
BLVRB	4.06e-47	0.449457	0.8	0.465	8.11e-44	iCAFs	BLVRB
PLAU	1.11e-46	0.788917	0.939	0.853	2.23e-43	iCAFs	PLAU
VEGFA	3.45e-46	0.446935	0.803	0.713	6.9e-43	iCAFs	VEGFA
CCDC80	1.25e-45	0.702572	0.809	0.552	2.5e-42	iCAFs	CCDC80
CYBRD1	5.78e-45	0.760552	0.846	0.703	1.16e-41	iCAFs	CYBRD1
CD302	1.07e-44	0.894916	0.877	0.85	2.14e-41	iCAFs	CD302
GPC1	4.25e-44	0.418908	0.748	0.475	8.5e-41	iCAFs	GPC1
MXRA8	4.23e-43	0.765881	0.868	0.774	8.47e-40	iCAFs	MXRA8
FIBIN	5.38e-42	0.642489	0.715	0.779	1.08e-38	iCAFs	FIBIN
LOXL2	1.06e-41	0.637567	0.956	0.831	2.13e-38	iCAFs	LOXL2
TSHZ2	1.44e-41	0.777051	0.669	0.528	2.88e-38	iCAFs	TSHZ2
EDNRB	1.52e-41	0.685824	0.914	0.835	3.05e-38	iCAFs	EDNRB
COL16A1	3.77e-41	0.580543	0.815	0.626	7.53e-38	iCAFs	COL16A1
C3	7.24e-41	1.22211	0.669	0.4	1.45e-37	iCAFs	C3
IGHM	1.19e-40	0.312285	0.741	0.403	2.38e-37	iCAFs	IGHM
EFEMP1	7.72e-40	1.35248	0.805	0.847	1.54e-36	iCAFs	EFEMP1
TGM2	1.25e-39	0.373287	0.834	0.887	2.5e-36	iCAFs	TGM2
CLEC3B	2.32e-39	0.388553	0.861	0.66	4.65e-36	iCAFs	CLEC3B
SMIM3	3.34e-39	0.563386	0.856	0.689	6.69e-36	iCAFs	SMIM3
PODN	4.61e-39	0.775156	0.748	0.715	9.22e-36	iCAFs	PODN
RBP1	1.15e-38	0.662574	0.915	0.831	2.3e-35	iCAFs	RBP1
CTGF	3.98e-38	1.13335	0.941	0.828	7.95e-35	iCAFs	CTGF
PCDH17	1.93e-37	0.261988	0.858	0.883	3.85e-34	iCAFs	PCDH17
GRN	4.02e-37	0.660812	0.926	0.86	8.05e-34	iCAFs	GRN
HTRA1	1.15e-36	0.711806	0.776	0.591	2.3e-33	iCAFs	HTRA1
COLEC12	1.33e-36	0.52241	0.748	0.922	2.66e-33	iCAFs	COLEC12
LGALS9	9.49e-36	0.265821	0.724	0.557	1.9e-32	iCAFs	LGALS9
CXCL1	4.65e-35	0.825173	0.81	0.904	9.3e-32	iCAFs	CXCL1
ABCA6	9.81e-35	0.507149	0.8	0.802	1.96e-31	iCAFs	ABCA6
PRCP	1.19e-34	0.460928	0.845	0.686	2.38e-31	iCAFs	PRCP
SVIL	5.44e-34	0.508955	0.788	0.609	1.09e-30	iCAFs	SVIL
LTBP1	2.34e-33	0.432795	0.844	0.832	4.68e-30	iCAFs	LTBP1
MMP14	6.39e-33	0.61401	0.843	0.735	1.28e-29	iCAFs	MMP14
FLNB	2.21e-32	0.251994	0.782	0.678	4.43e-29	iCAFs	FLNB
RCN1	3.33e-32	0.6264	0.857	0.725	6.66e-29	iCAFs	RCN1
NID1	4.16e-32	0.627793	0.947	0.835	8.31e-29	iCAFs	NID1
TSPAN4	9.07e-32	0.648451	0.837	0.74	1.81e-28	iCAFs	TSPAN4
TUSC3	3.46e-31	0.561028	0.873	0.708	6.93e-28	iCAFs	TUSC3
IGFBP3	3.71e-31	1.54395	0.877	0.862	7.42e-28	iCAFs	IGFBP3
CERCAM	1.34e-30	0.564486	0.805	0.697	2.69e-27	iCAFs	CERCAM
LDLRAD4	2.55e-30	0.251579	0.788	0.807	5.1e-27	iCAFs	LDLRAD4
PRDX4	3.18e-30	0.599553	0.774	0.615	6.36e-27	iCAFs	PRDX4
ADAM9	5.55e-30	0.311314	0.788	0.538	1.11e-26	iCAFs	ADAM9
FHL1	5.75e-30	0.439565	0.959	0.9	1.15e-26	iCAFs	FHL1
SPRY1	6.64e-30	0.63482	0.886	0.799	1.33e-26	iCAFs	SPRY1
WARS	1.38e-29	0.464961	0.934	0.9	2.75e-26	iCAFs	WARS
ALDH1A3	1.54e-29	0.884901	0.648	0.565	3.08e-26	iCAFs	ALDH1A3
APP	1.59e-29	0.599122	0.965	0.935	3.18e-26	iCAFs	APP
ELN	1.84e-29	0.957576	0.713	0.656	3.68e-26	iCAFs	ELN
ABCA1	2.95e-29	0.485552	0.68	0.469	5.91e-26	iCAFs	ABCA1
FBN1	4.39e-29	0.631033	0.748	0.642	8.79e-26	iCAFs	FBN1
VAT1	5.05e-29	0.467759	0.8	0.612	1.01e-25	iCAFs	VAT1
BMP2	6.18e-29	0.38232	0.925	0.944	1.24e-25	iCAFs	BMP2
P4HA2	6.24e-29	0.49391	0.748	0.612	1.25e-25	iCAFs	P4HA2
PCDH18	9.18e-29	0.506739	0.907	0.818	1.84e-25	iCAFs	PCDH18
MFAP2	1.26e-28	0.695203	0.608	0.304	2.53e-25	iCAFs	MFAP2
TNFAIP6	7.31e-28	0.481549	0.694	0.527	1.46e-24	iCAFs	TNFAIP6
CHPF	8.76e-28	0.54709	0.724	0.512	1.75e-24	iCAFs	CHPF
FST	1.2e-27	0.323329	0.663	0.545	2.4e-24	iCAFs	FST
EDIL3	1.95e-27	0.512949	0.94	0.886	3.89e-24	iCAFs	EDIL3
FBN2	5.97e-27	0.303	0.69	0.624	1.19e-23	iCAFs	FBN2
GLT8D2	5.18e-26	0.68384	0.716	0.651	1.04e-22	iCAFs	GLT8D2
PSAP	5.36e-26	0.413914	0.963	0.956	1.07e-22	iCAFs	PSAP
ANTXR1	5.78e-26	0.579292	0.753	0.556	1.16e-22	iCAFs	ANTXR1
PTGIS	6.69e-26	0.752872	0.651	0.718	1.34e-22	iCAFs	PTGIS
NFKBIA	1.49e-25	0.78025	0.981	0.956	2.98e-22	iCAFs	NFKBIA
PDK4	1.85e-25	0.540632	0.989	0.977	3.71e-22	iCAFs	PDK4
WLS	3.43e-25	0.520043	0.919	0.906	6.86e-22	iCAFs	WLS
ECM1	4.25e-25	0.549861	0.876	0.857	8.5e-22	iCAFs	ECM1
ACKR3	7.96e-25	0.445864	0.907	0.871	1.59e-21	iCAFs	ACKR3
COL5A2	8.66e-25	0.476382	0.929	0.818	1.73e-21	iCAFs	COL5A2
PALLD	1.27e-24	0.537359	0.814	0.704	2.55e-21	iCAFs	PALLD
CEBPD	2.11e-24	0.639518	0.977	0.967	4.23e-21	iCAFs	CEBPD
CPXM1	5.22e-24	0.461866	0.66	0.517	1.04e-20	iCAFs	CPXM1
TSPAN2	5.72e-24	0.349289	0.7	0.7	1.14e-20	iCAFs	TSPAN2
COL6A3	8.26e-24	0.482546	0.843	0.699	1.65e-20	iCAFs	COL6A3
TMEM204	1.62e-23	0.343231	0.873	0.718	3.24e-20	iCAFs	TMEM204
FCGRT	8.5e-23	0.509169	0.88	0.849	1.7e-19	iCAFs	FCGRT
LSAMP	8.61e-23	0.412513	0.553	0.232	1.72e-19	iCAFs	LSAMP
CREB3L1	1.01e-22	0.605695	0.675	0.758	2.02e-19	iCAFs	CREB3L1
LGALS3BP	1.43e-22	0.426705	0.945	0.865	2.87e-19	iCAFs	LGALS3BP
COL15A1	1.6e-22	0.568567	0.767	0.773	3.21e-19	iCAFs	COL15A1
RDH10	1.65e-22	0.257776	0.648	0.56	3.29e-19	iCAFs	RDH10
RCN3	2.31e-22	0.498735	0.647	0.431	4.62e-19	iCAFs	RCN3
CST3	2.48e-22	0.307926	0.992	0.981	4.97e-19	iCAFs	CST3
THBS2	4.21e-22	0.480793	0.618	0.505	8.43e-19	iCAFs	THBS2
SELENOP	5.33e-22	0.685175	0.886	0.847	1.07e-18	iCAFs	SELENOP
GDF15	6.63e-22	0.25722	0.594	0.362	1.33e-18	iCAFs	GDF15
PMP22	6.75e-22	0.368056	0.941	0.882	1.35e-18	iCAFs	PMP22
NPC2	1.34e-21	0.471988	0.88	0.909	2.67e-18	iCAFs	NPC2
LIMCH1	1.59e-21	0.51174	0.702	0.652	3.17e-18	iCAFs	LIMCH1
SNAI2	2.96e-21	0.427014	0.722	0.546	5.92e-18	iCAFs	SNAI2
NQO1	3.9e-21	0.312945	0.894	0.865	7.79e-18	iCAFs	NQO1
OAF	1.52e-20	0.483755	0.712	0.607	3.05e-17	iCAFs	OAF
TCIM	5.22e-20	0.641267	0.951	0.952	1.04e-16	iCAFs	TCIM
LAMA2	5.67e-20	0.601694	0.736	0.847	1.13e-16	iCAFs	LAMA2
NR2F1	6.84e-20	0.622197	0.804	0.849	1.37e-16	iCAFs	NR2F1
SVEP1	9.29e-20	0.553747	0.631	0.571	1.86e-16	iCAFs	SVEP1
ASPH	1e-19	0.335731	0.735	0.594	2e-16	iCAFs	ASPH
CYB5A	1.95e-19	0.433504	0.898	0.779	3.9e-16	iCAFs	CYB5A
ERRFI1	7.14e-19	0.308622	0.874	0.9	1.43e-15	iCAFs	ERRFI1
SDC2	2.37e-18	0.450056	0.928	0.865	4.73e-15	iCAFs	SDC2
CXCL12	2.76e-18	0.714983	0.752	0.788	5.53e-15	iCAFs	CXCL12
MAFB	3.11e-18	0.584786	0.857	0.801	6.21e-15	iCAFs	MAFB
EFEMP2	6.27e-18	0.393923	0.846	0.781	1.25e-14	iCAFs	EFEMP2
SIRPA	6.39e-18	0.311397	0.697	0.857	1.28e-14	iCAFs	SIRPA
GJA1	1.75e-17	0.53986	0.66	0.805	3.49e-14	iCAFs	GJA1
CSF1	2.21e-17	0.343891	0.914	0.847	4.41e-14	iCAFs	CSF1
ISLR	2.24e-17	0.636879	0.617	0.396	4.48e-14	iCAFs	ISLR
CREG1	4.46e-17	0.412242	0.872	0.809	8.92e-14	iCAFs	CREG1
PLPP1	7.31e-17	0.490698	0.887	0.902	1.46e-13	iCAFs	PLPP1
LMCD1	8.26e-17	0.411366	0.765	0.648	1.65e-13	iCAFs	LMCD1
IGKC	9.86e-17	0.280559	0.868	0.81	1.97e-13	iCAFs	IGKC
ATP1B1	1.58e-16	0.628441	0.788	0.799	3.16e-13	iCAFs	ATP1B1
CLMP	1.83e-16	0.514714	0.653	0.726	3.66e-13	iCAFs	CLMP
PROCR	1.99e-15	0.428476	0.909	0.912	3.97e-12	iCAFs	PROCR
RAB34	8.29e-15	0.406379	0.799	0.688	1.66e-11	iCAFs	RAB34
PLXDC2	8.7e-15	0.716119	0.663	0.796	1.74e-11	iCAFs	PLXDC2
SERPINB1	1.31e-14	0.287336	0.865	0.867	2.62e-11	iCAFs	SERPINB1
GLUL	1.39e-14	0.440267	0.964	0.952	2.78e-11	iCAFs	GLUL
KDELR3	1.86e-14	0.306681	0.636	0.508	3.73e-11	iCAFs	KDELR3
LAMA4	1.21e-13	0.427057	0.91	0.832	2.42e-10	iCAFs	LAMA4
DAB2	1.23e-13	0.356509	0.6	0.458	2.45e-10	iCAFs	DAB2
RHOD	1.95e-13	0.265823	0.628	0.645	3.89e-10	iCAFs	RHOD
LDB2	2.52e-13	0.334504	0.76	0.662	5.04e-10	iCAFs	LDB2
CMBL	5.68e-13	0.275661	0.633	0.549	1.14e-09	iCAFs	CMBL
PTGDS	2.1e-12	1.53169	0.617	0.854	4.19e-09	iCAFs	PTGDS
LGALS3	2.71e-12	0.347489	0.867	0.839	5.42e-09	iCAFs	LGALS3
S100A16	6.62e-12	0.394673	0.627	0.626	1.32e-08	iCAFs	S100A16
C4B	9.05e-12	0.255414	0.835	0.774	1.81e-08	iCAFs	C4B
SOD2	1.43e-11	0.710787	0.8	0.81	2.86e-08	iCAFs	SOD2
IER3	1.79e-11	0.54725	0.888	0.898	3.57e-08	iCAFs	IER3
MMP23B	3.42e-11	0.581749	0.688	0.861	6.84e-08	iCAFs	MMP23B
CDKN1C	4.35e-11	0.347753	0.879	0.869	8.69e-08	iCAFs	CDKN1C
PXDN	4.6e-11	0.383577	0.784	0.7	9.21e-08	iCAFs	PXDN
IL1RL1	8.69e-11	0.340849	0.698	0.878	1.74e-07	iCAFs	IL1RL1
TNFSF10	9.37e-11	0.275457	0.673	0.75	1.87e-07	iCAFs	TNFSF10
GPX8	1.16e-10	0.301083	0.616	0.459	2.31e-07	iCAFs	GPX8
KLF4	2.24e-10	0.77176	0.968	0.982	4.49e-07	iCAFs	KLF4
CKAP4	2.88e-10	0.355326	0.708	0.624	5.76e-07	iCAFs	CKAP4
AKR1C1	3.05e-10	0.314509	0.607	0.642	6.11e-07	iCAFs	AKR1C1
SLPI	3.21e-10	0.353886	0.608	0.564	6.42e-07	iCAFs	SLPI
NUPR1	5.47e-10	0.331074	0.832	0.766	1.09e-06	iCAFs	NUPR1
NINJ1	9.54e-10	0.257335	0.761	0.711	1.91e-06	iCAFs	NINJ1
JCHAIN	1.59e-09	0.544174	0.929	0.945	3.18e-06	iCAFs	JCHAIN
FKBP10	1.72e-09	0.354813	0.816	0.794	3.44e-06	iCAFs	FKBP10
NDN	1.94e-09	0.258338	0.678	0.56	3.87e-06	iCAFs	NDN
ALDH1A1	2.06e-09	0.262548	0.632	0.664	4.12e-06	iCAFs	ALDH1A1
HBB	8.53e-09	1.44612	0.194	0.422	1.71e-05	iCAFs	HBB
EMP1	2.52e-08	0.366455	0.67	0.62	5.04e-05	iCAFs	EMP1
CYP1B1	8.6e-08	0.555936	0.618	0.748	0.000172005	iCAFs	CYP1B1
TNFAIP2	2.21e-07	0.359372	0.718	0.752	0.000442769	iCAFs	TNFAIP2
PLAUR	2.78e-07	0.441015	0.562	0.528	0.000556689	iCAFs	PLAUR
CXCL2	4.38e-07	0.532944	0.706	0.704	0.000876013	iCAFs	CXCL2
IGF2.1	4.71e-07	0.326157	0.329	0.402	0.000942815	iCAFs	IGF2.1
IGFBP6	4.96e-07	0.400974	0.793	0.813	0.000991601	iCAFs	IGFBP6
MAGED1	5.52e-07	0.254259	0.748	0.733	0.00110498	iCAFs	MAGED1
ADAMTSL4	7.76e-07	0.299139	0.642	0.802	0.00155266	iCAFs	ADAMTSL4
CPM	1.08e-06	0.415023	0.939	0.868	0.00216301	iCAFs	CPM
ENC1	1.21e-06	0.343464	0.629	0.568	0.00241128	iCAFs	ENC1
GPC6	6.5e-06	0.428749	0.83	0.909	0.0129964	iCAFs	GPC6
SRPX	1.04e-05	0.341301	0.69	0.662	0.0208273	iCAFs	SRPX
SSC5D	1.16e-05	0.28985	0.581	0.609	0.0231384	iCAFs	SSC5D
IGF1	3.19e-05	0.329734	0.399	0.497	0.0638769	iCAFs	IGF1
RARRES1	4.4e-05	0.262535	0.502	0.356	0.0879641	iCAFs	RARRES1
CD24	5.17e-05	0.253596	0.605	0.591	0.1035	iCAFs	CD24
SSPN	8.34e-05	0.271386	0.66	0.615	0.16677	iCAFs	SSPN
CNRIP1	0.000219896	0.255667	0.798	0.757	0.439792	iCAFs	CNRIP1
PGM1	0.000315183	0.370303	0.579	0.604	0.630366	iCAFs	PGM1
ANGPTL2	0.000906634	0.41336	0.72	0.827	1	iCAFs	ANGPTL2
ID1	0.00875789	0.318273	0.919	0.894	1	iCAFs	ID1
GIMAP7	1.31e-230	0.380192	0.945	0.686	2.61e-227	mCAFs	GIMAP7
RGS5	3.99e-229	5.55895	0.957	0.681	7.97e-226	mCAFs	RGS5
CD36	7.67e-202	2.34116	0.894	0.468	1.53e-198	mCAFs	CD36
IL6	1.95e-199	0.933504	0.911	0.498	3.9e-196	mCAFs	IL6
NFASC	4.57e-199	1.12136	0.935	0.517	9.15e-196	mCAFs	NFASC
IGFBP7	3.04e-192	2.679	0.992	0.961	6.09e-189	mCAFs	IGFBP7
FLT1	3.82e-192	0.318813	0.887	0.428	7.63e-189	mCAFs	FLT1
PECAM1	2.19e-187	0.383289	0.884	0.532	4.39e-184	mCAFs	PECAM1
CSRP2	7.44e-187	2.74812	0.912	0.701	1.49e-183	mCAFs	CSRP2
SLCO2A1	1.39e-185	0.330455	0.926	0.833	2.78e-182	mCAFs	SLCO2A1
ADIRF	2.1e-181	3.06567	0.959	0.851	4.2e-178	mCAFs	ADIRF
MYL9	8.85e-180	2.39669	0.968	0.88	1.77e-176	mCAFs	MYL9
COX4I2	1.82e-176	2.12432	0.853	0.183	3.65e-173	mCAFs	COX4I2
SORBS2	3.97e-176	1.04774	0.913	0.497	7.94e-173	mCAFs	SORBS2
PLVAP	5.18e-174	1.02627	0.897	0.86	1.04e-170	mCAFs	PLVAP
CLDN5	1.41e-171	0.300022	0.845	0.433	2.82e-168	mCAFs	CLDN5
RGS16	4.16e-171	2.02163	0.904	0.541	8.31e-168	mCAFs	RGS16
RAPGEF5	5.89e-171	0.379874	0.857	0.386	1.18e-167	mCAFs	RAPGEF5
MGP	7.18e-170	2.75771	0.946	0.718	1.44e-166	mCAFs	MGP
FABP4	2.49e-166	2.59976	0.912	0.648	4.97e-163	mCAFs	FABP4
LGI4	4.4e-165	1.28265	0.864	0.56	8.8e-162	mCAFs	LGI4
SERPINI1	3.37e-164	1.02807	0.891	0.608	6.74e-161	mCAFs	SERPINI1
BCAM	4.77e-163	1.80299	0.912	0.727	9.55e-160	mCAFs	BCAM
BGN	7.67e-163	2.63852	0.908	0.653	1.53e-159	mCAFs	BGN
NOTCH3	9.89e-163	2.35223	0.897	0.633	1.98e-159	mCAFs	NOTCH3
NDUFA4L2	1.47e-161	2.8028	0.906	0.666	2.95e-158	mCAFs	NDUFA4L2
ARG2	6.86e-159	0.338502	0.905	0.541	1.37e-155	mCAFs	ARG2
APLNR	7.13e-157	0.381625	0.92	0.776	1.43e-153	mCAFs	APLNR
MCAM	3.4e-154	2.00039	0.927	0.864	6.8e-151	mCAFs	MCAM
MYO1B	6.87e-151	1.50309	0.862	0.365	1.37e-147	mCAFs	MYO1B
ADGRF5	3.54e-150	1.61262	0.829	0.547	7.09e-147	mCAFs	ADGRF5
FRZB	3.32e-148	2.24561	0.934	0.798	6.65e-145	mCAFs	FRZB
GJA4	3.07e-146	1.8774	0.836	0.437	6.13e-143	mCAFs	GJA4
NR4A3	5.06e-145	1.07842	0.939	0.802	1.01e-141	mCAFs	NR4A3
AVPR1A	3.56e-143	0.990999	0.803	0.316	7.11e-140	mCAFs	AVPR1A
TFRC	5.24e-141	0.300488	0.906	0.489	1.05e-137	mCAFs	TFRC
GJA5	7.05e-141	0.279028	0.816	0.347	1.41e-137	mCAFs	GJA5
CDH6	1.2e-139	0.974216	0.893	0.712	2.4e-136	mCAFs	CDH6
TAGLN	2.44e-138	2.69836	0.944	0.741	4.87e-135	mCAFs	TAGLN
TINAGL1	8.41e-138	2.16428	0.825	0.499	1.68e-134	mCAFs	TINAGL1
ARL5B	2.73e-133	0.644769	0.922	0.507	5.47e-130	mCAFs	ARL5B
HRH2	2.52e-131	0.363176	0.86	0.749	5.03e-128	mCAFs	HRH2
TUBB2B	2.95e-131	0.388679	0.893	0.441	5.9e-128	mCAFs	TUBB2B
2023-09-04	6.31e-131	1.55364	0.862	0.63	1.26e-127	mCAFs	2023-09-04
STEAP4	3.25e-130	1.68169	0.854	0.602	6.5e-127	mCAFs	STEAP4
ADRA2A	1.59e-126	0.42723	0.834	0.522	3.18e-123	mCAFs	ADRA2A
KCNE4	2.65e-126	1.20704	0.86	0.534	5.3e-123	mCAFs	KCNE4
SLC7A2	1.09e-124	1.04123	0.836	0.636	2.18e-121	mCAFs	SLC7A2
EPHA3	5.97e-124	0.575208	0.812	0.288	1.19e-120	mCAFs	EPHA3
LURAP1L	1.05e-122	0.98845	0.849	0.559	2.1e-119	mCAFs	LURAP1L
ACTA2	1.56e-122	2.38256	0.922	0.691	3.13e-119	mCAFs	ACTA2
AQP1	8.5e-121	0.302577	0.835	0.419	1.7e-117	mCAFs	AQP1
EPHA2	9.23e-121	0.418771	0.891	0.691	1.85e-117	mCAFs	EPHA2
MAL	3.27e-120	0.3245	0.894	0.819	6.55e-117	mCAFs	MAL
RGCC	1.69e-118	0.806411	0.945	0.616	3.39e-115	mCAFs	RGCC
GUCY1B1	9.62e-118	1.29705	0.851	0.447	1.92e-114	mCAFs	GUCY1B1
NR2F2	1.04e-117	1.40221	0.878	0.552	2.08e-114	mCAFs	NR2F2
MEF2C	5.94e-117	1.43881	0.847	0.564	1.19e-113	mCAFs	MEF2C
GPR4	1.65e-116	1.08298	0.847	0.881	3.31e-113	mCAFs	GPR4
EPAS1	1.61e-115	1.6078	0.926	0.863	3.22e-112	mCAFs	EPAS1
C2orf40	4.45e-115	0.929118	0.858	0.711	8.9e-112	mCAFs	C2orf40
MYH11	1.04e-114	1.74856	0.916	0.712	2.08e-111	mCAFs	MYH11
CRIP2	8.84e-113	1.31752	0.928	0.866	1.77e-109	mCAFs	CRIP2
ADAMTS4	1.1e-109	1.53539	0.945	0.892	2.21e-106	mCAFs	ADAMTS4
SNCG	3.12e-106	1.2543	0.794	0.535	6.25e-103	mCAFs	SNCG
HIGD1B	1.77e-105	1.33769	0.783	0.489	3.54e-102	mCAFs	HIGD1B
TPM1	4.26e-103	1.36982	0.946	0.883	8.52e-100	mCAFs	TPM1
ISYNA1	4.6e-103	1.35203	0.865	0.663	9.2e-100	mCAFs	ISYNA1
LPL	4.93e-103	0.832373	0.781	0.483	9.85e-100	mCAFs	LPL
ESAM	1.48e-101	1.33624	0.78	0.551	2.95e-98	mCAFs	ESAM
RNASE1	1.9e-101	0.457393	0.959	0.7	3.79e-98	mCAFs	RNASE1
PDGFRB	1.42e-98	1.4462	0.864	0.645	2.83e-95	mCAFs	PDGFRB
EDNRA	2.86e-96	1.13406	0.851	0.585	5.71e-93	mCAFs	EDNRA
STOM	4.86e-96	1.40299	0.952	0.882	9.73e-93	mCAFs	STOM
RRAD	3.15e-95	0.379877	0.82	0.444	6.3e-92	mCAFs	RRAD
FRMD3	5.72e-95	0.793198	0.801	0.654	1.14e-91	mCAFs	FRMD3
PDGFB	1.01e-94	0.273252	0.759	0.395	2.01e-91	mCAFs	PDGFB
FAM162B	2.96e-94	1.22406	0.784	0.562	5.91e-91	mCAFs	FAM162B
EGFL7	4.91e-93	0.299671	0.788	0.448	9.81e-90	mCAFs	EGFL7
EFHD1	1.3e-92	1.10446	0.856	0.614	2.6e-89	mCAFs	EFHD1
CD59	2.13e-92	1.16171	0.93	0.805	4.25e-89	mCAFs	CD59
ANKRD37	1.03e-91	0.492532	0.942	0.715	2.06e-88	mCAFs	ANKRD37
RCAN2	1.58e-91	0.939409	0.972	0.901	3.16e-88	mCAFs	RCAN2
MOCS1	3.22e-91	0.764309	0.765	0.448	6.44e-88	mCAFs	MOCS1
ZNF331	1.01e-90	0.569801	0.959	0.796	2.01e-87	mCAFs	ZNF331
OLFML2A	1.21e-89	1.18118	0.798	0.56	2.42e-86	mCAFs	OLFML2A
HEY2	2.66e-88	0.661258	0.806	0.7	5.31e-85	mCAFs	HEY2
LZTS1	9.46e-88	0.515113	0.706	0.194	1.89e-84	mCAFs	LZTS1
ENPEP	1.5e-87	0.91955	0.73	0.264	2.99e-84	mCAFs	ENPEP
RAMP3	2.02e-87	0.258381	0.871	0.818	4.03e-84	mCAFs	RAMP3
DBNDD2	2.23e-87	1.09608	0.81	0.608	4.45e-84	mCAFs	DBNDD2
PIK3R3	3.06e-87	0.352016	0.894	0.734	6.12e-84	mCAFs	PIK3R3
SLC25A25	3.04e-86	0.624957	0.862	0.642	6.09e-83	mCAFs	SLC25A25
DMD	3.22e-86	0.674057	0.898	0.704	6.44e-83	mCAFs	DMD
RASSF4	9.38e-86	0.640716	0.799	0.511	1.88e-82	mCAFs	RASSF4
SASH1	2.01e-83	0.462226	0.873	0.48	4.03e-80	mCAFs	SASH1
FABP5	4.14e-82	1.77967	0.82	0.633	8.28e-79	mCAFs	FABP5
PPIF	3.8e-81	0.307764	0.862	0.487	7.6e-78	mCAFs	PPIF
PRSS23	2.02e-80	1.3149	0.868	0.613	4.03e-77	mCAFs	PRSS23
NTRK2	1.05e-79	0.465524	0.721	0.227	2.1e-76	mCAFs	NTRK2
APOLD1	2.33e-79	0.913217	0.726	0.327	4.66e-76	mCAFs	APOLD1
FHL5	1.19e-77	0.819192	0.779	0.719	2.38e-74	mCAFs	FHL5
MAP1B	1.25e-75	1.11967	0.88	0.723	2.49e-72	mCAFs	MAP1B
RCAN1	1.36e-75	0.605476	0.942	0.771	2.71e-72	mCAFs	RCAN1
C1QTNF1	1.5e-75	0.870806	0.765	0.458	2.99e-72	mCAFs	C1QTNF1
DEPP1	1.02e-74	0.594012	0.93	0.72	2.05e-71	mCAFs	DEPP1
CAVIN3	1.36e-70	1.02802	0.924	0.813	2.72e-67	mCAFs	CAVIN3
SLC12A2	1.43e-70	0.331297	0.908	0.608	2.86e-67	mCAFs	SLC12A2
ID4	1.69e-70	0.891911	0.865	0.636	3.39e-67	mCAFs	ID4
TACC1	1.28e-68	0.86498	0.89	0.742	2.57e-65	mCAFs	TACC1
ADAMTS1	9.03e-68	1.27092	0.974	0.952	1.81e-64	mCAFs	ADAMTS1
MYLK	1.24e-67	1.12573	0.912	0.863	2.48e-64	mCAFs	MYLK
MIR4435-2HG	1.99e-67	0.977164	0.798	0.473	3.97e-64	mCAFs	MIR4435-2HG
HSPA6	2.1e-67	0.327056	0.784	0.367	4.2e-64	mCAFs	HSPA6
ATF3	2.84e-67	1.299	0.992	0.941	5.69e-64	mCAFs	ATF3
CYTOR	2.34e-65	1.03302	0.803	0.507	4.68e-62	mCAFs	CYTOR
LRRC32	3.37e-65	0.580447	0.791	0.515	6.75e-62	mCAFs	LRRC32
EGFLAM	2.4e-63	1.09908	0.682	0.243	4.81e-60	mCAFs	EGFLAM
EBF1	3.58e-62	0.89414	0.714	0.329	7.16e-59	mCAFs	EBF1
COL18A1	4.46e-62	1.10029	0.927	0.872	8.91e-59	mCAFs	COL18A1
CD320	1.22e-61	0.623418	0.876	0.592	2.44e-58	mCAFs	CD320
FMOD	3.7e-59	0.405549	0.886	0.492	7.4e-56	mCAFs	FMOD
HES1	4.44e-59	0.837997	0.894	0.669	8.88e-56	mCAFs	HES1
CCL8	1.45e-55	0.631456	0.908	0.898	2.9e-52	mCAFs	CCL8
FOXS1	1.61e-55	0.582081	0.724	0.483	3.22e-52	mCAFs	FOXS1
JAG1	2.24e-55	0.910805	0.838	0.677	4.49e-52	mCAFs	JAG1
HEY1	2.19e-54	0.259361	0.635	0.281	4.38e-51	mCAFs	HEY1
CALD1	1.31e-53	0.73707	0.957	0.973	2.61e-50	mCAFs	CALD1
GJC1	1.98e-53	0.848509	0.697	0.456	3.95e-50	mCAFs	GJC1
GUCY1A1	2.95e-53	0.711131	0.762	0.487	5.89e-50	mCAFs	GUCY1A1
MFGE8	3.43e-53	0.815922	0.923	0.925	6.85e-50	mCAFs	MFGE8
FZD4	5.37e-53	0.332742	0.829	0.52	1.07e-49	mCAFs	FZD4
CLU	9.59e-53	0.53887	0.922	0.603	1.92e-49	mCAFs	CLU
ASAH1	1.61e-52	0.839631	0.89	0.731	3.22e-49	mCAFs	ASAH1
RBKS	2.35e-52	0.373444	0.864	0.796	4.71e-49	mCAFs	RBKS
IGHA2	3.6e-52	0.743458	0.768	0.852	7.2e-49	mCAFs	IGHA2
ANGPT1	9.27e-52	0.640834	0.864	0.741	1.85e-48	mCAFs	ANGPT1
COL4A1	1.62e-51	0.786143	0.889	0.773	3.25e-48	mCAFs	COL4A1
CCDC3	2.29e-49	0.578728	0.703	0.517	4.57e-46	mCAFs	CCDC3
IL34	2.37e-49	0.315949	0.883	0.803	4.75e-46	mCAFs	IL34
CAV2	4.08e-49	0.747734	0.875	0.751	8.16e-46	mCAFs	CAV2
THY1	1.15e-48	0.925624	0.849	0.679	2.3e-45	mCAFs	THY1
RERG	8.02e-48	0.596078	0.693	0.496	1.6e-44	mCAFs	RERG
CSPG4	1.32e-47	0.806509	0.796	0.726	2.63e-44	mCAFs	CSPG4
CRYAB	3.34e-47	1.34774	0.809	0.639	6.68e-44	mCAFs	CRYAB
CXCL9	5.61e-47	0.379822	0.757	0.573	1.12e-43	mCAFs	CXCL9
TPPP3	1.07e-46	0.685787	0.807	0.665	2.13e-43	mCAFs	TPPP3
GPRC5C	2.16e-46	0.53002	0.823	0.66	4.31e-43	mCAFs	GPRC5C
S100B	2.2e-46	0.831065	0.924	0.746	4.4e-43	mCAFs	S100B
ITGA1	2.26e-46	0.912021	0.803	0.769	4.53e-43	mCAFs	ITGA1
IGFBP4	6.37e-46	0.62789	0.944	0.89	1.27e-42	mCAFs	IGFBP4
AK1	1.21e-45	0.285418	0.774	0.489	2.42e-42	mCAFs	AK1
BAG3	4.47e-45	0.616917	0.92	0.652	8.94e-42	mCAFs	BAG3
PELI1	1.09e-44	0.397737	0.751	0.518	2.19e-41	mCAFs	PELI1
IFITM3	1.74e-44	0.599014	0.983	0.981	3.48e-41	mCAFs	IFITM3
PLS3	1.8e-44	0.642414	0.829	0.648	3.61e-41	mCAFs	PLS3
PTP4A3	2.13e-44	1.06815	0.706	0.613	4.26e-41	mCAFs	PTP4A3
LMOD1	2.4e-44	0.796224	0.823	0.745	4.8e-41	mCAFs	LMOD1
SYDE1	1.23e-43	0.436741	0.795	0.597	2.46e-40	mCAFs	SYDE1
EPHX1	4.85e-43	0.81577	0.915	0.8	9.71e-40	mCAFs	EPHX1
MAP3K20	1.42e-42	0.795371	0.741	0.566	2.84e-39	mCAFs	MAP3K20
ARHGAP29	1.54e-42	0.801908	0.714	0.547	3.09e-39	mCAFs	ARHGAP29
WFDC1	2.12e-42	0.677444	0.937	0.919	4.25e-39	mCAFs	WFDC1
CYSTM1	5.19e-42	0.49288	0.964	0.877	1.04e-38	mCAFs	CYSTM1
IFIT3	5.73e-41	0.339302	0.699	0.431	1.15e-37	mCAFs	IFIT3
NR4A1	2.17e-40	0.971598	0.988	0.958	4.35e-37	mCAFs	NR4A1
CSRP1	2.52e-40	0.841375	0.849	0.73	5.05e-37	mCAFs	CSRP1
COLEC11	5.35e-40	0.591832	0.883	0.88	1.07e-36	mCAFs	COLEC11
ITGA7	6.25e-40	0.643329	0.66	0.45	1.25e-36	mCAFs	ITGA7
SEMA5B	6.71e-40	0.478141	0.684	0.621	1.34e-36	mCAFs	SEMA5B
HYAL2	1.39e-39	0.258885	0.827	0.54	2.78e-36	mCAFs	HYAL2
LIMS2	1.81e-39	0.367595	0.744	0.502	3.61e-36	mCAFs	LIMS2
NRIP2	2.6e-39	0.396424	0.707	0.625	5.2e-36	mCAFs	NRIP2
NEURL1B	2.89e-39	0.739507	0.732	0.695	5.77e-36	mCAFs	NEURL1B
FILIP1	3.47e-38	0.511852	0.739	0.618	6.95e-35	mCAFs	FILIP1
SELENBP1	4.84e-38	0.508835	0.869	0.632	9.67e-35	mCAFs	SELENBP1
RHOC	5.34e-38	0.68912	0.911	0.836	1.07e-34	mCAFs	RHOC
ARHGEF17	1.05e-37	0.727284	0.792	0.736	2.09e-34	mCAFs	ARHGEF17
ADAP2	1.14e-37	0.609285	0.653	0.421	2.28e-34	mCAFs	ADAP2
ABCC9	1.17e-37	0.60219	0.757	0.625	2.33e-34	mCAFs	ABCC9
FILIP1L	1.43e-37	0.770282	0.845	0.749	2.85e-34	mCAFs	FILIP1L
MRGPRF	1.14e-36	0.462567	0.854	0.596	2.29e-33	mCAFs	MRGPRF
PHLDA2	1.14e-35	0.938112	0.746	0.552	2.28e-32	mCAFs	PHLDA2
CNN1	1.23e-35	0.919156	0.744	0.556	2.45e-32	mCAFs	CNN1
GSN	4.12e-35	0.355619	0.959	0.958	8.23e-32	mCAFs	GSN
HES4	4.35e-35	0.580644	0.699	0.468	8.71e-32	mCAFs	HES4
HOPX	7.4e-35	0.495847	0.695	0.459	1.48e-31	mCAFs	HOPX
PPP1R14A	1.81e-34	0.794571	0.927	0.924	3.62e-31	mCAFs	PPP1R14A
OLFML2B	2e-34	0.629077	0.697	0.52	4e-31	mCAFs	OLFML2B
CKB	2.25e-33	0.755428	0.931	0.748	4.5e-30	mCAFs	CKB
TNS2	7.85e-33	0.379782	0.904	0.755	1.57e-29	mCAFs	TNS2
SERPINH1	1.11e-32	0.700021	0.898	0.894	2.23e-29	mCAFs	SERPINH1
DUSP4	1.23e-32	0.28378	0.719	0.666	2.46e-29	mCAFs	DUSP4
OR51E1	1.44e-32	0.372776	0.653	0.426	2.87e-29	mCAFs	OR51E1
TPM2	2.16e-32	0.829714	0.926	0.934	4.32e-29	mCAFs	TPM2
NFKBIZ	2.15e-31	0.387994	0.979	0.928	4.31e-28	mCAFs	NFKBIZ
NET1	5.26e-31	0.304744	0.927	0.813	1.05e-27	mCAFs	NET1
GEM	8.2e-31	0.803473	0.955	0.875	1.64e-27	mCAFs	GEM
ANGPT2	1.4e-30	0.872163	0.62	0.316	2.81e-27	mCAFs	ANGPT2
EPS8	3.82e-30	0.586633	0.878	0.863	7.64e-27	mCAFs	EPS8
NPNT	4.66e-30	0.366613	0.779	0.748	9.31e-27	mCAFs	NPNT
COL14A1	5.62e-30	0.629691	0.864	0.749	1.12e-26	mCAFs	COL14A1
NRP1	9.32e-30	0.337994	0.697	0.526	1.86e-26	mCAFs	NRP1
CD8A	3.47e-29	0.327142	0.684	0.467	6.94e-26	mCAFs	CD8A
KRT18	8.45e-29	0.574678	0.827	0.665	1.69e-25	mCAFs	KRT18
HEYL	3.11e-27	0.59999	0.637	0.52	6.22e-24	mCAFs	HEYL
TBX2	8.76e-27	0.642563	0.904	0.907	1.75e-23	mCAFs	TBX2
MYC	2.53e-26	0.841164	0.89	0.886	5.06e-23	mCAFs	MYC
MT1A	5.12e-26	0.729202	0.887	0.86	1.02e-22	mCAFs	MT1A
PTGIR	5.93e-26	0.359379	0.763	0.765	1.19e-22	mCAFs	PTGIR
HSD11B2	7.58e-26	0.305165	0.649	0.5	1.52e-22	mCAFs	HSD11B2
PLXDC1	9.11e-26	0.38262	0.754	0.59	1.82e-22	mCAFs	PLXDC1
MT2A	9.71e-26	0.84964	0.983	0.963	1.94e-22	mCAFs	MT2A
MSRB3	4.97e-25	0.43952	0.788	0.627	9.95e-22	mCAFs	MSRB3
PLXND1	1.25e-24	0.440611	0.762	0.721	2.5e-21	mCAFs	PLXND1
CCND1	2.09e-24	0.756619	0.788	0.758	4.19e-21	mCAFs	CCND1
ICAM2	2.11e-24	0.318762	0.776	0.801	4.21e-21	mCAFs	ICAM2
ADAMTS12	3.49e-24	0.258868	0.656	0.454	6.99e-21	mCAFs	ADAMTS12
CAVIN1	3.55e-24	0.544978	0.9	0.852	7.11e-21	mCAFs	CAVIN1
NEXN	6.38e-24	0.461238	0.858	0.671	1.28e-20	mCAFs	NEXN
ANO1	1.16e-23	0.503964	0.602	0.31	2.32e-20	mCAFs	ANO1
PGF	2.11e-23	0.746738	0.664	0.567	4.22e-20	mCAFs	PGF
NCOA7	9.58e-23	0.307263	0.796	0.633	1.92e-19	mCAFs	NCOA7
TGFB1I1	1.25e-22	0.452605	0.89	0.913	2.5e-19	mCAFs	TGFB1I1
PDGFA	1.63e-22	0.56763	0.571	0.207	3.27e-19	mCAFs	PDGFA
GUCY1A2	3.21e-22	0.377496	0.608	0.437	6.42e-19	mCAFs	GUCY1A2
NKG7	5.07e-21	0.337055	0.702	0.537	1.01e-17	mCAFs	NKG7
KCNJ8	5.54e-20	0.445704	0.747	0.724	1.11e-16	mCAFs	KCNJ8
2023-09-11	1.54e-19	0.426896	0.801	0.659	3.07e-16	mCAFs	2023-09-11
COX7A1	6.81e-19	0.426588	0.898	0.922	1.36e-15	mCAFs	COX7A1
RHOB	8.13e-19	0.586117	0.993	0.993	1.63e-15	mCAFs	RHOB
COL5A3	1.24e-18	0.598315	0.677	0.679	2.49e-15	mCAFs	COL5A3
GPX3	1.7e-18	0.618755	0.957	0.959	3.41e-15	mCAFs	GPX3
A2M	1.82e-18	0.466653	0.948	0.981	3.65e-15	mCAFs	A2M
CAV1	2.14e-18	0.285677	0.89	0.953	4.29e-15	mCAFs	CAV1
ITGB4	3.17e-18	0.284233	0.74	0.611	6.35e-15	mCAFs	ITGB4
ANGPTL4	1.39e-17	0.435156	0.895	0.846	2.77e-14	mCAFs	ANGPTL4
COL4A2	1.62e-17	0.488592	0.858	0.83	3.24e-14	mCAFs	COL4A2
DLC1	1.94e-17	0.536839	0.725	0.644	3.87e-14	mCAFs	DLC1
ISG15	2.36e-17	0.540816	0.704	0.626	4.73e-14	mCAFs	ISG15
LMO4	2.67e-17	0.286468	0.871	0.682	5.35e-14	mCAFs	LMO4
SPARC	6.12e-17	0.440074	0.982	0.984	1.22e-13	mCAFs	SPARC
MT1M	1.44e-16	0.572899	0.945	0.896	2.87e-13	mCAFs	MT1M
NREP	4.04e-16	0.398774	0.744	0.662	8.07e-13	mCAFs	NREP
SYTL2	7.8e-16	0.570727	0.728	0.846	1.56e-12	mCAFs	SYTL2
PDLIM7	1.15e-15	0.308405	0.828	0.702	2.3e-12	mCAFs	PDLIM7
SYNPO2	1.73e-15	0.579017	0.865	0.886	3.46e-12	mCAFs	SYNPO2
CCL4	1.91e-15	0.566458	0.781	0.791	3.82e-12	mCAFs	CCL4
TUBB3	2.73e-15	0.257712	0.624	0.457	5.47e-12	mCAFs	TUBB3
VASN	5.87e-15	0.318159	0.829	0.711	1.17e-11	mCAFs	VASN
PPARG	9.11e-15	0.270896	0.713	0.773	1.82e-11	mCAFs	PPARG
GBP1	2.44e-14	0.279196	0.801	0.707	4.88e-11	mCAFs	GBP1
UACA	4.23e-14	0.445832	0.728	0.64	8.46e-11	mCAFs	UACA
TBX2-AS1	9.28e-14	0.303474	0.823	0.784	1.86e-10	mCAFs	TBX2-AS1
CLIC4	1.36e-13	0.357975	0.868	0.797	2.73e-10	mCAFs	CLIC4
SMOC2	1.68e-13	0.278086	0.646	0.484	3.35e-10	mCAFs	SMOC2
ITGA3	3.72e-13	0.317279	0.534	0.312	7.44e-10	mCAFs	ITGA3
NES	5.54e-13	0.432667	0.656	0.554	1.11e-09	mCAFs	NES
HIST1H4C	5.77e-13	0.346701	0.898	0.798	1.15e-09	mCAFs	HIST1H4C
ITGB1	2.08e-12	0.288366	0.95	0.941	4.16e-09	mCAFs	ITGB1
CD248	2.42e-12	0.40737	0.681	0.576	4.84e-09	mCAFs	CD248
TUBA1A	2.61e-12	0.320966	0.956	0.928	5.22e-09	mCAFs	TUBA1A
RASD1	3.58e-12	0.556321	0.816	0.834	7.17e-09	mCAFs	RASD1
ECM2	1.09e-11	0.295203	0.656	0.562	2.18e-08	mCAFs	ECM2
ENTPD1	1.25e-11	0.268321	0.864	0.88	2.5e-08	mCAFs	ENTPD1
TRPC6	4.29e-10	0.438455	0.678	0.848	8.59e-07	mCAFs	TRPC6
PHLDA1	7.46e-10	0.381683	0.968	0.975	1.49e-06	mCAFs	PHLDA1
PMEPA1	8.67e-10	0.491786	0.598	0.446	1.73e-06	mCAFs	PMEPA1
HLA-DRB1	4.84e-09	0.321817	0.876	0.734	9.68e-06	mCAFs	HLA-DRB1
EHD2	2.74e-08	0.251204	0.9	0.922	5.49e-05	mCAFs	EHD2
AOC3	3.2e-08	0.504651	0.692	0.771	6.41e-05	mCAFs	AOC3
FBLIM1	3.85e-08	0.292384	0.751	0.753	7.71e-05	mCAFs	FBLIM1
RASL11A	5.85e-08	0.27446	0.824	0.905	0.000116902	mCAFs	RASL11A
CCL4L2	7.35e-08	0.383073	0.657	0.687	0.000147003	mCAFs	CCL4L2
SPTBN1	2.68e-07	0.267332	0.886	0.755	0.000535728	mCAFs	SPTBN1
CCL5	2.69e-07	0.766943	0.553	0.501	0.000537791	mCAFs	CCL5
SLIT3	3.08e-07	0.434153	0.561	0.57	0.000616099	mCAFs	SLIT3
CD7	3.54e-07	0.30206	0.597	0.533	0.000707481	mCAFs	CD7
C20orf27	8.02e-07	0.326248	0.582	0.48	0.00160461	mCAFs	C20orf27
MARCKS	2.26e-06	0.265341	0.805	0.743	0.0045273	mCAFs	MARCKS
ACTG2	3.09e-06	1.24737	0.757	0.784	0.00618021	mCAFs	ACTG2
TUBB	3.47e-06	0.311613	0.898	0.867	0.0069396	mCAFs	TUBB
MRVI1	3.81e-06	0.322543	0.869	0.927	0.00761611	mCAFs	MRVI1
RASL12	4.34e-06	0.26677	0.671	0.654	0.00867423	mCAFs	RASL12
GNG11	8.49e-06	0.252218	0.869	0.832	0.0169849	mCAFs	GNG11
CCDC102B	1.12e-05	0.319726	0.715	0.791	0.0224519	mCAFs	CCDC102B
TSPAN15	1.92e-05	0.288927	0.513	0.78	0.0383193	mCAFs	TSPAN15
CHN1	2.5e-05	0.400226	0.545	0.46	0.0499046	mCAFs	CHN1
MAP3K7CL	3.11e-05	0.505528	0.542	0.471	0.062194	mCAFs	MAP3K7CL
REM1	3.4e-05	0.407969	0.669	0.765	0.067968	mCAFs	REM1
MT1X	4.92e-05	0.28102	0.909	0.898	0.0984812	mCAFs	MT1X
C1orf54	5.27e-05	0.322063	0.531	0.496	0.105329	mCAFs	C1orf54
DUSP14	8.7e-05	0.285145	0.597	0.52	0.174033	mCAFs	DUSP14
ASPN	0.000106651	0.302488	0.653	0.607	0.213303	mCAFs	ASPN
TESC	0.000274405	0.279443	0.678	0.758	0.54881	mCAFs	TESC
SLC9A3R2	0.00253842	0.267817	0.862	0.894	1	mCAFs	SLC9A3R2
FAM13C	0.00436942	0.303151	0.792	0.86	1	mCAFs	FAM13C

## Sheet: Sheet5
Tab S5.Metabolic scores of CAFs by using scMetabolism
method = "VISION"，metabolism.type = "KEGG"
	score.X1_AAAGCAATCCGGGTGT_8	score.X1_AAAGTAGGTAGCCTCG_8	score.X1_AACGTTGAGATCTGAA_8	score.X1_AAGCCGCCATGCAACT_8	score.X1_AATCGGTAGAACAATC_8	score.X1_ACACCCTGTTAGGGTG_8	score.X1_ACACTGAAGCAAATCA_8	score.X1_ACAGCCGCATTCACTT_8	score.X1_ACAGCTACAGGTCCAC_8	score.X1_ACAGCTAGTCCCGACA_8	score.X1_ACATACGAGTGTCCCG_8	score.X1_ACGATGTAGAGCCTAG_8	score.X1_ACGCCGACATGTTGAC_8	score.X1_ACGGCCATCAATAAGG_8	score.X1_ACGGCCATCCAGTAGT_8	score.X1_ACGGGCTCACCAGATT_8	score.X1_ACTGAACGTCTTCGTC_8	score.X1_ACTGAACGTTGATTCG_8	score.X1_ACTGAGTTCGGATGGA_8	score.X1_ACTTACTGTTAAAGTG_8	score.X1_AGAGCGAGTCGGCTCA_8	score.X1_AGCATACTCGTACGGC_8	score.X1_AGCCTAACACCACGTG_8	score.X1_AGCGTCGTCCGAACGC_8	score.X1_AGCTCTCAGCTTCGCG_8	score.X1_AGCTCTCTCCCACTTG_8	score.X1_AGGCCGTGTGTGCCTG_8	score.X1_AGGGTGACAAGCTGAG_8	score.X1_AGTAGTCGTTATTCTC_8	score.X1_ATCATCTCAGTAAGCG_8	score.X1_ATCATGGTCTCCCTGA_8	score.X1_ATGTGTGAGAAGCCCA_8	score.X1_ATTGGTGCACAGGTTT_8	score.X1_CAACCTCGTAAGTGTA_8	score.X1_CAACCTCGTAGTAGTA_8	score.X1_CAACTAGCAGTATGCT_8	score.X1_CAAGAAACAGCTGTAT_8	score.X1_CACAAACGTGGACGAT_8	score.X1_CACAGTACAGCCTTGG_8	score.X1_CACAGTACAGGATCGA_8	score.X1_CACCTTGGTCCGTGAC_8	score.X1_CACCTTGGTCGCATAT_8	score.X1_CACCTTGTCTGAGGGA_8	score.X1_CACTCCACAACACCTA_8	score.X1_CAGAGAGAGAACAACT_8	score.X1_CAGCTGGAGGAACTGC_8	score.X1_CAGGTGCTCTGGTTCC_8	score.X1_CATATGGCAAGCCATT_8	score.X1_CATATGGGTACCCAAT_8
Glycolysis / Gluconeogenesis	0.550261	0.738478	0.353638	0.582145	0.453628	0.308094	0.538665	0.742845	0.670609	0.172643	0.586497	0.471416	0.255682	0.444357	0.621612	0.519585	0.4967	0.335658	0.55248	0.118148	0.854205	0.553351	0.668766	0.586675	0.541965	0.940822	0.763822	0.594461	0.283207	0.901189	0.603611	0.4717	0.692542	0.769225	0.210727	0.303271	0.440713	0.80546	0.195058	0.280803	0.694455	0.581931	0.325796	0.382364	0.642848	0.704366	0.743817	0.903208	0.515973
Citrate cycle (TCA cycle)	0.471569	0.529967	0.420059	0.159494	-0.0799137	0.17766	0.20245	0.647139	-0.0169399	0.0178194	0.206971	0.018333	0.152852	-0.0188837	0.311123	0.527066	0.682172	0.138807	0.197492	0.16116	0.556098	0.263247	0.00377691	0.548859	0.123358	0.408322	0.228755	0.289097	0.0392374	0.196832	0.430936	0.142838	0.366822	0.364021	0.0647838	0.384755	0.000566338	0.487957	0.321944	-0.00577899	0.00133483	0.543822	0.24121	0.015527	0.512501	0.596662	0.260441	0.293557	0.14604
Pentose phosphate pathway	-0.114095	0.40527	0.020334	-0.090474	0.388258	0.115626	-0.113115	0.361618	0.387772	0.275925	0.252512	0.135852	0.0489413	-0.183847	0.306857	0.192754	0.325266	0.293054	0.18564	-0.00118083	0.255036	0.216195	0.378548	0.261561	0.335896	0.200645	0.150497	0.186404	0.00770876	0.497929	0.295696	0.456234	0.200193	0.405719	-0.0856878	0.0113695	0.197853	0.375664	0.107623	0.299012	0.0761123	0.394757	0.0387844	0.407967	0.231498	0.619398	-0.0428014	0.304424	0.131409
Pentose and glucuronate interconversions	0.508519	0.0728531	-0.12117	-0.171527	-0.159698	-0.0926774	0.0377747	-0.0771794	0.611231	-0.206982	-0.00640691	-0.0783688	-0.213095	0.552142	0.246886	0.105348	0.233603	0.349895	0.142865	-0.271411	0.127163	-0.126318	-0.16487	0.423207	-0.0759355	-0.218596	-0.0307122	0.0969899	-0.232415	0.234822	-0.230331	0.385939	0.057869	0.119802	-0.103143	-0.28846	-0.171264	0.247001	0.207736	0.0715712	-0.0998942	0.00294051	0.170939	0.28514	-0.0369542	0.449864	-0.093213	0.425735	0.115987
Fructose and mannose metabolism	0.175123	0.380903	-0.196754	0.0972327	0.0873864	-0.0981752	0.103738	0.147739	0.296151	-0.101833	-0.00599091	0.0855953	0.0151301	-0.0354618	0.17577	0.120849	0.324368	0.104233	0.0117953	-0.0360493	0.227874	0.169538	0.150663	0.289358	0.0984721	0.511696	0.220038	0.0317157	0.409478	0.164441	0.273735	-0.115339	0.24261	0.30863	-0.0321976	0.388638	0.234014	0.531003	0.10803	0.211609	0.0873727	0.0779229	0.0201186	0.0721759	0.201541	0.501213	0.184178	0.283794	0.363722
Galactose metabolism	-0.00389128	-0.0734724	-0.137565	-0.0106316	0.343386	-0.164782	0.130047	0.0599472	0.182242	-0.0816122	0.0341035	-0.103428	-0.213095	-0.00420778	0.278529	-0.145466	0.00393909	0.112395	0.391233	-0.0351164	0.228041	-0.00453738	-0.16487	0.012567	0.167865	-0.218596	0.481554	0.278049	0.0169443	0.294231	-0.0937663	0.277436	0.26455	0.195811	-0.0789745	-0.0780485	-0.171264	0.150882	0.383276	-0.074433	0.281632	0.218415	-0.0290735	0.500045	0.0596372	0.17091	-0.0750397	0.0835355	0.028301
Ascorbate and aldarate metabolism	-0.0910816	0.0512368	0.429628	0.162818	-0.051407	-0.263107	0.334839	0.0870116	1.10889	0.200471	0.539777	0.484795	-0.213095	0.345145	1.18259	0.744246	0.307918	0.154852	0.681751	0.128644	0.17902	0.12203	0.446475	0.309703	0.436763	-0.218596	0.604067	0.199627	-0.232415	0.173256	0.213504	0.447354	0.281339	0.211971	-0.260235	-0.28846	-0.171264	0.147186	-0.246457	0.0500024	0.188284	0.303482	0.352874	0.934491	-0.000664415	0.467625	1.04614	0.478984	0.370946
Starch and sucrose metabolism	-0.124674	0.0382671	-0.0444967	0.0423495	0.101168	0.0436665	0.0794172	0.0472581	0.0281179	0.0537876	0.0462567	-0.253641	-0.0715956	-0.275845	-0.163421	-0.141399	-0.181024	-0.0435528	0.0279849	-0.189496	0.015501	0.00777889	0.0307604	-0.0946036	-0.0386484	-0.218596	0.150672	-0.0561828	0.156586	0.193864	-0.230331	0.204058	0.0714212	-0.000209306	-0.260235	-0.116823	-0.171264	-0.1213	0.0260588	-0.169999	0.00756879	-0.022085	-0.156611	0.199454	0.0219035	-0.100682	0.0512205	0.396613	-0.0416886
Amino sugar and nucleotide sugar metabolism	-0.0913335	0.18814	0.233853	0.0390958	0.150351	-0.0358675	-0.0145355	0.187856	-0.0462285	-0.134546	0.261329	-0.195217	0.258571	0.000150541	0.0765796	0.212415	-0.144521	0.18202	-0.101005	-0.180394	-0.0048753	0.171661	0.0891447	0.483467	0.139562	0.0561631	0.252199	0.0506848	0.127771	0.162056	-0.0725229	0.394593	0.36731	0.0951646	0.0289271	-0.0977524	0.0502063	0.164459	0.23949	0.0715712	0.0432657	-0.067461	0.0139795	0.151171	0.232949	0.174651	-0.124254	0.180186	-0.0141169
Pyruvate metabolism	0.143656	0.488175	0.284089	0.519889	0.33677	0.0753616	0.312569	0.347456	0.483875	0.0547601	0.472612	0.425645	0.0990365	0.309172	0.605685	0.490968	0.341331	0.104762	0.601859	-0.117049	0.576672	0.056243	-0.0210241	0.539097	0.623978	0.252001	0.267327	0.259597	-0.0417285	0.334857	0.438123	0.177598	0.482502	0.219393	-0.154742	0.0901508	-0.171264	0.395756	0.115527	0.111226	0.30792	0.601854	0.398702	0.358062	0.282687	0.482513	0.439089	0.502676	0.233998
Glyoxylate and dicarboxylate metabolism	0.433386	0.481091	0.380269	0.578149	0.271896	0.162967	0.151269	0.602702	0.0894837	0.200471	0.314566	0.0749942	0.0816959	0.202941	0.464207	0.0833169	0.315837	0.423128	0.293271	0.267743	0.862771	0.497651	-0.16487	0.128638	0.46517	0.235919	0.280861	0.228694	0.0377242	0.304561	0.5687	0.837592	0.238672	0.200074	0.299977	0.288397	-0.171264	0.202001	0.14145	0.433083	-0.0101553	-0.0471152	0.180696	0.036296	0.167437	0.653982	0.38345	0.458886	0.275072
Propanoate metabolism	0.147339	0.416736	0.0252742	0.227161	0.000563154	0.205706	-0.0753927	0.154127	0.21288	0.198313	0.0574672	0.144028	0.140654	-0.0268195	0.119811	0.148764	0.350307	0.0360441	0.182168	-0.271411	0.288364	0.0474714	-0.00184465	0.278237	0.369287	0.26622	0.2074	0.136408	-0.124359	0.14394	0.598162	0.479275	0.300404	0.279857	-0.0245964	0.212148	-0.00516135	0.39255	0.119846	0.248801	0.206183	-0.0179141	0.168357	0.191575	0.283231	0.301284	0.329668	0.543684	0.334421
Butanoate metabolism	0.124934	0.0204123	0.0319307	0.0441556	0.0194614	-0.0494096	0.165619	0.0505917	-0.02014	0.237512	-0.000422409	-0.134137	0.108495	-0.162938	-0.149344	0.172563	0.0608807	0.0774404	-0.152308	-0.178325	-0.100088	0.130441	-0.16487	0.259426	-0.135256	-0.218596	0.300164	0.116316	0.0622824	-0.238835	-0.0689363	-0.111619	-0.00799265	-0.0858657	-0.046018	0.15525	0.0552397	0.150807	-0.121581	0.136627	-0.167924	0.0192008	-0.216273	0.0657915	0.0206011	-0.15368	0.0483561	-0.0543506	0.0861436
Inositol phosphate metabolism	-0.177533	0.0125029	-0.143859	0.067252	-0.0431007	-0.191095	-0.148602	0.00363738	-0.0123278	-0.115162	-0.0711276	-0.0875454	-0.163271	-0.065933	-0.000784137	-0.0303468	-0.0961618	-0.16404	-0.0919216	-0.184881	-0.0790337	-0.0137243	0.17955	-0.112212	0.0133436	0.0944727	-0.189216	-0.165697	-0.0301437	-0.103996	-0.110265	-0.0363481	-0.0265621	-0.0790827	-0.0279152	0.208933	-0.0644961	-0.0963196	-0.0731126	-0.171072	-0.125311	-0.102823	-0.123411	-0.130828	-0.0820075	-0.0848856	-0.150203	-0.125154	-0.0336033
Oxidative phosphorylation	1.40474	1.24104	1.05834	1.11551	1.06685	0.994859	1.14434	1.22478	1.29499	1.35788	0.807791	1.05119	0.867459	0.84057	1.26039	0.806222	1.29305	1.11956	1.01866	0.958282	0.949436	1.09597	1.39562	1.5462	0.948866	0.949511	1.07617	0.944712	0.589714	1.16231	1.43378	0.974672	1.00714	1.41237	0.957807	1.33678	1.48587	1.51668	0.809317	0.625734	1.0138	1.13825	0.932093	0.567107	1.24138	1.19439	1.12459	1.12651	1.19726
Nitrogen metabolism	0.0995115	0.649168	0.529234	0.210651	0.115633	0.1021	0.111085	0.231052	0.423838	0.025848	0.087268	0.121942	0.634504	0.656004	0.617564	0.319363	0.11839	0.493107	0.171802	0.610862	0.53561	0.655034	-0.16487	-0.167544	0.0307952	0.0411269	0.507057	0.319733	0.230681	0.506051	0.0232893	0.157915	0.0346141	0.139013	0.363501	0.734668	-0.171264	0.0260922	0.222292	0.568056	0.29198	0.0212608	0.157727	-0.130891	-0.144042	0.283303	0.885873	0.298947	-0.289833
Sulfur metabolism	0.0700091	0.732457	-0.0235406	0.354741	0.457014	0.447453	-0.301728	0.0479185	-0.298551	-0.206982	0.294199	-0.253641	-0.213095	-0.275845	0.161296	0.0465986	-0.0198779	0.103152	0.00648651	-0.043868	0.130287	-0.119345	0.378548	0.220835	0.048355	-0.218596	-0.302527	0.48792	0.127771	0.202228	0.95323	0.363086	0.0978284	-0.00591684	0.00158571	-0.0500755	0.936089	-0.108016	0.0587956	0.247167	0.193858	-0.324848	0.280913	-0.288155	-0.0378364	0.189221	0.123404	0.523808	0.386534
Fatty acid biosynthesis	-0.16012	-0.273007	0.197214	-0.293108	-0.128758	-0.05007	-0.301728	0.204291	-0.0329019	-0.206982	-0.269725	-0.253641	0.376487	-0.275845	0.163479	-0.026838	0.102199	0.245578	-0.060696	-0.100754	-0.259579	-0.0797866	-0.16487	-0.210705	-0.0293266	-0.218596	0.131985	-0.128334	-0.232415	0.183366	0.0655593	-0.0311184	0.300388	-0.126079	0.0386609	0.34622	-0.171264	-0.30889	-0.0175174	-0.0578416	0.0209551	0.0848876	0.224401	0.262269	0.0940803	-0.0797033	0.174999	0.325066	0.0548122
Fatty acid elongation	0.189196	0.0975574	0.139891	-0.293108	0.153452	-0.171806	0.0620248	0.0835272	-0.152717	0.142263	-0.269725	0.121942	0.165922	-0.0984194	0.286374	0.130526	0.324163	0.193735	0.169644	0.176609	0.0294732	0.286483	-0.16487	0.461535	0.0372576	0.0411269	-0.0434999	0.317223	0.230681	0.0420626	-0.103521	0.522258	-0.109105	0.176306	-0.0479801	0.477776	0.362638	0.208817	0.440361	0.0787126	0.196451	0.490046	0.174452	-0.0522592	0.231111	0.444956	0.24121	0.198692	0.194371
Fatty acid degradation	0.396123	0.0775268	0.212004	0.19961	-0.00299732	0.140329	0.0220328	0.542503	0.140327	0.0573116	0.0120532	0.174584	0.169337	-0.0744429	0.25595	0.216765	0.233146	0.121399	0.334064	0.0364806	0.178662	0.138773	0.0994954	0.330905	0.191121	0.0423326	0.340632	0.251102	0.0304232	0.355554	0.191995	0.29947	0.264853	0.151694	0.190075	0.033353	0.456983	0.33908	0.0505456	0.0762347	0.338924	0.284319	0.0419878	0.251765	0.41005	0.0258688	0.350804	0.488359	0.474111
Synthesis and degradation of ketone bodies	0.301307	0.11312	0.391385	0.448871	0.0878249	0.207028	0.726435	0.147623	0.313953	0.11898	0.125252	0.00926717	0.140654	-0.027449	-0.00857368	0.411843	0.184487	0.0617928	-0.262243	-0.0666224	0.0913006	0.140535	-0.16487	0.494281	0.0172824	-0.218596	0.50198	0.101239	0.0917521	-0.11889	-0.230331	-0.311058	0.164718	-0.0867262	-0.0245964	0.25861	-0.171264	0.340871	0.0282704	0.628815	-0.313704	0.104271	-0.294776	0.270358	-0.0437549	-0.137977	0.0821275	0.205821	0.123741
Steroid biosynthesis	-0.19464	-0.273007	0.00696864	0.276799	-0.051407	-0.103329	-0.0895387	-0.0889074	0.660382	-0.206982	0.223996	-0.253641	0.229092	-0.0423836	0.217246	0.164722	-0.108903	-0.0777957	0.346175	-0.143418	-0.116308	0.0134112	-0.16487	0.543147	0.5185	-0.218596	-0.175114	0.146567	-0.0298106	-0.0344666	-0.230331	-0.0368291	-0.301766	-0.233708	-0.112961	-0.28846	-0.171264	0.0300843	-0.0747522	0.290436	-0.123368	0.416418	0.268107	-0.288155	0.278953	0.0784589	0.0106174	-0.27116	-0.160591
Primary bile acid biosynthesis	0.263334	-0.273007	-0.267614	-0.293108	-0.128758	0.0567758	0.217452	0.43885	-0.298551	0.638838	-0.269725	0.729091	0.0816959	0.449431	0.269375	-0.247148	-0.175682	-0.310443	-0.262243	-0.100754	0.122477	0.12203	-0.16487	0.130765	0.0796563	-0.218596	0.0372415	0.12888	0.0377242	0.129531	0.184169	0.38879	-0.00207024	0.0706858	0.328862	-0.109672	-0.171264	0.887663	0.211422	-0.27353	0.228723	-0.188269	0.311813	-0.288155	0.32137	0.121119	-0.289359	0.497347	0.323009
Steroid hormone biosynthesis	-0.170742	-0.067479	0.0769709	-0.152823	0.044259	0.130192	0.0395098	-0.264826	0.0650126	-0.0816122	0.0905335	-0.152522	-0.0210132	0.234998	0.256343	-0.247148	-0.0972254	0.160934	0.0643751	-0.113881	-0.0832457	0.105724	-0.16487	-0.0486926	0.0610307	0.432427	0.235985	0.106941	-0.107735	-0.0127355	-0.0937663	0.125111	-0.0519137	0.112212	0.102286	-0.205942	0.0203929	-0.017673	0.121242	0.0789257	0.0164488	0.135565	0.270222	-0.203475	-0.111672	0.028159	0.132364	0.266634	-0.0865168
Glycerolipid metabolism	0.0760965	-0.0235887	0.0470989	0.141371	0.0868382	0.130192	0.0265738	0.0599968	0.258942	-0.0189271	0.247537	-0.0389168	-0.0770379	0.130369	0.253335	0.0578965	0.289594	0.0347289	0.256236	0.00921265	0.230364	0.138743	-0.0708169	0.0301082	0.167865	0.237873	0.091934	0.218692	-0.170075	0.325164	-0.10445	0.142922	0.197336	0.337115	-0.0553136	0.161293	0.117858	0.102004	0.165564	0.0493207	0.288216	0.286834	0.0666723	0.260193	0.0346213	0.271456	0.198403	0.400961	0.0298585
Glycerophospholipid metabolism	0.00884405	0.105872	-0.0800943	0.0485319	0.00395382	0.0174784	-0.163222	0.0760821	-0.0355886	-0.0877278	0.004347	-0.0777645	-0.0405346	-0.00298494	0.0475987	-0.118186	-0.0105771	0.0279032	-0.11477	-0.0185319	0.162938	0.0501097	-0.16487	-0.00726668	0.112774	0.0708718	-0.00265871	-0.00183537	-0.0742848	0.103172	-0.107203	0.0303401	0.186442	0.151325	-0.072812	-0.00325104	0.0120815	0.0039182	0.175596	-0.0372312	0.11303	0.126398	-0.0280814	0.141419	0.085916	0.0598066	0.0182979	0.0998183	-0.0114481
Ether lipid metabolism	0.0688	0.111779	0.0292321	0.0697253	0.244636	-0.0558277	-0.0865267	0.0749354	-0.0158769	-0.206982	0.207972	0.136139	0.0737286	-0.000619735	0.417375	-0.0327923	0.265326	0.108168	-0.0661432	0.0676308	0.272202	0.0298334	-0.16487	0.00314153	0.342285	0.22638	0.338803	0.0552981	-0.144802	0.394931	0.042547	-0.0537975	0.195225	0.471998	-0.0996096	0.0536976	0.23507	0.120221	0.317651	-0.0996056	0.317724	0.538472	0.0317043	0.158634	0.0641749	0.131874	0.0410688	0.584288	0.0724806
Sphingolipid metabolism	0.325437	0.378857	-0.106883	0.0887855	0.159331	0.391689	0.1123	0.385044	0.155733	-0.127479	0.305871	0.418731	0.132026	0.320504	0.110066	0.139738	0.153003	0.165831	0.231624	0.190673	0.240645	0.370276	0.0737037	0.0506018	0.231715	0.608726	0.142305	0.117373	0.0838456	0.422454	0.0159247	0.0849708	0.533011	0.300453	-0.000334747	0.258405	0.195427	0.122451	0.0750863	0.00968261	0.453282	0.52241	0.0256727	0.126631	0.0797697	0.152063	0.0353753	0.500829	0.307165
Arachidonic acid metabolism	0.224596	0.158558	0.0653039	0.566352	0.213727	0.199108	0.456151	0.238406	-0.0303731	-0.0398221	-0.00239694	0.471429	-0.213095	-0.0947536	0.0306271	0.011966	0.323557	0.0119173	0.150771	0.584624	0.476063	0.031031	-0.16487	0.149434	0.129692	0.0984338	0.105565	0.182597	0.134675	0.493663	-0.102792	0.230224	0.288453	0.435569	0.0459613	0.267148	0.169222	0.253488	-0.0351281	-0.00806745	0.281425	0.216949	0.149468	0.0399337	0.580529	0.0838316	-0.0234123	0.0742785	0.260024
Linoleic acid metabolism	-0.187736	-0.0155888	-0.12117	-0.171527	-0.159698	-0.263107	-0.301728	-0.264826	-0.298551	-0.206982	-0.269725	0.00672833	-0.213095	-0.275845	-0.0946002	-0.247148	-0.30924	-0.310443	-0.262243	-0.0580484	-0.259579	-0.196585	-0.16487	-0.103005	0.296936	-0.218596	-0.0307122	-0.0299459	-0.0163036	-0.192189	-0.230331	-0.311058	-0.301766	-0.132688	-0.260235	-0.28846	-0.171264	-0.188366	-0.246457	-0.27353	-0.110679	-0.106322	-0.179638	-0.141375	-0.0968706	-0.310708	-0.16553	-0.112166	-0.151975
alpha-Linolenic acid metabolism	0.0331884	-0.0155888	-0.12117	-0.0499473	-0.0359367	-0.263107	-0.301728	-0.264826	-0.298551	-0.206982	-0.00640691	0.00672833	-0.213095	-0.275845	0.0774528	-0.247148	-0.30924	-0.113783	-0.262243	0.0784776	-0.259579	-0.196585	-0.16487	-0.103005	0.296936	-0.218596	-0.0307122	-0.0299459	-0.0163036	-0.11889	-0.230331	-0.199082	-0.181888	0.152547	-0.103143	-0.145429	0.160942	-0.188366	-0.0633053	-0.27353	-0.110679	0.112203	-0.179638	0.00540423	0.230684	-0.310708	-0.289359	-0.112166	-0.0141169
Biosynthesis of unsaturated fatty acids	0.153693	-0.0371933	0.151181	-0.210212	0.0540717	-0.263107	0.0840704	-0.0773494	-0.112944	0.0893472	0.0507389	0.10487	-0.0523001	-0.162938	0.4372	0.233528	0.0276845	0.465324	0.0675615	0.100932	0.00410866	0.0514457	-0.16487	0.225197	0.118975	-0.0533179	-0.0655203	0.116316	-0.0850664	0.232376	-0.230331	0.274301	0.271887	0.367916	0.00990762	0.491708	0.281744	0.0198124	0.253047	-0.0605174	0.0146167	0.363249	0.0669148	0.012076	0.385563	0.44653	0.470339	0.0540541	0.138438
Purine metabolism	0.104436	0.0107256	0.0993093	0.0949282	0.136224	0.124559	0.0562907	0.220076	0.0590439	0.169132	0.100912	0.156491	0.0929954	-0.0338651	0.113085	0.100914	0.0391059	0.0896931	0.0441343	0.139754	0.0389838	-0.00189241	0.0875564	0.139231	0.0431782	0.0723024	0.0924824	0.0624873	0.0333644	0.248482	0.340422	0.156391	0.0531123	0.0998419	0.143131	0.0517807	0.0963087	0.0884618	-0.0252593	0.0924635	0.156008	0.174702	0.0607338	0.0237556	0.161374	0.199818	0.0829014	0.160657	0.196676
Pyrimidine metabolism	0.121212	-0.0551933	0.129106	0.0943657	0.179578	0.0868051	0.0763741	0.0977445	0.0430049	0.0826915	0.104235	0.0274357	0.152702	-0.0666695	0.0545039	0.0985222	0.130478	0.156452	0.135802	0.249482	0.00477551	0.000380055	0.16138	0.162277	-0.0131072	0.141203	0.103436	0.0648221	-0.00351209	0.293147	0.371928	0.101962	0.129935	0.184745	0.0991418	0.0525506	-0.0139036	0.135332	-0.101863	0.0254169	0.167429	0.214274	-0.0426806	0.0375286	0.127052	0.207438	0.150216	0.107041	0.140759
Alanine, aspartate and glutamate metabolism	-0.0116885	0.102578	0.233973	0.0520547	0.016545	0.149223	0.0278035	0.0499155	0.0935499	-0.101833	-0.108502	-0.0840228	0.51203	0.465501	0.215922	0.291412	-0.0644169	0.407089	0.0898136	0.391279	0.134244	0.10242	-0.16487	-0.0636954	0.0926351	0.133287	0.362813	0.0475699	-0.127845	0.255557	-0.115793	0.0422739	0.254601	-0.0222522	-0.05456	0.242806	-0.171264	-0.0409713	0.0538579	0.273526	0.112406	0.205085	0.0548405	-0.0750879	0.111279	0.392977	0.301308	0.217105	-0.156422
Glycine, serine and threonine metabolism	0.00208931	0.0189018	0.0158262	0.139951	-0.0439214	-0.180641	-0.0826939	-0.0409813	0.0646605	-0.206982	0.110619	0.0831384	-0.0989826	0.0452753	-0.183402	0.00869582	0.0697431	-0.130329	0.116897	-0.139289	0.328701	-0.166322	0.203861	-0.0372947	0.00826128	0.180248	0.0885147	0.232974	0.185865	-0.0753164	-0.115793	-0.00697495	-0.0697435	0.207871	-0.0321976	-0.0163884	0.150225	-0.157608	-0.246457	-0.0230532	-0.11201	0.0250539	0.0391823	-0.14611	-0.0755673	0.0689945	0.17512	-0.0775744	0.117919
Cysteine and methionine metabolism	0.194657	0.498582	0.283822	0.424227	0.418042	0.00619908	0.0855806	0.214069	0.189099	-0.0585714	0.255707	0.337053	0.345456	0.182224	0.275638	0.204557	0.515369	0.207992	0.344784	-0.109736	0.325669	0.0174338	-0.0361658	0.205733	0.236306	0.0684662	0.344557	0.275625	0.194121	0.306406	0.0874419	0.285826	0.373	0.30896	-0.0742045	-0.00616252	0.222137	0.103018	0.100471	0.275061	0.464122	0.248934	0.25469	0.206458	0.25286	0.790153	0.052707	0.287377	0.308774
Valine, leucine and isoleucine degradation	0.0408794	-0.0522453	-0.00872217	-0.137899	0.0163265	-0.0455373	0.13168	0.150233	0.201654	0.0704325	0.0781569	-0.0160738	0.0127022	-0.0644442	-0.0470111	0.230559	0.136306	0.131881	0.20719	-0.159745	-0.0127225	0.0427697	0.0432475	0.1351	0.213635	-0.218596	0.11704	0.132101	-0.0254999	-0.000987591	0.147401	0.191451	-0.0267442	0.010941	0.0405803	-0.105868	0.146805	0.122164	0.0458062	0.0568861	-0.00978185	0.0344478	-0.184538	0.0431992	-0.0122463	0.0277592	0.135559	0.00875203	0.443561
Lysine degradation	0.135429	-0.0877248	0.127729	0.0651197	0.114345	-0.034853	0.183276	0.207441	0.157723	0.025848	0.102625	-0.0784082	-0.0867563	0.0569969	0.148117	0.177735	-0.00816105	0.160499	0.240257	-0.0314133	0.208092	0.116426	-0.077535	0.0676443	0.0606111	-0.0238039	0.235829	0.203308	-0.0587541	0.00862888	-0.103521	-0.00438815	-0.0258038	0.0286005	0.0361766	-0.0995372	0.124421	0.118242	-0.14834	0.0262599	0.13918	0.29335	0.033743	0.34379	0.103477	-0.0452934	0.365785	0.0801884	0.0630478
Arginine biosynthesis	0.126794	0.106712	0.259398	0.229029	0.154406	0.0376513	0.0994748	0.143544	0.296358	-0.0152397	0.0242693	0.210314	0.27684	0.783791	0.613337	0.219391	0.0429259	0.714993	0.237474	0.575631	0.188883	0.279844	-0.16487	-0.0152387	-0.0209401	0.423073	0.790821	0.211724	0.148958	0.486314	-0.0214673	0.173957	0.332608	0.196402	0.25343	0.427913	-0.171264	-0.0330222	0.139572	0.571791	0.46332	0.0565911	0.241168	-0.0291322	0.111241	0.34154	0.459958	0.338629	-0.289833
Arginine and proline metabolism	0.303785	0.14788	0.140973	0.287774	0.244097	-0.0903026	0.230528	0.00324067	0.507258	0.103458	0.573922	0.385977	0.0122348	0.099533	0.4446	0.287429	0.390891	0.460561	0.545794	0.170541	0.311099	0.0328724	0.223735	0.150209	0.363716	-0.09736	0.340753	0.20284	0.0763156	0.328384	0.162379	0.218363	0.205872	0.493215	0.0763916	0.160535	-0.0526193	0.0727197	-0.181045	0.236097	0.124943	0.325877	0.279352	0.483377	0.165002	0.461739	0.528268	0.372297	0.192616
Histidine metabolism	-0.103265	0.184749	0.189715	0.0287223	-0.174259	-0.112728	-0.00216677	-0.0992555	0.416457	-0.0152397	0.227387	0.24851	0.203081	0.272937	0.415343	0.219391	0.134379	0.0180003	0.181989	0.152516	0.422907	0.0964723	0.410514	0.143521	0.472566	-0.00470661	0.486653	0.398443	-0.232415	0.232752	-0.0214673	0.28717	0.184186	-0.155059	0.0169869	-0.0360529	-0.171264	0.181602	-0.0848525	0.105011	0.299837	-0.029163	0.0717023	0.169894	0.0325236	0.117022	0.557425	0.502714	0.0211214
Tyrosine metabolism	0.465156	0.165811	0.228813	0.304433	-0.0831331	0.301265	0.0734181	0.429365	0.257085	0.0280017	0.120555	0.477526	0.0338369	0.319873	0.245341	0.41995	0.162511	0.0247187	0.174519	0.0624487	0.641791	0.0864851	-0.16487	0.340608	0.321026	0.887507	0.505337	0.472139	-0.0973454	0.722827	0.124864	0.323611	0.0763267	0.132457	0.433993	0.0540593	0.382025	0.621929	0.266353	-0.00539674	0.364512	0.0819166	0.316184	0.187725	0.612411	0.341381	0.219855	0.684551	0.0165877
Phenylalanine metabolism	0.360822	-0.0734724	0.310919	0.109117	-0.0564276	0.188861	0.0496116	0.11882	0.570187	0.226834	0.298878	0.534071	0.24278	0.441794	0.480044	0.377311	0.4384	0.0219819	0.358043	0.344946	0.520669	0.20928	-0.16487	0.414664	0.167865	0.617855	1.0321	0.652661	0.0169443	0.503718	0.152285	0.393924	-0.0251238	0.188596	0.37819	0.343883	0.21205	0.40225	0.277612	0.0223883	0.413962	0.173957	0.273222	0.25167	0.307011	0.627409	0.364969	0.621685	-0.130766
Tryptophan metabolism	0.174737	-0.115798	-0.0320203	0.0162903	-0.114694	-0.108171	0.0583506	0.0307464	0.0697862	0.2869	0.0803157	0.0437236	0.0454389	-0.0618279	0.124376	0.272997	-0.0139263	-0.0284463	0.113184	-0.0503137	0.0551421	0.143073	-0.0166651	0.0587828	0.22712	-0.218596	0.233262	0.175412	-0.0359501	-0.0732407	-0.0151381	0.234665	0.00306318	-0.0203226	0.0626714	-0.0284042	-0.0202616	0.053355	-0.246457	-9.19e-05	0.0268707	0.106505	-0.0307518	0.117056	-0.105221	-0.0696782	0.437856	0.26242	0.0583439
beta-Alanine metabolism	-0.0330889	0.330325	-0.0444967	-0.00131519	-0.0606891	-0.160849	0.0377747	-0.0396501	0.396833	0.0537876	0.0683113	0.244043	-0.0715956	0.0973269	0.351166	0.175847	0.184744	0.105342	0.379643	0.0168593	0.204511	0.0351349	0.422021	0.333523	0.408797	-0.0731513	0.442681	0.458285	-0.232415	0.169232	-0.0883037	0.529021	0.0286816	0.0194373	-0.0717241	-0.116823	0.227383	0.241588	-0.026675	0.190938	0.164411	0.0728908	0.0235119	0.199454	0.218436	0.256518	0.509346	0.159678	0.261799
Taurine and hypotaurine metabolism	-0.298198	-0.273007	-0.267614	0.811799	0.208444	0.802734	0.846039	1.36082	0.232747	-0.206982	-0.269725	0.835462	-0.213095	-0.275845	-0.266653	0.996472	0.513637	0.181207	-0.262243	0.840994	1.03734	0.749065	-0.16487	-0.118774	-0.262371	0.630058	0.566497	-0.292315	-0.232415	0.849044	0.36145	-0.0311184	0.176012	0.424517	-0.260235	0.0691168	-0.171264	0.293731	0.211422	-0.27353	0.868733	0.221466	0.280913	0.0787941	0.742731	0.439185	0.0202132	0.523808	-0.289833
Phosphonate and phosphinate metabolism	-0.298198	0.591643	0.0984963	0.0108428	-0.28346	-0.263107	-0.301728	-0.264826	0.0417291	0.336289	-0.269725	-0.253641	-0.213095	0.138148	-0.266653	-0.247148	-0.0421243	-0.310443	-0.262243	-0.271411	0.504532	-0.312444	-0.16487	-0.302636	0.203718	-0.218596	-0.302527	-0.292315	0.307864	0.210959	-0.230331	-0.0311184	-0.301766	0.546077	-0.260235	-0.28846	-0.171264	-0.00757945	0.211422	-0.27353	-0.313704	-0.324848	-0.294776	0.0787941	0.110852	-0.310708	-0.289359	0.523808	-0.289833
Selenocompound metabolism	-0.200732	0.106712	-0.138399	-0.0143416	-0.174259	0.113072	-0.140635	0.0663153	-0.178452	-0.0152397	-0.269725	-0.0989891	-0.00500742	-0.12973	-0.266653	0.0638778	-0.214964	-0.200962	-0.119975	-0.150947	0.14495	-0.210215	-0.16487	-0.0430656	0.395637	-0.218596	-0.182608	0.402192	0.148958	-0.16324	0.187397	-0.0146514	-0.0273637	-0.155059	-0.121624	-0.28846	0.121859	-0.0962001	-0.0848525	0.105011	-0.134564	-0.324848	-0.0915917	-0.158644	-0.177778	-0.209101	0.0384233	0.00941691	0.0682435
D-Glutamine and D-glutamate metabolism	-0.298198	0.245783	0.408641	0.0716329	0.462716	0.248182	0.245987	-0.264826	0.49913	-0.206982	-0.269725	-0.253641	1.45268	1.52554	0.503656	0.810339	0.0112988	0.651773	0.22147	1.24933	-0.259579	0.245934	-0.16487	0.0756222	-0.262371	-0.218596	1.20266	-0.292315	-0.232415	0.477976	-0.230331	0.0248695	-0.301766	0.399887	-0.260235	0.665572	-0.171264	-0.30889	-0.246457	0.244122	0.534254	0.644256	0.62682	-0.288155	0.200065	0.243703	0.886265	-0.27116	-0.289833
Glutathione metabolism	0.529675	0.55386	0.20809	0.458262	0.569388	0.49783	0.409514	0.272271	0.578714	0.419776	0.591761	0.553532	0.323583	0.582135	0.74664	0.426291	0.583183	0.521999	0.318348	1.00502	0.818359	0.235695	-0.0537164	0.532194	0.43265	0.695021	0.398587	0.480784	0.261807	0.810437	0.334551	0.569935	0.474642	0.650093	0.332628	0.699649	0.431566	0.3988	0.332877	0.214527	0.485538	0.871885	0.673452	0.473118	0.787462	0.519929	0.335684	0.414411	0.444692
N-Glycan biosynthesis	0.24261	-0.0535071	0.156695	0.310594	0.474436	0.17713	-0.0489067	0.182253	0.384477	0.0010788	0.324415	0.192242	0.214061	0.32385	0.117721	0.202847	0.250375	0.223828	0.109895	0.211451	0.250388	0.0427697	0.0432475	0.28142	0.24146	0.276564	0.411004	0.447621	0.319359	0.42002	-0.154785	0.344852	0.164551	0.430155	0.0907161	0.0520885	0.040782	0.138478	0.499306	0.164008	0.38118	0.52563	0.0724787	0.482667	0.280208	0.267176	0.230889	0.275152	0.100061
Mucin type O-glycan biosynthesis	-0.0840894	-0.180366	-0.11071	-0.123857	-0.217159	0.0874015	-0.241102	-0.0637761	-0.225634	-0.206982	-0.0581301	-0.159745	-0.0867563	-0.112323	0.00986057	-0.152729	-0.194762	-0.111031	-0.262243	-0.15711	-0.259579	-0.0265307	-0.16487	-0.156292	-0.162495	0.0411269	-0.156912	-0.15176	0.114907	-0.131836	0.150099	-0.0343816	-0.109105	-0.0857121	-0.260235	-0.0930779	-0.171264	-0.30889	-0.050223	0.00378354	-0.00135605	-0.149247	-0.233095	-0.209523	-0.207529	-0.150016	-0.0903482	-0.185985	-0.289833
Mannose type O-glycan biosynthesis	0.0899337	-0.143309	-0.267614	-0.110737	-0.135889	-0.263107	-0.131976	0.298114	-0.094383	-0.0440011	-0.0722364	-0.253641	-0.213095	0.0772835	-0.00857368	-0.114962	0.0112988	-0.310443	-0.141315	-0.169017	-0.144962	-0.225549	-0.16487	-0.0820012	0.0826721	-0.218596	0.0601108	0.0163423	-0.0703315	-0.0796229	0.124737	-0.138491	-0.211857	-0.180227	-0.0245964	0.0333591	-0.171264	-0.128104	0.0282704	-0.144117	0.126689	-0.242901	0.0506372	0.347164	-0.201393	-0.224342	0.0821275	-0.151915	0.0203476
Other types of O-glycan biosynthesis	-0.101011	-0.1551	0.139623	-0.0444209	0.103844	-0.0307029	-0.0229277	-0.00894419	-0.112944	0.0893472	0.0893451	-0.253641	-0.213095	0.0451809	0.0852734	-0.00680985	0.13373	-0.056646	-0.152308	0.100932	0.261406	-0.233449	0.0574373	-0.00252103	-0.262371	-0.218596	0.0271437	0.0777267	0.0622824	0.0824449	-0.230331	-0.154179	-0.0565604	-0.128366	0.0610904	-0.0397919	-0.171264	-0.226714	-0.121581	-0.27353	0.155866	0.0476389	0.019236	0.389485	-0.213559	-0.15368	0.0483561	-0.162755	-0.101845
Glycosaminoglycan biosynthesis - chondroitin sulfate / dermatan sulfate	0.278952	0.136564	-0.152	0.244268	-0.0304155	0.00599248	-0.123042	-0.264826	0.191598	-0.0354232	0.101338	0.576595	-0.0269114	0.182224	0.0718911	0.0311382	0.112521	-0.310443	-0.00765717	0.159723	0.102368	-0.0740344	-0.16487	-0.0282271	0.179187	-0.218596	0.395326	0.180837	-0.0618008	0.213923	-0.0434529	0.155646	0.32406	-0.172721	0.235846	-0.28846	0.0910035	-0.0234379	0.187323	0.346586	0.230008	0.106453	-0.203878	-0.11008	0.405809	-0.128886	0.256531	0.486062	-0.180998
Glycosaminoglycan biosynthesis - heparan sulfate / heparin	0.00306235	-0.273007	-0.167766	-0.0776975	0.103844	0.143779	-0.224568	-0.136885	0.0726637	-0.206982	-0.0901899	-0.134137	0.108495	0.232667	-0.149344	-0.126979	0.0732101	0.28175	-0.0423735	-0.0852396	-0.155382	0.082532	0.0574373	0.0704657	-0.135256	-0.218596	-0.209863	0.0777267	-0.232415	-0.125371	-0.230331	0.0706777	-0.220031	0.0661121	-0.046018	-0.190939	0.0552397	-0.144539	-0.246457	-0.155882	0.189805	0.0936981	0.114594	-0.188078	-0.233534	-0.232194	-0.120501	-0.27116	-0.195839
Glycosaminoglycan biosynthesis - keratan sulfate	0.0355029	-0.273007	0.0703339	-0.012538	0.229176	-0.263107	-0.040572	0.384721	-0.298551	-0.206982	0.576427	-0.253641	-0.213095	0.26743	0.130392	-0.0437849	0.337983	-0.0241078	0.295888	0.604897	-0.0832457	-0.312444	0.211342	-0.132917	-0.262371	0.0611056	0.098561	0.0964806	-0.232415	-0.193802	-0.230331	0.421144	0.113197	-0.103433	0.283546	0.206646	-0.171264	-0.30889	0.1762	0.124664	0.376267	-0.0727029	0.103778	0.85862	-0.0602026	0.521518	0.139279	-0.0877058	-0.289833
Glycosaminoglycan degradation	0.615053	-0.120422	-0.0091833	0.092935	0.610834	0.113072	0.0590723	-0.0992555	0.422042	0.176503	0.261163	0.665309	-0.00500742	0.0163856	0.338281	0.374903	-0.120688	0.236963	0.0952054	0.157778	0.0101073	0.056243	-0.16487	0.160906	0.066633	-0.00470661	0.0572278	0.00499922	0.148958	0.417848	-0.0214673	0.506959	-0.0902161	0.0127259	0.227972	-0.162256	0.414981	0.116489	0.639114	0.105011	0.134145	-0.132031	0.561838	0.217694	0.591874	0.197324	0.102232	0.149705	0.264401
Glycosylphosphatidylinositol (GPI)-anchor biosynthesis	0.0516069	0.212123	0.0141587	-0.0651448	0.104046	-0.156589	-0.116891	0.204291	0.126799	-0.0711647	-0.14054	-0.144096	0.229092	-0.0167057	-0.0707375	0.137587	-0.0421243	0.465048	-0.060696	0.155232	0.0776486	0.0211215	-0.16487	0.0518131	-0.0293266	-0.218596	0.131985	-0.0817175	0.0377242	-0.0442827	-0.0823859	-0.0582538	0.193679	-0.105614	-0.260235	-0.0202774	0.0363644	0.338482	0.0969522	-0.165686	-0.105935	0.416418	0.180696	0.036296	-0.0372851	0.16465	-0.289359	0.17763	0.0548122
Glycosphingolipid biosynthesis - lacto and neolacto series	-0.176326	-0.0371933	-0.167766	-0.210212	0.0194614	-0.263107	-0.224568	-0.136885	-0.112944	-0.0588176	-0.0390286	-0.134137	-0.0523001	-0.0677265	-0.149344	0.172563	-0.118015	-0.225844	-0.0423735	0.194018	-0.0511851	-0.312444	0.0574373	-0.202348	-0.262371	-0.218596	-0.209863	-0.152016	0.0622824	-0.203138	-0.230331	0.145785	-0.220031	-0.215518	-0.046018	-0.0934181	0.0552397	-0.226714	0.00329522	-0.155882	0.130768	-0.25035	-0.13777	0.289408	-0.274386	-0.232194	-0.120501	-0.27116	-0.143544
Glycosphingolipid biosynthesis - globo and isoglobo series	-0.0220427	-0.273007	-0.084559	0.561867	-0.0375082	-0.05007	-0.018809	0.204291	0.382009	0.0646531	0.317792	-0.253641	-0.213095	-0.0688484	-0.266653	0.193472	-0.175682	0.465048	-0.060696	0.336607	0.313504	0.0650381	-0.16487	0.0388339	-0.0293266	0.387424	0.207125	0.12888	0.0377242	0.00152969	-0.230331	0.19455	0.147778	0.546077	0.431392	-0.109672	0.243993	-0.00757945	-0.246457	-0.0578416	0.334229	-0.0516909	0.13699	0.0787941	0.195894	0.0642388	-0.134573	-0.27116	0.0548122
Glycosphingolipid biosynthesis - ganglio series	-0.0614935	0.0975574	-0.11071	0.045394	0.326449	-0.0805039	0.0620248	0.137274	0.138952	0.258678	0.374924	0.0253261	-0.213095	-0.0984194	-0.266653	0.319363	-0.123221	0.221322	0.171802	0.10347	-0.095841	-0.113023	-0.16487	0.0463465	0.336887	0.30085	-0.0112968	0.0687095	0.230681	0.209748	-0.230331	0.00234643	0.0835572	0.186503	0.164275	-0.135213	-0.171264	0.209991	-0.246457	0.0962213	0.241668	-0.0907133	0.0753096	0.183637	0.375388	0.134054	-0.0240114	-0.27116	0.300988
Other glycan degradation	0.0124767	-0.273007	0.0810069	0.29927	0.25021	0.0564487	0.12265	0.168873	0.211869	-0.0032558	0.294343	0.891821	0.229092	0.810888	-0.105354	0.413781	0.0538628	0.455544	0.268707	0.128644	0.0269627	0.664139	-0.16487	0.40444	0.261979	0.235919	0.207125	0.795358	0.172794	0.533976	-0.230331	0.832313	0.374621	0.430835	0.258485	-0.0202774	0.140179	0.0300843	-0.246457	0.0500024	0.518408	0.0848876	0.249774	0.124663	0.621111	0.402329	0.0589097	0.026953	0.47835
Thiamine metabolism	0.424821	0.159318	0.0141587	0.253786	0.232621	-0.05007	0.0679463	-0.0302677	-0.128411	0.336289	0.0594226	0.403629	0.376487	0.345145	-0.0515869	0.193472	-0.175682	0.154852	0.140851	-0.00470765	-0.0685513	-0.16762	0.650257	0.381384	-0.0293266	-0.218596	-0.302527	0.194316	-0.232415	-0.155539	0.65734	-0.171088	-0.0628773	-0.0851487	-0.0638695	0.0691168	-0.171264	-0.30889	-0.0175174	-0.0578416	0.193858	-0.188269	0.287368	0.0787941	0.185747	0.126846	-0.134573	-0.072418	-0.289833
Riboflavin metabolism	0.941263	0.0975574	0.529234	0.123367	-0.0182565	0.1021	0.0894975	0.137274	0.448516	0.724339	0.737447	-0.253641	-0.213095	0.433858	-0.266653	0.5082	0.148672	0.221322	-0.262243	0.3137	0.569154	0.432368	-0.16487	0.125145	-0.262371	-0.218596	0.279933	0.98285	-0.232415	0.489023	0.78415	-0.311058	0.107758	0.625684	0.0763916	0.324529	-0.171264	0.724174	-0.246457	0.0962213	0.833698	0.0540442	0.209738	0.0263728	0.366691	0.588634	0.506683	0.410241	0.0055771
Vitamin B6 metabolism	-0.298198	-0.273007	-0.267614	0.0108428	-0.28346	-0.263107	-0.018809	-0.264826	-0.298551	-0.206982	-0.269725	-0.253641	-0.213095	0.138148	-0.266653	0.410551	-0.30924	-0.310443	-0.262243	-0.271411	0.32522	-0.312444	-0.16487	-0.118774	-0.262371	-0.218596	0.0372415	-0.292315	-0.232415	-0.338789	-0.230331	0.248821	-0.301766	-0.322844	0.132496	-0.28846	-0.171264	-0.30889	-0.246457	-0.27353	-0.313704	-0.324848	-0.294776	-0.288155	-0.335213	-0.0228232	-0.289359	-0.27116	-0.289833
Nicotinate and nicotinamide metabolism	0.377318	0.226567	-0.099728	0.336811	-0.0357411	0.142154	0.395282	0.238021	0.21336	-0.0765974	0.386952	0.0144097	0.0699042	0.432564	0.334353	0.419892	0.146254	0.179789	-0.0191782	0.184269	0.0516826	0.239605	0.167059	-0.0700595	0.206433	0.0722937	0.245418	-0.0498266	0.369659	0.257597	-0.0883037	0.0518502	-0.0432455	0.0942379	0.326783	0.0161864	0.0280592	0.0416409	-0.083832	0.434381	0.557374	0.0900002	0.0082923	0.0705876	-0.0560026	0.0966098	0.321242	0.409262	0.029594
Pantothenate and CoA biosynthesis	0.116035	-0.273007	-0.267614	-0.293108	0.0646196	-0.023195	0.0165558	-0.0889074	-0.0433409	-0.206982	-0.269725	-0.253641	-0.213095	0.03465	-0.0259316	-0.247148	-0.108903	-0.194119	0.0400778	-0.143418	-0.116308	-0.203826	-0.16487	-0.233688	0.0871958	-0.218596	-0.175114	-0.046344	-0.0298106	-0.0835499	-0.00841329	-0.101103	0.102172	0.122835	-0.260235	-0.28846	-0.171264	-0.082907	-0.246457	-0.111764	-0.218536	-0.0175463	-0.294776	-0.288155	-0.0843015	-0.202751	-0.105472	0.474122	-0.0313492
Folate biosynthesis	0.0226775	0.281428	-0.267614	0.282292	-0.054515	-0.141372	-0.059226	0.00324067	0.0476943	0.103458	-0.175683	-0.128447	0.123809	0.0790065	0.100161	0.130526	0.231143	0.338482	0.14229	-0.173893	0.344142	-0.0967401	0.0680234	0.0876154	0.137134	-0.0454475	0.291135	0.226443	0.252046	0.1399	0.00652634	0.0132568	-0.216139	-0.00666804	-0.260235	-0.0841304	-0.171264	0.0881747	0.0151882	0.156158	0.201562	-0.0907133	-0.0803443	-0.288155	0.255571	-0.0141998	-0.289359	0.05442	0.204125
One carbon pool by folate	-0.215352	-0.143309	-0.267614	-0.201922	-0.28346	-0.263107	-0.301728	-0.264826	-0.094383	-0.0440011	-0.269725	-0.122187	0.567236	-0.027449	-0.00857368	-0.247148	-0.0688358	-0.00130792	-0.262243	-0.0666224	-0.144962	-0.225549	0.079668	-0.13716	-0.122544	-0.218596	-0.200596	0.0028503	0.253836	-0.173864	-0.230331	-0.227076	-0.211857	-0.322844	-0.142416	-0.0739139	-0.171264	-0.30889	-0.246457	-0.144117	-0.0853007	-0.324848	-0.155976	-0.00889858	-0.156456	-0.224342	-0.010744	-0.27116	-0.18644
Retinol metabolism	0.305797	0.180115	-0.191867	0.121629	-0.28346	0.0895062	-0.126123	0.234756	-0.157745	-0.0945815	-0.0947139	0.270325	-0.0408838	0.238729	-0.17766	0.0250036	-0.0743705	-0.246265	-0.0954455	-0.200794	0.136616	-0.132662	-0.16487	-0.17822	0.238203	0.114313	-0.0524318	0.052435	0.0392374	0.178946	0.0145437	-0.195221	-0.0508678	-0.0447107	0.283908	-0.0665158	0.1148	0.105621	0.0377438	-0.0950292	0.112369	-0.0987869	-0.139498	-0.288155	0.130143	0.0231295	-0.0972106	0.366247	0.0441274
Porphyrin and chlorophyll metabolism	0.32747	0.00765489	-0.0766001	0.0527058	-0.28346	-0.151957	-0.00650823	-0.142448	0.017586	0.218186	0.0368057	0.0892826	-0.213095	0.0481498	-0.0422362	-0.0172593	0.195946	-0.0676806	-0.051933	-0.182373	-0.00735602	-0.115497	0.0477718	0.183875	-0.0191942	0.0975884	-0.0366212	0.0129942	-0.0914728	-0.182454	0.232802	-0.165002	-0.0672215	0.0278459	0.149571	0.0846637	0.0453917	0.241329	-0.12701	-0.160997	0.0243485	-0.182331	0.159131	-0.288155	0.179678	0.185318	-0.127843	-0.063777	0.0697968
Ubiquinone and other terpenoid-quinone biosynthesis	-0.0300801	-0.273007	-0.047948	-0.293108	0.0878249	-0.263107	0.0377747	0.016644	0.0202279	0.11898	0.237807	-0.253641	0.494404	-0.027449	0.249506	-0.247148	0.241997	0.465655	-0.262243	0.253422	-0.259579	0.0351349	-0.16487	-0.192319	-0.262371	-0.218596	0.0150265	-0.0955382	-0.232415	-0.228839	0.479806	0.192833	-0.121949	0.105008	-0.0245964	-0.28846	-0.171264	-0.30889	-0.246457	0.244122	-0.161435	0.104271	-0.294776	0.490528	0.0223005	0.552945	-0.289359	-0.27116	-0.289833
Terpenoid backbone biosynthesis	-0.0127198	-0.273007	0.0461948	-0.0325787	-0.195059	-0.0196361	0.183276	0.00324067	0.0903406	-0.206982	0.0124015	0.0980457	-0.213095	-0.0392774	0.102032	0.256417	-0.00396496	0.450422	-0.147073	0.0211443	0.0678972	-0.14693	-0.16487	0.668106	0.465747	0.30085	-0.108373	0.229478	-0.232415	0.0269024	-0.0612509	-0.022139	0.213577	0.0167208	0.39932	-0.0841304	-0.171264	0.223842	0.0779666	0.156158	-0.241195	-0.0907133	-0.0803443	0.243762	-0.101245	0.100556	0.241336	0.183107	0.410558
Metabolism of xenobiotics by cytochrome P450	0.752724	0.536437	0.225327	0.511897	0.250794	0.524684	0.336278	0.523126	0.256282	0.402399	0.098548	0.385417	0.278223	0.755949	0.650351	0.252792	0.186926	0.409462	0.209712	0.628822	0.875868	0.23094	-0.16487	0.402458	0.395409	1.16622	0.58784	0.73347	0.191542	0.702449	0.499616	0.280591	0.528404	0.477087	0.573732	0.409688	0.380712	0.667805	0.461618	0.286051	0.568579	0.36392	0.767213	0.050462	0.612648	0.217091	0.286761	0.484037	0.314241
Drug metabolism - cytochrome P450	0.684907	0.411338	0.176649	0.272952	0.0891168	0.547193	0.23052	0.545639	0.181054	0.233546	0.10907	0.328559	0.19119	0.654611	0.468472	0.304289	0.229718	0.208288	0.0495785	0.47901	0.842814	0.0953632	-0.16487	0.251121	0.414203	0.748639	0.350936	0.488623	0.0454425	0.615699	0.378358	0.345485	0.43969	0.345109	0.530234	0.490934	0.396483	0.613371	0.262171	0.192127	0.355496	0.232042	0.647308	-0.0365328	0.486227	0.182819	0.272228	0.5295	0.153289
Drug metabolism - other enzymes	0.429537	0.241675	0.118722	0.199236	0.494723	0.550534	0.132368	0.447237	0.261052	0.403202	0.207999	0.210044	0.394182	0.558275	0.275792	0.282015	0.245471	0.344644	0.189262	0.544137	0.450715	0.0773746	0.0684088	0.370923	0.33504	0.379175	0.427881	0.286388	-0.0339454	0.382174	0.498417	0.33207	0.380756	0.520319	0.368311	0.477394	0.166662	0.509164	0.0607821	0.137591	0.294839	0.318036	0.442647	0.205173	0.377965	0.395179	0.187481	0.101124	0.32685
[truncated: 2,006 more columns]

## Sheet: Sheet6
Tab S6.Candidate genes involved in EMT and immunosuppression
EMT	Immunosuppression
ADAM15	CCR8
ADAP1	CXCR6
AGR2	TNFRSF18
AHNAK	IL1R2
AKAP12	CTSC
AKAP2	TNFRSF9
AKT3	APOBEC3C
ALOX5	CXCR3
ANGPTL2	BATF
AP1M2	IFI6
ARAP2	TPI1
AREG	CD82
ARHGAP32	TNFRSF4
ARHGDIB	DNPH1
ASPN	CST7
B3GNT3	BST2
BAG2	FKBP1A
BCAS1	RHOC
BGN	ICOS
BICC1	DUSP4
BMP7	LAYN
BNC2	COX5A
C1S	CCND2
CALD1	MAGEH1
CAV1	IGFLR1
CBLC	COMMD3
CCL8	SLAMF1
CD163	GALM
CD24	SDC4
CD2AP	MIR497HG
CD46	TYMP
CDH1	CTLA4
CDH11	FOXP3
CDH2	SH2D2A
CDK14	PKM
CDS1
CEACAM1
CEACAM5
CEACAM6
CEP170
CGN
CHRDL1
CKMT1A
CLDN3
CLDN4
CLDN7
CLEC2B
CLIC4
COL1A1
COL5A2
COL6A1
COL6A2
CRISPLD2
CSF2RB
CTSH
CTSK
CXADR
CXCL12
CXCL13
CXCR4
CYB561
CYP1B1
DCN
DDR2
DENND5A
DESI1
DPT
DPYSL3
DSC2
ECM2
ELF3
EMP3
ENPP2
EPCAM
EPHA1
EPN3
EPS8L1
ERBB2
ERBB3
ERMP1
ESRP1
EVI2A
EVPL
F11R
FAM174B
FAP
FBLN1
FBN1
FBP1
FERMT2
FGFR3
FGL2
FHL1
FLI1
FN1
FSTL1
FUT3
FXYD6
GALNT7
GDF15
GIMAP4
GIMAP6
GLYR1
ADGRG1
GREM1
GRHL2
GZMK
HDHD3
HEG1
HGF
HIF1A
IGF1
IL10RA
IL1RN
IRF6
ISLR
ITGB4
ITGB6
ITM2A
JAM2
JAM3
KCNJ8
JCAD
KRT19
KRT7
LAD1
LGALS1
LHFPL6
LLGL2
LOX
LOXL2
LY96
MAF
MEOX2
MFAP4
MISP
MMP2
MPDZ
MRC1
MS4A4A
MS4A6A
MUC1
MYLK
MYO1D
MYO5C
NAP1L3
NR3C1
OAS1
OCLN
OLFML2B
OVOL2
P3H1
PCOLCE
PDGFC
PLEKHO1
PLS1
PLXNC1
PMP22
POPDC3
PPFIBP2
PPL
PPP3R1
PRR15L
PRSS8
PTGDS
PTGIS
PTK6
PTPRC
CAVIN1
PTX3
PYCARD
QKI
RAB25
RBM47
RTN4
RUNX1T1
S100A14
SACS
SAMSN1
SCNN1A
SDC4
SERINC5
SERPINE1
SERPINF1
SERPING1
SFRP1
SFRP2
SH2B3
SH2D3A
SH3YL1
SLC35A3
SLC37A1
SLC44A4
SLIT2
SLPI
SNAI1
SNAI2
SORD
SOX9
SPARC
SPARCL1
SPDEF
SPINT1
SRGN
ST14
SYNE1
TACSTD2
TCF4
TGFB2
TJP2
TJP3
TMC6
TMEM30B
TMPRSS2
TMPRSS4
TNC
TNFSF13
TNS1
TOM1L1
TPM2
TSPAN1
TWIST1
VAMP8
VAV3
VCAM1
VCAN
VIM
VIT
VPS13A
VSIG4
WIPF1
WNT5A
WWTR1
ZCCHC24
ZEB1
ZEB2
ZFPM2

## Sheet: Sheet7
Tab S7.DEGs of six myeloid cell types
	p_val	avg_log2FC	pct.1	pct.2	p_val_adj	cluster	gene
FCN1	0	2.78503	0.796	0.052	0	S100A8+Monocytes	FCN1
VCAN	3.45e-232	2.10234	0.726	0.097	5.37e-228	S100A8+Monocytes	VCAN
S100A12	1.45e-198	2.11496	0.555	0.042	2.25e-194	S100A8+Monocytes	S100A12
S100A8	5.29e-195	3.26708	0.903	0.453	8.23e-191	S100A8+Monocytes	S100A8
S100A9	3.74e-183	3.68495	0.935	0.571	5.82e-179	S100A8+Monocytes	S100A9
S100A6	2.32e-173	1.54676	0.998	0.904	3.62e-169	S100A8+Monocytes	S100A6
CFP	3.49e-171	1.18079	0.662	0.122	5.43e-167	S100A8+Monocytes	CFP
EREG	2.4e-169	1.82411	0.648	0.113	3.74e-165	S100A8+Monocytes	EREG
S100A4	1.21e-157	1.48035	0.989	0.866	1.89e-153	S100A8+Monocytes	S100A4
SLC11A1	3.72e-148	1.17038	0.745	0.202	5.79e-144	S100A8+Monocytes	SLC11A1
CSTA	2.4e-144	1.26055	0.728	0.229	3.73e-140	S100A8+Monocytes	CSTA
LYZ	4.23e-137	1.6763	0.986	0.895	6.58e-133	S100A8+Monocytes	LYZ
FGR	6.92e-136	1.027	0.711	0.215	1.08e-131	S100A8+Monocytes	FGR
SLC25A37	4.82e-135	1.10907	0.621	0.138	7.5e-131	S100A8+Monocytes	SLC25A37
CLEC4E	4.55e-134	1.28242	0.617	0.145	7.08e-130	S100A8+Monocytes	CLEC4E
MCEMP1	7.17e-133	0.886554	0.456	0.053	1.12e-128	S100A8+Monocytes	MCEMP1
CD55	1.06e-131	1.37158	0.898	0.625	1.65e-127	S100A8+Monocytes	CD55
CD300E	3.6e-130	0.862813	0.464	0.059	5.6e-126	S100A8+Monocytes	CD300E
FOLR3	1.42e-114	0.736566	0.291	0.009	2.21e-110	S100A8+Monocytes	FOLR3
APOBEC3A	3.14e-114	0.888164	0.32	0.017	4.89e-110	S100A8+Monocytes	APOBEC3A
H3F3A	8.64e-113	0.835303	1	0.996	1.34e-108	S100A8+Monocytes	H3F3A
CDA	2.53e-107	0.567863	0.321	0.023	3.94e-103	S100A8+Monocytes	CDA
CTSS	2.56e-103	1.04159	0.994	0.924	3.99e-99	S100A8+Monocytes	CTSS
TIMP1	2.41e-100	1.32641	0.96	0.81	3.75e-96	S100A8+Monocytes	TIMP1
IRAK3	8.66e-100	0.803943	0.6	0.187	1.35e-95	S100A8+Monocytes	IRAK3
NEAT1	1.79e-99	1.16347	0.995	0.951	2.78e-95	S100A8+Monocytes	NEAT1
NCF2	1.39e-97	0.850708	0.674	0.251	2.16e-93	S100A8+Monocytes	NCF2
TKT	1.84e-97	1.1238	0.862	0.623	2.86e-93	S100A8+Monocytes	TKT
AQP9	3.6e-95	0.595476	0.436	0.077	5.6e-91	S100A8+Monocytes	AQP9
LILRA5	1.79e-94	0.830794	0.47	0.105	2.78e-90	S100A8+Monocytes	LILRA5
C19orf38	5.52e-93	0.613539	0.411	0.076	8.6e-89	S100A8+Monocytes	C19orf38
GPCPD1	1.76e-92	0.828182	0.648	0.24	2.74e-88	S100A8+Monocytes	GPCPD1
FPR1	7.51e-91	0.931031	0.787	0.407	1.17e-86	S100A8+Monocytes	FPR1
C5AR1	1.67e-90	1.1646	0.881	0.676	2.6e-86	S100A8+Monocytes	C5AR1
SOD2	7.54e-87	0.870587	0.961	0.89	1.17e-82	S100A8+Monocytes	SOD2
UPP1	8.47e-87	0.841006	0.689	0.291	1.32e-82	S100A8+Monocytes	UPP1
SMIM25	2.27e-86	0.873418	0.521	0.143	3.53e-82	S100A8+Monocytes	SMIM25
TREM1	3.06e-86	0.684115	0.567	0.169	4.76e-82	S100A8+Monocytes	TREM1
AGTRAP	2.05e-84	0.714921	0.556	0.181	3.19e-80	S100A8+Monocytes	AGTRAP
NAMPT	3.31e-83	0.977994	0.944	0.869	5.15e-79	S100A8+Monocytes	NAMPT
SERPINA1	1.06e-77	0.862785	0.932	0.71	1.66e-73	S100A8+Monocytes	SERPINA1
RIPOR2	4.05e-77	0.57525	0.345	0.061	6.3e-73	S100A8+Monocytes	RIPOR2
SH3BGRL3	9.34e-77	0.672385	0.998	0.984	1.45e-72	S100A8+Monocytes	SH3BGRL3
CSF3R	7.45e-75	0.736935	0.541	0.192	1.16e-70	S100A8+Monocytes	CSF3R
EIF1	1.53e-73	0.559714	0.998	0.999	2.39e-69	S100A8+Monocytes	EIF1
TSPO	4.66e-73	0.828733	0.926	0.753	7.25e-69	S100A8+Monocytes	TSPO
CLEC12A	5.52e-73	0.634504	0.444	0.122	8.6e-69	S100A8+Monocytes	CLEC12A
CDC42EP2	5.63e-73	0.648107	0.376	0.082	8.77e-69	S100A8+Monocytes	CDC42EP2
SRGN	3.07e-72	0.831107	0.997	0.997	4.78e-68	S100A8+Monocytes	SRGN
ACSL1	1.48e-71	0.871563	0.725	0.385	2.31e-67	S100A8+Monocytes	ACSL1
RBP7	3.98e-71	0.499365	0.261	0.03	6.2e-67	S100A8+Monocytes	RBP7
FLNA	9.54e-71	0.763112	0.791	0.488	1.49e-66	S100A8+Monocytes	FLNA
EMP3	3.39e-70	0.985469	0.935	0.792	5.28e-66	S100A8+Monocytes	EMP3
S100A10	5.5e-69	0.80946	0.985	0.904	8.56e-65	S100A8+Monocytes	S100A10
FPR2	8.48e-69	0.517318	0.308	0.051	1.32e-64	S100A8+Monocytes	FPR2
ICAM3	3.92e-67	0.541496	0.419	0.113	6.1e-63	S100A8+Monocytes	ICAM3
CD52	3.34e-66	0.958557	0.709	0.381	5.21e-62	S100A8+Monocytes	CD52
MALAT1	4.05e-66	0.744897	1	0.995	6.3e-62	S100A8+Monocytes	MALAT1
CKAP4	1.51e-65	0.381218	0.274	0.04	2.35e-61	S100A8+Monocytes	CKAP4
SAMSN1	1.58e-65	1.03315	0.811	0.671	2.46e-61	S100A8+Monocytes	SAMSN1
SELL	5.44e-65	0.648675	0.393	0.1	8.47e-61	S100A8+Monocytes	SELL
LILRB2	2.02e-64	0.770467	0.629	0.288	3.14e-60	S100A8+Monocytes	LILRB2
LTA4H	3.39e-63	0.634914	0.513	0.186	5.29e-59	S100A8+Monocytes	LTA4H
LILRA2	8.5e-63	0.464064	0.376	0.094	1.32e-58	S100A8+Monocytes	LILRA2
MCL1	1.41e-62	0.70029	0.958	0.919	2.2e-58	S100A8+Monocytes	MCL1
IRS2	2.77e-62	0.776967	0.544	0.23	4.32e-58	S100A8+Monocytes	IRS2
RARA	8.72e-62	0.535441	0.451	0.143	1.36e-57	S100A8+Monocytes	RARA
LRRK2	2.97e-61	0.518731	0.348	0.086	4.62e-57	S100A8+Monocytes	LRRK2
THBS1	5.1e-61	1.29541	0.583	0.272	7.95e-57	S100A8+Monocytes	THBS1
FTH1	6.05e-60	0.522861	1	1	9.41e-56	S100A8+Monocytes	FTH1
CHD1	1.8e-59	0.768586	0.634	0.325	2.8e-55	S100A8+Monocytes	CHD1
BCL2A1	3e-59	1.02098	0.864	0.714	4.67e-55	S100A8+Monocytes	BCL2A1
RILPL2	4.27e-59	0.868282	0.777	0.582	6.65e-55	S100A8+Monocytes	RILPL2
UBXN11	4.83e-59	0.451554	0.368	0.097	7.52e-55	S100A8+Monocytes	UBXN11
BTG1	6.17e-58	0.642265	0.968	0.918	9.61e-54	S100A8+Monocytes	BTG1
BST1	2.69e-56	0.369587	0.287	0.058	4.2e-52	S100A8+Monocytes	BST1
LST1	1.03e-55	0.670975	0.92	0.787	1.61e-51	S100A8+Monocytes	LST1
ATP13A3	4.77e-55	0.62693	0.53	0.224	7.43e-51	S100A8+Monocytes	ATP13A3
TNFRSF1B	2.53e-54	0.710874	0.825	0.669	3.94e-50	S100A8+Monocytes	TNFRSF1B
LILRB3	7.89e-54	0.532845	0.522	0.216	1.23e-49	S100A8+Monocytes	LILRB3
STXBP2	1.28e-53	0.709796	0.632	0.328	2e-49	S100A8+Monocytes	STXBP2
CFD	1.41e-53	0.822575	0.764	0.498	2.19e-49	S100A8+Monocytes	CFD
CD44	3.09e-53	0.539886	0.889	0.765	4.8e-49	S100A8+Monocytes	CD44
ABHD5	5.66e-53	0.768172	0.547	0.245	8.82e-49	S100A8+Monocytes	ABHD5
APLP2	1.21e-52	0.649734	0.864	0.705	1.89e-48	S100A8+Monocytes	APLP2
LDLR	1.37e-52	0.464486	0.363	0.104	2.14e-48	S100A8+Monocytes	LDLR
SERPINB1	1.8e-52	0.713807	0.867	0.746	2.81e-48	S100A8+Monocytes	SERPINB1
USP15	3.09e-52	0.583381	0.577	0.267	4.82e-48	S100A8+Monocytes	USP15
EHD1	5.73e-52	0.517504	0.411	0.136	8.92e-48	S100A8+Monocytes	EHD1
PFDN5	1.84e-51	0.455449	0.991	0.979	2.86e-47	S100A8+Monocytes	PFDN5
RETN	9.49e-51	0.829335	0.315	0.084	1.48e-46	S100A8+Monocytes	RETN
ANXA1	1.31e-50	0.685703	0.941	0.851	2.04e-46	S100A8+Monocytes	ANXA1
C9orf72	2.21e-50	0.491366	0.442	0.164	3.44e-46	S100A8+Monocytes	C9orf72
GLIPR2	2.5e-50	0.493027	0.522	0.211	3.89e-46	S100A8+Monocytes	GLIPR2
MXD1	5.28e-50	0.703895	0.603	0.305	8.23e-46	S100A8+Monocytes	MXD1
ADGRE5	9.91e-50	0.581099	0.563	0.257	1.54e-45	S100A8+Monocytes	ADGRE5
AGFG1	1.11e-49	0.410571	0.335	0.096	1.73e-45	S100A8+Monocytes	AGFG1
PLAUR	3.36e-49	0.675706	0.917	0.847	5.23e-45	S100A8+Monocytes	PLAUR
ATP2B1	3.93e-49	0.725151	0.692	0.439	6.11e-45	S100A8+Monocytes	ATP2B1
AP1S2	7.48e-49	0.657719	0.754	0.513	1.16e-44	S100A8+Monocytes	AP1S2
STX11	8.07e-49	0.726421	0.691	0.436	1.26e-44	S100A8+Monocytes	STX11
AC020656.1	9.63e-49	0.432051	0.348	0.102	1.5e-44	S100A8+Monocytes	AC020656.1
NUP214	9.71e-49	0.478518	0.402	0.14	1.51e-44	S100A8+Monocytes	NUP214
PTPRE	1.43e-48	0.645613	0.785	0.568	2.23e-44	S100A8+Monocytes	PTPRE
SERP1	2.46e-47	0.54076	0.947	0.913	3.83e-43	S100A8+Monocytes	SERP1
PPIF	2.98e-47	0.802412	0.714	0.51	4.64e-43	S100A8+Monocytes	PPIF
BCL3	7.77e-47	0.596588	0.457	0.19	1.21e-42	S100A8+Monocytes	BCL3
RPS13	1.43e-46	0.478333	0.997	0.996	2.23e-42	S100A8+Monocytes	RPS13
FAU	1.68e-46	0.403352	0.998	0.998	2.62e-42	S100A8+Monocytes	FAU
WARS	1.97e-46	0.631375	0.482	0.206	3.06e-42	S100A8+Monocytes	WARS
MYD88	2.82e-46	0.470403	0.464	0.182	4.39e-42	S100A8+Monocytes	MYD88
TET2	4.92e-46	0.541815	0.49	0.206	7.66e-42	S100A8+Monocytes	TET2
GK	5.38e-46	0.615399	0.689	0.421	8.37e-42	S100A8+Monocytes	GK
G0S2	5.49e-46	0.850934	0.737	0.544	8.56e-42	S100A8+Monocytes	G0S2
MYO1G	8.12e-46	0.41751	0.419	0.151	1.27e-41	S100A8+Monocytes	MYO1G
RPL34	8.96e-46	0.442932	0.998	0.998	1.39e-41	S100A8+Monocytes	RPL34
MIR22HG	1.13e-45	0.514866	0.461	0.191	1.76e-41	S100A8+Monocytes	MIR22HG
CD48	5.07e-45	0.628906	0.663	0.395	7.9e-41	S100A8+Monocytes	CD48
RXRA	7.21e-45	0.366401	0.306	0.085	1.12e-40	S100A8+Monocytes	RXRA
OXSR1	5.24e-44	0.433358	0.377	0.134	8.16e-40	S100A8+Monocytes	OXSR1
AC015912.3	6.19e-44	0.40732	0.343	0.105	9.64e-40	S100A8+Monocytes	AC015912.3
VMP1	8.59e-44	0.541047	0.631	0.332	1.34e-39	S100A8+Monocytes	VMP1
SMAP2	1.2e-43	0.607768	0.603	0.329	1.87e-39	S100A8+Monocytes	SMAP2
RPL8	2.18e-43	0.400128	1	0.998	3.39e-39	S100A8+Monocytes	RPL8
ASGR1	3.01e-43	0.364781	0.297	0.083	4.69e-39	S100A8+Monocytes	ASGR1
FOSL2	4.89e-43	0.544436	0.609	0.327	7.61e-39	S100A8+Monocytes	FOSL2
PLBD1	5.75e-43	0.689297	0.509	0.247	8.96e-39	S100A8+Monocytes	PLBD1
ATP1B3	9.26e-43	0.786008	0.866	0.767	1.44e-38	S100A8+Monocytes	ATP1B3
METTL9	2.7e-42	0.514043	0.461	0.196	4.21e-38	S100A8+Monocytes	METTL9
CEBPB	2.74e-42	0.684576	0.815	0.686	4.26e-38	S100A8+Monocytes	CEBPB
COTL1	7.51e-42	0.505749	0.989	0.949	1.17e-37	S100A8+Monocytes	COTL1
ATP2B1-AS1	1.82e-41	0.568972	0.479	0.209	2.83e-37	S100A8+Monocytes	ATP2B1-AS1
PLP2	3.95e-41	0.444417	0.484	0.209	6.16e-37	S100A8+Monocytes	PLP2
KYNU	5.4e-41	0.5397	0.583	0.304	8.41e-37	S100A8+Monocytes	KYNU
CAST	8.71e-41	0.652682	0.643	0.403	1.36e-36	S100A8+Monocytes	CAST
DIAPH1	8.78e-41	0.419116	0.379	0.143	1.37e-36	S100A8+Monocytes	DIAPH1
DDX21	2.57e-40	0.53445	0.731	0.491	4e-36	S100A8+Monocytes	DDX21
RPS24	4.94e-40	0.358112	0.998	0.999	7.69e-36	S100A8+Monocytes	RPS24
MX2	7.36e-40	0.432597	0.444	0.184	1.15e-35	S100A8+Monocytes	MX2
ZDHHC20	1.76e-39	0.333429	0.3	0.091	2.73e-35	S100A8+Monocytes	ZDHHC20
MIR3945HG	3.19e-39	0.374629	0.281	0.08	4.97e-35	S100A8+Monocytes	MIR3945HG
CSGALNACT2	3.85e-39	0.41189	0.345	0.123	5.99e-35	S100A8+Monocytes	CSGALNACT2
TNFAIP2	8.75e-39	0.528413	0.543	0.266	1.36e-34	S100A8+Monocytes	TNFAIP2
CPD	8.77e-39	0.379852	0.284	0.085	1.37e-34	S100A8+Monocytes	CPD
FMNL1	1.38e-38	0.45595	0.465	0.217	2.15e-34	S100A8+Monocytes	FMNL1
TUT7	1.7e-38	0.415698	0.374	0.143	2.65e-34	S100A8+Monocytes	TUT7
LGALS2	2.13e-38	0.53113	0.414	0.168	3.32e-34	S100A8+Monocytes	LGALS2
SLC43A2	2.93e-38	0.564488	0.504	0.249	4.56e-34	S100A8+Monocytes	SLC43A2
EVI2B	2.97e-38	0.622407	0.603	0.355	4.63e-34	S100A8+Monocytes	EVI2B
SSH2	3.81e-38	0.42133	0.393	0.16	5.93e-34	S100A8+Monocytes	SSH2
ITGAM	3.87e-38	0.431372	0.397	0.159	6.03e-34	S100A8+Monocytes	ITGAM
USP3	4.94e-38	0.402548	0.391	0.158	7.7e-34	S100A8+Monocytes	USP3
TES	5.78e-38	0.476307	0.464	0.211	8.99e-34	S100A8+Monocytes	TES
CAPN2	6.42e-38	0.387321	0.405	0.162	1e-33	S100A8+Monocytes	CAPN2
ANPEP	2.89e-37	0.363356	0.315	0.104	4.51e-33	S100A8+Monocytes	ANPEP
NACA	4.69e-37	0.418561	0.997	0.991	7.31e-33	S100A8+Monocytes	NACA
ZNF281	6.62e-37	0.362821	0.252	0.07	1.03e-32	S100A8+Monocytes	ZNF281
NBPF14	8.11e-37	0.320482	0.318	0.108	1.26e-32	S100A8+Monocytes	NBPF14
TNFAIP6	8.2e-37	0.506123	0.26	0.07	1.28e-32	S100A8+Monocytes	TNFAIP6
MAP2K1	1.13e-36	0.536908	0.499	0.256	1.75e-32	S100A8+Monocytes	MAP2K1
RIOK3	1.46e-36	0.407689	0.44	0.196	2.27e-32	S100A8+Monocytes	RIOK3
SMCHD1	1.85e-36	0.481233	0.474	0.227	2.88e-32	S100A8+Monocytes	SMCHD1
PRAM1	4.4e-36	0.335018	0.289	0.091	6.85e-32	S100A8+Monocytes	PRAM1
RPL39	4.57e-36	0.40402	0.997	0.998	7.11e-32	S100A8+Monocytes	RPL39
IQSEC1	4.67e-36	0.320047	0.26	0.076	7.27e-32	S100A8+Monocytes	IQSEC1
RPL21	5.58e-36	0.474987	0.997	0.977	8.69e-32	S100A8+Monocytes	RPL21
UBE2R2	8.24e-36	0.405487	0.379	0.154	1.28e-31	S100A8+Monocytes	UBE2R2
NOTCH2	1.42e-35	0.340787	0.301	0.101	2.22e-31	S100A8+Monocytes	NOTCH2
PABPC1	1.52e-35	0.439751	0.992	0.993	2.36e-31	S100A8+Monocytes	PABPC1
SIRPB1	1.73e-35	0.30304	0.25	0.07	2.69e-31	S100A8+Monocytes	SIRPB1
YBX3	1.97e-35	0.575288	0.606	0.357	3.07e-31	S100A8+Monocytes	YBX3
HK3	2.08e-35	0.297627	0.263	0.077	3.24e-31	S100A8+Monocytes	HK3
GABARAPL1	2.5e-35	0.501792	0.536	0.281	3.9e-31	S100A8+Monocytes	GABARAPL1
AHNAK	2.75e-35	0.626172	0.748	0.575	4.28e-31	S100A8+Monocytes	AHNAK
CDC42EP3	5.81e-35	0.402035	0.389	0.159	9.05e-31	S100A8+Monocytes	CDC42EP3
CCDC69	7.59e-35	0.309532	0.303	0.103	1.18e-30	S100A8+Monocytes	CCDC69
DNAJA1	9.79e-35	0.494307	0.952	0.923	1.52e-30	S100A8+Monocytes	DNAJA1
LRRFIP1	1.62e-34	0.512025	0.832	0.73	2.53e-30	S100A8+Monocytes	LRRFIP1
UBE2D1	1.67e-34	0.523268	0.529	0.279	2.61e-30	S100A8+Monocytes	UBE2D1
AZI2	2.11e-34	0.411707	0.374	0.155	3.28e-30	S100A8+Monocytes	AZI2
CCL20	2.35e-34	0.572556	0.328	0.116	3.67e-30	S100A8+Monocytes	CCL20
MAP4K4	3.49e-34	0.380375	0.275	0.09	5.44e-30	S100A8+Monocytes	MAP4K4
SNAI1	3.57e-34	0.438364	0.414	0.174	5.55e-30	S100A8+Monocytes	SNAI1
C16orf72	3.91e-34	0.359674	0.38	0.157	6.09e-30	S100A8+Monocytes	C16orf72
LIMD2	4.31e-34	0.432339	0.515	0.256	6.71e-30	S100A8+Monocytes	LIMD2
ZBTB43	5.38e-34	0.377649	0.312	0.112	8.38e-30	S100A8+Monocytes	ZBTB43
LYST	6.44e-34	0.376511	0.329	0.123	1e-29	S100A8+Monocytes	LYST
PNPLA8	1.06e-33	0.488472	0.462	0.234	1.64e-29	S100A8+Monocytes	PNPLA8
DMXL2	1.11e-33	0.405462	0.425	0.188	1.72e-29	S100A8+Monocytes	DMXL2
SULT1A1	2.43e-33	0.317009	0.314	0.112	3.79e-29	S100A8+Monocytes	SULT1A1
KDM6B	2.44e-33	0.58171	0.777	0.672	3.81e-29	S100A8+Monocytes	KDM6B
NFIL3	2.49e-33	0.413657	0.399	0.17	3.87e-29	S100A8+Monocytes	NFIL3
HBP1	2.89e-33	0.438096	0.481	0.244	4.5e-29	S100A8+Monocytes	HBP1
MAP3K2	3.06e-33	0.478999	0.454	0.224	4.76e-29	S100A8+Monocytes	MAP3K2
THBD	3.28e-33	0.527388	0.385	0.16	5.11e-29	S100A8+Monocytes	THBD
ZC3H12A	4.34e-33	0.532638	0.436	0.211	6.76e-29	S100A8+Monocytes	ZC3H12A
NLRP3	9.55e-33	0.423636	0.442	0.201	1.49e-28	S100A8+Monocytes	NLRP3
CD37	1.24e-32	0.530739	0.85	0.76	1.93e-28	S100A8+Monocytes	CD37
SPTLC2	1.92e-32	0.333689	0.34	0.133	2.99e-28	S100A8+Monocytes	SPTLC2
PTK2B	3.9e-32	0.347844	0.36	0.149	6.07e-28	S100A8+Monocytes	PTK2B
MAP2K3	9.8e-32	0.437748	0.509	0.265	1.53e-27	S100A8+Monocytes	MAP2K3
GCH1	1.05e-31	0.375166	0.301	0.109	1.63e-27	S100A8+Monocytes	GCH1
NCF1	2.08e-31	0.708628	0.606	0.389	3.24e-27	S100A8+Monocytes	NCF1
PDE4B	2.14e-31	0.438696	0.621	0.395	3.33e-27	S100A8+Monocytes	PDE4B
VIM	3.51e-31	0.429447	0.998	0.996	5.47e-27	S100A8+Monocytes	VIM
AGTPBP1	3.99e-31	0.29181	0.281	0.097	6.22e-27	S100A8+Monocytes	AGTPBP1
PRKCB	4.61e-31	0.32612	0.325	0.127	7.18e-27	S100A8+Monocytes	PRKCB
RPS9	6.57e-31	0.441992	0.998	0.995	1.02e-26	S100A8+Monocytes	RPS9
CCRL2	1.28e-30	0.475393	0.444	0.222	1.99e-26	S100A8+Monocytes	CCRL2
CD36	2.14e-30	0.383612	0.413	0.183	3.34e-26	S100A8+Monocytes	CD36
HSPE1	4.87e-30	0.510049	0.937	0.914	7.59e-26	S100A8+Monocytes	HSPE1
OSM	6.32e-30	0.395946	0.348	0.145	9.83e-26	S100A8+Monocytes	OSM
RPL35A	1.42e-29	0.321909	0.998	0.995	2.21e-25	S100A8+Monocytes	RPL35A
WTAP	1.46e-29	0.444525	0.547	0.311	2.27e-25	S100A8+Monocytes	WTAP
ZEB2	2.97e-29	0.514471	0.754	0.616	4.63e-25	S100A8+Monocytes	ZEB2
TAGLN2	3.46e-29	0.462373	0.921	0.883	5.39e-25	S100A8+Monocytes	TAGLN2
GAS7	4.72e-29	0.347339	0.335	0.14	7.35e-25	S100A8+Monocytes	GAS7
PSTPIP1	5.08e-29	0.30682	0.283	0.105	7.91e-25	S100A8+Monocytes	PSTPIP1
HLA-F	5.66e-29	0.384844	0.532	0.293	8.81e-25	S100A8+Monocytes	HLA-F
FGD4	6.85e-29	0.372763	0.423	0.206	1.07e-24	S100A8+Monocytes	FGD4
AMPD2	8.35e-29	0.314795	0.32	0.128	1.3e-24	S100A8+Monocytes	AMPD2
RPL30	8.76e-29	0.294996	0.998	0.999	1.36e-24	S100A8+Monocytes	RPL30
CPPED1	1.35e-28	0.353454	0.408	0.195	2.1e-24	S100A8+Monocytes	CPPED1
ITGAX	1.42e-28	0.394206	0.509	0.269	2.21e-24	S100A8+Monocytes	ITGAX
CARD16	1.5e-28	0.447727	0.655	0.451	2.33e-24	S100A8+Monocytes	CARD16
CALCOCO2	1.8e-28	0.309708	0.388	0.176	2.81e-24	S100A8+Monocytes	CALCOCO2
ARHGAP26	1.85e-28	0.322114	0.297	0.116	2.88e-24	S100A8+Monocytes	ARHGAP26
SPAG9	1.92e-28	0.484478	0.513	0.29	2.99e-24	S100A8+Monocytes	SPAG9
ARL4A	3.63e-28	0.517234	0.518	0.295	5.65e-24	S100A8+Monocytes	ARL4A
MT-ND3	4.07e-28	0.321262	1	0.998	6.34e-24	S100A8+Monocytes	MT-ND3
H3F3B	4.35e-28	0.302432	0.995	0.995	6.77e-24	S100A8+Monocytes	H3F3B
PTP4A2	4.37e-28	0.413878	0.499	0.279	6.8e-24	S100A8+Monocytes	PTP4A2
UBAP1	5.1e-28	0.313016	0.36	0.158	7.95e-24	S100A8+Monocytes	UBAP1
PECAM1	6.17e-28	0.415868	0.436	0.225	9.61e-24	S100A8+Monocytes	PECAM1
MT-ND1	6.18e-28	0.375409	1	0.998	9.63e-24	S100A8+Monocytes	MT-ND1
NUMB	6.6e-28	0.345656	0.399	0.19	1.03e-23	S100A8+Monocytes	NUMB
VPS37B	1.02e-27	0.343363	0.396	0.188	1.59e-23	S100A8+Monocytes	VPS37B
GCA	1.04e-27	0.532434	0.515	0.298	1.61e-23	S100A8+Monocytes	GCA
NDEL1	1.3e-27	0.344912	0.363	0.164	2.02e-23	S100A8+Monocytes	NDEL1
ATG2A	1.38e-27	0.287079	0.267	0.097	2.15e-23	S100A8+Monocytes	ATG2A
RAB24	2.58e-27	0.307862	0.351	0.152	4.02e-23	S100A8+Monocytes	RAB24
DNTTIP2	2.65e-27	0.416624	0.468	0.254	4.13e-23	S100A8+Monocytes	DNTTIP2
TLR2	2.95e-27	0.346126	0.491	0.254	4.6e-23	S100A8+Monocytes	TLR2
CRK	3.01e-27	0.308444	0.311	0.127	4.69e-23	S100A8+Monocytes	CRK
RBKS	3.06e-27	0.757284	0.468	0.266	4.77e-23	S100A8+Monocytes	RBKS
MNDA	3.23e-27	0.538769	0.696	0.517	5.03e-23	S100A8+Monocytes	MNDA
PPP1CB	3.96e-27	0.398855	0.524	0.297	6.16e-23	S100A8+Monocytes	PPP1CB
FOXO3	4.28e-27	0.379045	0.41	0.206	6.66e-23	S100A8+Monocytes	FOXO3
SLC7A7	4.35e-27	0.354229	0.553	0.313	6.77e-23	S100A8+Monocytes	SLC7A7
HOTAIRM1	4.64e-27	0.307424	0.3	0.118	7.22e-23	S100A8+Monocytes	HOTAIRM1
MOB3A	5.84e-27	0.312858	0.342	0.149	9.09e-23	S100A8+Monocytes	MOB3A
CRIP1	6.61e-27	0.705307	0.776	0.647	1.03e-22	S100A8+Monocytes	CRIP1
BACH1	7.44e-27	0.397217	0.437	0.229	1.16e-22	S100A8+Monocytes	BACH1
OAZ1	9.28e-27	0.280258	1	0.997	1.45e-22	S100A8+Monocytes	OAZ1
DPYD	9.82e-27	0.346038	0.448	0.233	1.53e-22	S100A8+Monocytes	DPYD
FKBP5	1.04e-26	0.480156	0.651	0.458	1.62e-22	S100A8+Monocytes	FKBP5
RNF144B	1.16e-26	0.49318	0.454	0.249	1.81e-22	S100A8+Monocytes	RNF144B
TLR4	1.38e-26	0.343122	0.314	0.133	2.14e-22	S100A8+Monocytes	TLR4
JARID2	1.47e-26	0.337178	0.323	0.138	2.29e-22	S100A8+Monocytes	JARID2
SH3BP5	4e-26	0.367611	0.451	0.236	6.22e-22	S100A8+Monocytes	SH3BP5
HECA	4.12e-26	0.30591	0.292	0.119	6.42e-22	S100A8+Monocytes	HECA
PNP	5.7e-26	0.435573	0.481	0.261	8.87e-22	S100A8+Monocytes	PNP
SLC2A3	5.86e-26	0.549326	0.692	0.552	9.13e-22	S100A8+Monocytes	SLC2A3
PNPLA2	1.02e-25	0.343434	0.414	0.211	1.58e-21	S100A8+Monocytes	PNPLA2
RPS8	1.06e-25	0.295531	1	0.999	1.65e-21	S100A8+Monocytes	RPS8
CASP4	1.41e-25	0.352721	0.451	0.237	2.2e-21	S100A8+Monocytes	CASP4
MYO1F	1.61e-25	0.383243	0.496	0.284	2.5e-21	S100A8+Monocytes	MYO1F
PGD	1.75e-25	0.42114	0.552	0.334	2.72e-21	S100A8+Monocytes	PGD
BLVRB	1.77e-25	0.341688	0.645	0.398	2.76e-21	S100A8+Monocytes	BLVRB
SFPQ	2.19e-25	0.414927	0.791	0.7	3.41e-21	S100A8+Monocytes	SFPQ
VAPA	2.43e-25	0.418528	0.753	0.609	3.79e-21	S100A8+Monocytes	VAPA
NEDD9	2.53e-25	0.268995	0.365	0.163	3.94e-21	S100A8+Monocytes	NEDD9
TMEM120A	2.7e-25	0.309181	0.287	0.118	4.2e-21	S100A8+Monocytes	TMEM120A
HSD17B11	2.79e-25	0.346968	0.505	0.284	4.35e-21	S100A8+Monocytes	HSD17B11
GPBP1	4e-25	0.364018	0.532	0.309	6.23e-21	S100A8+Monocytes	GPBP1
SYAP1	4.68e-25	0.526707	0.566	0.369	7.29e-21	S100A8+Monocytes	SYAP1
CAPNS1	6.66e-25	0.357455	0.41	0.215	1.04e-20	S100A8+Monocytes	CAPNS1
PRKAG2	8.15e-25	0.273775	0.291	0.121	1.27e-20	S100A8+Monocytes	PRKAG2
PTPRC	1.06e-24	0.384557	0.884	0.877	1.65e-20	S100A8+Monocytes	PTPRC
HMGB2	1.31e-24	0.37437	0.484	0.276	2.05e-20	S100A8+Monocytes	HMGB2
THAP2	1.45e-24	0.410571	0.362	0.171	2.26e-20	S100A8+Monocytes	THAP2
RPL11	1.48e-24	0.275424	0.998	1	2.3e-20	S100A8+Monocytes	RPL11
IVNS1ABP	2.03e-24	0.381909	0.53	0.321	3.16e-20	S100A8+Monocytes	IVNS1ABP
MECP2	2.36e-24	0.270008	0.314	0.135	3.68e-20	S100A8+Monocytes	MECP2
METRNL	2.92e-24	0.403656	0.416	0.217	4.54e-20	S100A8+Monocytes	METRNL
MYADM	3.32e-24	0.502858	0.699	0.581	5.17e-20	S100A8+Monocytes	MYADM
JMJD1C	4.15e-24	0.472817	0.581	0.386	6.46e-20	S100A8+Monocytes	JMJD1C
HRH2	5.66e-24	0.326126	0.278	0.116	8.81e-20	S100A8+Monocytes	HRH2
IL17RA	7.67e-24	0.32129	0.342	0.161	1.19e-19	S100A8+Monocytes	IL17RA
PNRC1	7.99e-24	0.477727	0.954	0.94	1.24e-19	S100A8+Monocytes	PNRC1
POR	8.04e-24	0.276286	0.325	0.146	1.25e-19	S100A8+Monocytes	POR
FES	9.54e-24	0.301856	0.354	0.169	1.49e-19	S100A8+Monocytes	FES
HIPK3	1.33e-23	0.286481	0.304	0.134	2.08e-19	S100A8+Monocytes	HIPK3
ADGRE2	1.44e-23	0.333224	0.416	0.217	2.24e-19	S100A8+Monocytes	ADGRE2
NFAM1	2.49e-23	0.269107	0.286	0.121	3.88e-19	S100A8+Monocytes	NFAM1
MT-ND4	2.53e-23	0.289022	1	0.999	3.94e-19	S100A8+Monocytes	MT-ND4
MT-ND2	3.37e-23	0.365219	1	0.991	5.25e-19	S100A8+Monocytes	MT-ND2
IFITM2	3.71e-23	0.463594	0.883	0.768	5.78e-19	S100A8+Monocytes	IFITM2
TOP1	3.75e-23	0.447606	0.628	0.439	5.84e-19	S100A8+Monocytes	TOP1
CFLAR	3.98e-23	0.389681	0.777	0.651	6.19e-19	S100A8+Monocytes	CFLAR
CD93	5.47e-23	0.346095	0.402	0.209	8.52e-19	S100A8+Monocytes	CD93
GPAT4	5.6e-23	0.294993	0.272	0.115	8.73e-19	S100A8+Monocytes	GPAT4
PILRA	6.08e-23	0.305543	0.549	0.313	9.46e-19	S100A8+Monocytes	PILRA
JOSD1	6.44e-23	0.339195	0.413	0.22	1e-18	S100A8+Monocytes	JOSD1
ACSL4	7.6e-23	0.35779	0.352	0.174	1.18e-18	S100A8+Monocytes	ACSL4
SYF2	8.35e-23	0.340113	0.495	0.287	1.3e-18	S100A8+Monocytes	SYF2
VEGFA	1.02e-22	0.43397	0.419	0.223	1.59e-18	S100A8+Monocytes	VEGFA
POLE4	1.31e-22	0.297003	0.365	0.181	2.04e-18	S100A8+Monocytes	POLE4
PLEC	1.83e-22	0.301175	0.391	0.201	2.85e-18	S100A8+Monocytes	PLEC
SKI	2.13e-22	0.298665	0.291	0.128	3.31e-18	S100A8+Monocytes	SKI
IL1R2	2.74e-22	0.404675	0.272	0.114	4.26e-18	S100A8+Monocytes	IL1R2
RPL24	2.88e-22	0.27104	0.989	0.985	4.48e-18	S100A8+Monocytes	RPL24
MGAT1	3.32e-22	0.409296	0.883	0.837	5.17e-18	S100A8+Monocytes	MGAT1
NFE2L2	3.47e-22	0.405815	0.827	0.774	5.4e-18	S100A8+Monocytes	NFE2L2
JAML	5.74e-22	0.336896	0.501	0.281	8.94e-18	S100A8+Monocytes	JAML
RB1CC1	6.04e-22	0.287039	0.343	0.168	9.4e-18	S100A8+Monocytes	RB1CC1
TMEM167A	6.94e-22	0.337586	0.454	0.258	1.08e-17	S100A8+Monocytes	TMEM167A
LPCAT1	8.77e-22	0.286286	0.331	0.159	1.36e-17	S100A8+Monocytes	LPCAT1
EEF1D	1.24e-21	0.31513	0.986	0.949	1.93e-17	S100A8+Monocytes	EEF1D
HSP90AA1	1.26e-21	0.39321	0.994	0.996	1.96e-17	S100A8+Monocytes	HSP90AA1
RPS16	1.27e-21	0.303698	0.995	0.995	1.97e-17	S100A8+Monocytes	RPS16
EMILIN2	1.29e-21	0.301751	0.413	0.222	2e-17	S100A8+Monocytes	EMILIN2
STAT6	1.52e-21	0.270783	0.355	0.177	2.37e-17	S100A8+Monocytes	STAT6
MTPN	2.11e-21	0.364863	0.509	0.316	3.29e-17	S100A8+Monocytes	MTPN
GMFG	3.22e-21	0.320303	0.813	0.707	5.01e-17	S100A8+Monocytes	GMFG
DEDD2	4.15e-21	0.274608	0.379	0.195	6.46e-17	S100A8+Monocytes	DEDD2
RPL7	4.3e-21	0.34898	0.985	0.951	6.69e-17	S100A8+Monocytes	RPL7
HSPH1	4.65e-21	0.367366	0.884	0.875	7.24e-17	S100A8+Monocytes	HSPH1
RAB21	4.97e-21	0.267878	0.337	0.163	7.74e-17	S100A8+Monocytes	RAB21
NFKB2	5.47e-21	0.279853	0.383	0.2	8.51e-17	S100A8+Monocytes	NFKB2
PHF20L1	7.81e-21	0.318142	0.379	0.202	1.22e-16	S100A8+Monocytes	PHF20L1
DDX3X	8.21e-21	0.39876	0.762	0.694	1.28e-16	S100A8+Monocytes	DDX3X
SLA	8.78e-21	0.39206	0.459	0.273	1.37e-16	S100A8+Monocytes	SLA
HNRNPU	8.82e-21	0.431966	0.866	0.812	1.37e-16	S100A8+Monocytes	HNRNPU
TNFSF10	9.47e-21	0.286261	0.32	0.15	1.47e-16	S100A8+Monocytes	TNFSF10
MBOAT7	1.04e-20	0.266127	0.306	0.144	1.62e-16	S100A8+Monocytes	MBOAT7
PLIN2	1.09e-20	0.472875	0.76	0.669	1.7e-16	S100A8+Monocytes	PLIN2
RPL26	1.12e-20	0.265068	0.998	0.995	1.74e-16	S100A8+Monocytes	RPL26
RPL29	1.17e-20	0.254672	0.997	0.996	1.82e-16	S100A8+Monocytes	RPL29
CCND3	1.2e-20	0.265786	0.38	0.195	1.87e-16	S100A8+Monocytes	CCND3
IL1RAP	1.24e-20	0.256964	0.274	0.12	1.94e-16	S100A8+Monocytes	IL1RAP
VAMP5	1.43e-20	0.347732	0.45	0.254	2.23e-16	S100A8+Monocytes	VAMP5
MYCBP2	1.5e-20	0.324912	0.408	0.224	2.33e-16	S100A8+Monocytes	MYCBP2
EP300	1.62e-20	0.282211	0.317	0.155	2.52e-16	S100A8+Monocytes	EP300
STX10	2.22e-20	0.250527	0.315	0.15	3.45e-16	S100A8+Monocytes	STX10
MT-ATP6	2.42e-20	0.365625	1	0.993	3.77e-16	S100A8+Monocytes	MT-ATP6
JUND	2.76e-20	0.400681	0.796	0.715	4.29e-16	S100A8+Monocytes	JUND
RPS14	2.98e-20	0.263477	0.997	0.999	4.64e-16	S100A8+Monocytes	RPS14
PAG1	3.68e-20	0.365617	0.362	0.193	5.74e-16	S100A8+Monocytes	PAG1
ELL2	4.15e-20	0.388579	0.544	0.355	6.47e-16	S100A8+Monocytes	ELL2
TGIF1	4.31e-20	0.369185	0.505	0.314	6.72e-16	S100A8+Monocytes	TGIF1
RPL41	1.05e-19	0.374194	0.998	0.996	1.64e-15	S100A8+Monocytes	RPL41
ERICH1	1.13e-19	0.275841	0.321	0.159	1.77e-15	S100A8+Monocytes	ERICH1
PRELID1	2.27e-19	0.333683	0.728	0.585	3.53e-15	S100A8+Monocytes	PRELID1
RYBP	3.09e-19	0.266316	0.297	0.142	4.81e-15	S100A8+Monocytes	RYBP
ACSL3	3.57e-19	0.340706	0.359	0.193	5.55e-15	S100A8+Monocytes	ACSL3
PSEN1	3.68e-19	0.265182	0.329	0.168	5.74e-15	S100A8+Monocytes	PSEN1
LRP1	3.73e-19	0.29728	0.456	0.264	5.8e-15	S100A8+Monocytes	LRP1
EFHD2	4.86e-19	0.365168	0.47	0.292	7.57e-15	S100A8+Monocytes	EFHD2
PTEN	5.32e-19	0.268838	0.351	0.185	8.28e-15	S100A8+Monocytes	PTEN
PTPN12	7.82e-19	0.261924	0.321	0.163	1.22e-14	S100A8+Monocytes	PTPN12
ZNF385A	9.03e-19	0.312165	0.445	0.266	1.41e-14	S100A8+Monocytes	ZNF385A
WSB1	9.96e-19	0.357069	0.83	0.783	1.55e-14	S100A8+Monocytes	WSB1
TALDO1	1.16e-18	0.40775	0.777	0.687	1.81e-14	S100A8+Monocytes	TALDO1
ZFYVE16	1.22e-18	0.302268	0.371	0.201	1.9e-14	S100A8+Monocytes	ZFYVE16
SRRM2	1.22e-18	0.364312	0.561	0.384	1.9e-14	S100A8+Monocytes	SRRM2
CSNK1A1	1.36e-18	0.341553	0.584	0.41	2.11e-14	S100A8+Monocytes	CSNK1A1
YTHDF3	1.64e-18	0.250622	0.34	0.175	2.56e-14	S100A8+Monocytes	YTHDF3
RNF149	2.02e-18	0.400436	0.787	0.74	3.15e-14	S100A8+Monocytes	RNF149
PCBP1	2.31e-18	0.360207	0.921	0.908	3.6e-14	S100A8+Monocytes	PCBP1
ELF2	2.38e-18	0.259205	0.311	0.156	3.71e-14	S100A8+Monocytes	ELF2
LACTB	2.89e-18	0.28114	0.379	0.21	4.51e-14	S100A8+Monocytes	LACTB
TCIRG1	3.49e-18	0.318763	0.524	0.334	5.44e-14	S100A8+Monocytes	TCIRG1
DDX17	3.63e-18	0.299851	0.539	0.349	5.66e-14	S100A8+Monocytes	DDX17
ZNF267	3.85e-18	0.318746	0.482	0.289	6e-14	S100A8+Monocytes	ZNF267
ACAP2	4.16e-18	0.302745	0.468	0.291	6.48e-14	S100A8+Monocytes	ACAP2
EIF3M	4.43e-18	0.318242	0.541	0.352	6.9e-14	S100A8+Monocytes	EIF3M
KMT2C	5.14e-18	0.289591	0.386	0.22	8e-14	S100A8+Monocytes	KMT2C
NBPF26	6.69e-18	0.296565	0.315	0.163	1.04e-13	S100A8+Monocytes	NBPF26
EIF1B	8.8e-18	0.282484	0.491	0.305	1.37e-13	S100A8+Monocytes	EIF1B
ADAM17	9.87e-18	0.273843	0.346	0.186	1.54e-13	S100A8+Monocytes	ADAM17
VSIR	1.11e-17	0.381267	0.706	0.604	1.73e-13	S100A8+Monocytes	VSIR
SAT1	1.23e-17	0.351601	0.994	0.993	1.91e-13	S100A8+Monocytes	SAT1
BAZ1A	1.47e-17	0.31941	0.493	0.314	2.29e-13	S100A8+Monocytes	BAZ1A
RBMS1	1.54e-17	0.265292	0.408	0.235	2.4e-13	S100A8+Monocytes	RBMS1
ROCK1	1.57e-17	0.319187	0.597	0.423	2.44e-13	S100A8+Monocytes	ROCK1
IQGAP1	1.83e-17	0.364089	0.672	0.557	2.85e-13	S100A8+Monocytes	IQGAP1
BASP1	1.84e-17	0.489322	0.487	0.326	2.87e-13	S100A8+Monocytes	BASP1
AKIRIN2	1.97e-17	0.337368	0.484	0.305	3.06e-13	S100A8+Monocytes	AKIRIN2
XRN2	1.99e-17	0.286779	0.491	0.309	3.1e-13	S100A8+Monocytes	XRN2
EIF3A	2.23e-17	0.318006	0.566	0.387	3.47e-13	S100A8+Monocytes	EIF3A
SNX10	2.48e-17	0.261215	0.437	0.26	3.86e-13	S100A8+Monocytes	SNX10
ELF1	2.49e-17	0.381343	0.706	0.61	3.88e-13	S100A8+Monocytes	ELF1
VASP	2.73e-17	0.286505	0.611	0.42	4.25e-13	S100A8+Monocytes	VASP
CYB5R4	2.88e-17	0.258772	0.345	0.188	4.49e-13	S100A8+Monocytes	CYB5R4
FAM49A	3.38e-17	0.334167	0.43	0.268	5.27e-13	S100A8+Monocytes	FAM49A
CYTIP	4.4e-17	0.351476	0.535	0.35	6.86e-13	S100A8+Monocytes	CYTIP
NFKBIA	4.84e-17	0.303729	0.947	0.91	7.54e-13	S100A8+Monocytes	NFKBIA
RBBP6	5.14e-17	0.309266	0.41	0.244	8.01e-13	S100A8+Monocytes	RBBP6
OLR1	5.41e-17	0.532252	0.614	0.488	8.43e-13	S100A8+Monocytes	OLR1
EIF2S3	6.08e-17	0.27106	0.496	0.312	9.47e-13	S100A8+Monocytes	EIF2S3
LCP1	7.25e-17	0.262376	0.89	0.847	1.13e-12	S100A8+Monocytes	LCP1
ATF4	8.41e-17	0.307106	0.623	0.466	1.31e-12	S100A8+Monocytes	ATF4
PCF11	1.26e-16	0.293714	0.348	0.194	1.96e-12	S100A8+Monocytes	PCF11
PRNP	1.28e-16	0.369504	0.476	0.304	1.99e-12	S100A8+Monocytes	PRNP
ERGIC1	1.78e-16	0.299377	0.331	0.181	2.77e-12	S100A8+Monocytes	ERGIC1
SERPINB9	2.12e-16	0.283273	0.501	0.317	3.3e-12	S100A8+Monocytes	SERPINB9
MIR4435-2HG	2.26e-16	0.348634	0.297	0.156	3.52e-12	S100A8+Monocytes	MIR4435-2HG
PDCD6IP	2.39e-16	0.265006	0.408	0.246	3.72e-12	S100A8+Monocytes	PDCD6IP
HSP90AB1	2.54e-16	0.258714	0.985	0.987	3.95e-12	S100A8+Monocytes	HSP90AB1
NORAD	2.59e-16	0.267799	0.374	0.217	4.03e-12	S100A8+Monocytes	NORAD
BNIP2	2.64e-16	0.275284	0.439	0.27	4.11e-12	S100A8+Monocytes	BNIP2
SORL1	3.19e-16	0.286545	0.363	0.205	4.96e-12	S100A8+Monocytes	SORL1
TRA2A	5.49e-16	0.253616	0.397	0.235	8.55e-12	S100A8+Monocytes	TRA2A
SLC7A5	7.71e-16	0.290254	0.393	0.23	1.2e-11	S100A8+Monocytes	SLC7A5
CUX1	2.52e-15	0.259428	0.354	0.203	3.93e-11	S100A8+Monocytes	CUX1
ZNF207	3.07e-15	0.264701	0.498	0.327	4.79e-11	S100A8+Monocytes	ZNF207
MRPL18	4.24e-15	0.303479	0.603	0.453	6.6e-11	S100A8+Monocytes	MRPL18
ANKRD28	6.54e-15	0.252844	0.287	0.15	1.02e-10	S100A8+Monocytes	ANKRD28
CLEC7A	6.58e-15	0.261962	0.658	0.51	1.03e-10	S100A8+Monocytes	CLEC7A
IRF1	7.27e-15	0.356926	0.484	0.317	1.13e-10	S100A8+Monocytes	IRF1
TCF25	8.64e-15	0.276803	0.597	0.436	1.34e-10	S100A8+Monocytes	TCF25
CORO1A	1.64e-14	0.267673	0.833	0.752	2.55e-10	S100A8+Monocytes	CORO1A
GLRX	1.96e-14	0.269734	0.532	0.354	3.04e-10	S100A8+Monocytes	GLRX
RAB20	2.02e-14	0.270805	0.485	0.313	3.15e-10	S100A8+Monocytes	RAB20
SLC25A6	2.67e-14	0.264231	0.943	0.923	4.15e-10	S100A8+Monocytes	SLC25A6
MAT2A	2.69e-14	0.382859	0.706	0.637	4.19e-10	S100A8+Monocytes	MAT2A
FAM107B	3.08e-14	0.254125	0.297	0.163	4.8e-10	S100A8+Monocytes	FAM107B
TOM1	3.56e-14	0.256185	0.351	0.206	5.54e-10	S100A8+Monocytes	TOM1
NUFIP2	3.7e-14	0.274926	0.44	0.285	5.76e-10	S100A8+Monocytes	NUFIP2
USP36	5.18e-14	0.273541	0.372	0.226	8.06e-10	S100A8+Monocytes	USP36
TYMP	6.54e-14	0.373675	0.849	0.828	1.02e-09	S100A8+Monocytes	TYMP
QKI	7.04e-14	0.273816	0.447	0.295	1.1e-09	S100A8+Monocytes	QKI
DYNC1H1	7.62e-14	0.313728	0.454	0.302	1.19e-09	S100A8+Monocytes	DYNC1H1
STAT3	1.13e-13	0.275577	0.505	0.344	1.75e-09	S100A8+Monocytes	STAT3
CD302	1.25e-13	0.261264	0.563	0.39	1.95e-09	S100A8+Monocytes	CD302
PHACTR1	2e-13	0.286611	0.62	0.489	3.12e-09	S100A8+Monocytes	PHACTR1
CDKN1A	2.1e-13	0.320474	0.841	0.827	3.28e-09	S100A8+Monocytes	CDKN1A
XBP1	2.15e-13	0.355895	0.578	0.462	3.35e-09	S100A8+Monocytes	XBP1
SLC38A2	2.6e-13	0.340429	0.572	0.436	4.04e-09	S100A8+Monocytes	SLC38A2
WAS	2.7e-13	0.257058	0.55	0.397	4.21e-09	S100A8+Monocytes	WAS
PLK3	3.17e-13	0.259222	0.41	0.263	4.94e-09	S100A8+Monocytes	PLK3
HBEGF	4.65e-13	0.350832	0.538	0.395	7.24e-09	S100A8+Monocytes	HBEGF
MAP1LC3B	4.84e-13	0.261453	0.864	0.841	7.53e-09	S100A8+Monocytes	MAP1LC3B
RPL23	5.89e-13	0.344641	0.955	0.916	9.17e-09	S100A8+Monocytes	RPL23
BRI3	6.79e-13	0.426084	0.572	0.45	1.06e-08	S100A8+Monocytes	BRI3
ODF3B	9.07e-13	0.266165	0.473	0.314	1.41e-08	S100A8+Monocytes	ODF3B
ETS2	9.55e-13	0.336809	0.7	0.625	1.49e-08	S100A8+Monocytes	ETS2
BOD1L1	1.1e-12	0.258706	0.295	0.17	1.72e-08	S100A8+Monocytes	BOD1L1
NAF1	2.16e-12	0.331577	0.318	0.189	3.37e-08	S100A8+Monocytes	NAF1
CTNNB1	2.38e-12	0.309027	0.451	0.314	3.7e-08	S100A8+Monocytes	CTNNB1
BZW1	3.4e-12	0.268907	0.621	0.477	5.3e-08	S100A8+Monocytes	BZW1
RAB31	5.59e-12	0.251345	0.811	0.746	8.7e-08	S100A8+Monocytes	RAB31
TWISTNB	5.98e-12	0.39368	0.301	0.181	9.32e-08	S100A8+Monocytes	TWISTNB
RPS11	6.26e-12	0.37716	0.974	0.954	9.75e-08	S100A8+Monocytes	RPS11
OSER1	8.96e-12	0.266686	0.42	0.288	1.4e-07	S100A8+Monocytes	OSER1
SRSF5	1.05e-11	0.297249	0.736	0.686	1.63e-07	S100A8+Monocytes	SRSF5
ANKRD11	3.48e-11	0.265436	0.359	0.231	5.42e-07	S100A8+Monocytes	ANKRD11
FBP1	4.59e-11	0.280364	0.337	0.211	7.14e-07	S100A8+Monocytes	FBP1
CYBB	5.41e-11	0.279701	0.832	0.776	8.42e-07	S100A8+Monocytes	CYBB
RAP1B	1.31e-10	0.304374	0.711	0.64	2.05e-06	S100A8+Monocytes	RAP1B
CHMP1B	4.05e-10	0.52474	0.787	0.804	6.3e-06	S100A8+Monocytes	CHMP1B
MT2A	2.54e-09	0.399837	0.774	0.694	3.96e-05	S100A8+Monocytes	MT2A
BNIP3L	1.62e-08	0.25515	0.74	0.674	0.000252707	S100A8+Monocytes	BNIP3L
LIMS1	2.38e-08	0.302186	0.76	0.731	0.000370607	S100A8+Monocytes	LIMS1
AREG	2.77e-08	0.381166	0.649	0.632	0.000431621	S100A8+Monocytes	AREG
SELENOK	1.16e-07	0.255653	0.757	0.736	0.00180886	S100A8+Monocytes	SELENOK
TFF1	7.37e-07	0.265811	0.269	0.177	0.0114806	S100A8+Monocytes	TFF1
RPS10	9.48e-07	0.39257	0.723	0.708	0.014762	S100A8+Monocytes	RPS10
CXCL2	7.69e-05	0.271648	0.632	0.627	1	S100A8+Monocytes	CXCL2
IFI30	0.0006918	0.250459	0.682	0.686	1	S100A8+Monocytes	IFI30
C1QC	1.72e-237	2.42946	0.943	0.418	2.68e-233	C1QC+TAMs	C1QC
C1QB	9.42e-227	2.17145	0.949	0.432	1.47e-222	C1QC+TAMs	C1QB
C1QA	3.15e-220	2.0646	0.944	0.437	4.91e-216	C1QC+TAMs	C1QA
APOE	9.02e-208	2.9827	0.882	0.354	1.41e-203	C1QC+TAMs	APOE
SELENOP	3.97e-173	2.68323	0.704	0.159	6.18e-169	C1QC+TAMs	SELENOP
APOC1	4.49e-172	2.57831	0.807	0.289	7e-168	C1QC+TAMs	APOC1
A2M	2.62e-155	1.3226	0.728	0.208	4.08e-151	C1QC+TAMs	A2M
TMSB4X	1.62e-130	0.932756	1	1	2.53e-126	C1QC+TAMs	TMSB4X
LGMN	6.5e-127	1.55711	0.774	0.331	1.01e-122	C1QC+TAMs	LGMN
NPC2	1.35e-125	0.965167	0.987	0.923	2.1e-121	C1QC+TAMs	NPC2
FCGR3A	7.5e-107	1.00816	0.819	0.365	1.17e-102	C1QC+TAMs	FCGR3A
MS4A4A	1.09e-102	1.05287	0.707	0.296	1.7e-98	C1QC+TAMs	MS4A4A
RGS1	6.54e-97	1.07801	0.897	0.503	1.02e-92	C1QC+TAMs	RGS1
YWHAH	2.1e-94	0.903376	0.818	0.443	3.27e-90	C1QC+TAMs	YWHAH
LIPA	5.12e-92	1.1937	0.744	0.379	7.97e-88	C1QC+TAMs	LIPA
HLA-DPB1	2.52e-89	0.726927	0.996	0.928	3.93e-85	C1QC+TAMs	HLA-DPB1
TREM2	1.93e-88	1.11085	0.497	0.119	3.01e-84	C1QC+TAMs	TREM2
CD74	2.3e-86	0.954403	0.999	0.996	3.58e-82	C1QC+TAMs	CD74
DAB2	5e-86	1.0582	0.599	0.229	7.78e-82	C1QC+TAMs	DAB2
HLA-DMA	5.17e-84	0.777421	0.966	0.818	8.05e-80	C1QC+TAMs	HLA-DMA
HLA-DPA1	2.14e-83	0.78195	0.997	0.957	3.34e-79	C1QC+TAMs	HLA-DPA1
PLD3	8.39e-82	1.03056	0.672	0.331	1.31e-77	C1QC+TAMs	PLD3
CTSC	1.42e-79	1.00116	0.91	0.665	2.21e-75	C1QC+TAMs	CTSC
FOLR2	2.29e-74	1.21661	0.421	0.094	3.57e-70	C1QC+TAMs	FOLR2
GPR34	3.92e-74	0.802052	0.415	0.094	6.11e-70	C1QC+TAMs	GPR34
HLA-DMB	1.39e-73	0.708452	0.851	0.58	2.16e-69	C1QC+TAMs	HLA-DMB
SLC40A1	1.19e-72	1.35984	0.379	0.075	1.86e-68	C1QC+TAMs	SLC40A1
PLTP	5.9e-72	1.36329	0.418	0.092	9.19e-68	C1QC+TAMs	PLTP
MS4A6A	9.49e-72	0.846286	0.947	0.775	1.48e-67	C1QC+TAMs	MS4A6A
MS4A7	7.19e-71	0.844874	0.92	0.686	1.12e-66	C1QC+TAMs	MS4A7
SLCO2B1	8.85e-71	0.820441	0.403	0.094	1.38e-66	C1QC+TAMs	SLCO2B1
TUBA1B	1.01e-69	0.624544	0.961	0.81	1.57e-65	C1QC+TAMs	TUBA1B
ITM2B	2.2e-68	0.752218	0.998	0.962	3.42e-64	C1QC+TAMs	ITM2B
GPNMB	4.39e-68	1.37376	0.429	0.12	6.84e-64	C1QC+TAMs	GPNMB
HLA-DQA1	1.89e-67	0.678087	0.982	0.829	2.94e-63	C1QC+TAMs	HLA-DQA1
CTSD	3.47e-66	1.39989	0.841	0.527	5.4e-62	C1QC+TAMs	CTSD
HLA-DRA	8.36e-66	0.72087	0.999	0.995	1.3e-61	C1QC+TAMs	HLA-DRA
AKR1B1	1.53e-65	0.785152	0.515	0.212	2.38e-61	C1QC+TAMs	AKR1B1
C3	3.26e-65	1.21195	0.38	0.092	5.07e-61	C1QC+TAMs	C3
RNASE1	8.3e-64	1.48135	0.567	0.225	1.29e-59	C1QC+TAMs	RNASE1
CSF1R	3.56e-63	0.674034	0.803	0.523	5.54e-59	C1QC+TAMs	CSF1R
FTL	1.96e-60	0.84534	1	1	3.05e-56	C1QC+TAMs	FTL
CREG1	8.07e-58	0.709206	0.734	0.458	1.26e-53	C1QC+TAMs	CREG1
CCL4L2	7.4e-56	1.39966	0.694	0.357	1.15e-51	C1QC+TAMs	CCL4L2
HLA-DQB1	2.95e-55	0.554093	0.966	0.829	4.6e-51	C1QC+TAMs	HLA-DQB1
HLA-DRB1	8.65e-53	0.646547	0.999	0.99	1.35e-48	C1QC+TAMs	HLA-DRB1
RGS10	3.43e-50	0.563113	0.882	0.686	5.33e-46	C1QC+TAMs	RGS10
MSR1	4.62e-50	0.718148	0.466	0.194	7.2e-46	C1QC+TAMs	MSR1
CTSB	1.6e-45	0.69539	0.982	0.944	2.5e-41	C1QC+TAMs	CTSB
CD68	4.24e-45	0.772741	0.942	0.858	6.59e-41	C1QC+TAMs	CD68
TMEM176A	3.21e-44	0.595697	0.711	0.453	5e-40	C1QC+TAMs	TMEM176A
PRDX1	4.33e-44	0.625187	0.91	0.791	6.73e-40	C1QC+TAMs	PRDX1
LTC4S	4.96e-44	0.525116	0.266	0.055	7.72e-40	C1QC+TAMs	LTC4S
CCL3	2.62e-43	0.732351	0.768	0.454	4.08e-39	C1QC+TAMs	CCL3
GSN	1.31e-42	0.418043	0.801	0.518	2.03e-38	C1QC+TAMs	GSN
CCL4	4.77e-42	1.15229	0.79	0.497	7.42e-38	C1QC+TAMs	CCL4
CD63	1.95e-41	0.580612	0.953	0.837	3.03e-37	C1QC+TAMs	CD63
VAMP8	5.04e-41	0.491644	0.918	0.758	7.85e-37	C1QC+TAMs	VAMP8
PSAP	8.43e-41	0.72501	0.986	0.961	1.31e-36	C1QC+TAMs	PSAP
CD81	1.47e-40	0.635757	0.521	0.265	2.29e-36	C1QC+TAMs	CD81
MFSD1	1.96e-40	0.485744	0.83	0.596	3.06e-36	C1QC+TAMs	MFSD1
MARCKS	2.89e-40	0.529837	0.623	0.357	4.5e-36	C1QC+TAMs	MARCKS
JUN	1.84e-39	0.924957	0.936	0.762	2.87e-35	C1QC+TAMs	JUN
TMEM176B	1.94e-39	0.622326	0.813	0.579	3.02e-35	C1QC+TAMs	TMEM176B
FUCA1	4.21e-38	0.897859	0.266	0.073	6.56e-34	C1QC+TAMs	FUCA1
CAPG	6.82e-37	0.61211	0.863	0.685	1.06e-32	C1QC+TAMs	CAPG
MERTK	7.68e-37	0.432951	0.269	0.075	1.2e-32	C1QC+TAMs	MERTK
VSIG4	4.82e-36	0.515715	0.431	0.193	7.51e-32	C1QC+TAMs	VSIG4
ADAP2	2.24e-35	0.504582	0.438	0.219	3.49e-31	C1QC+TAMs	ADAP2
PTMS	3.34e-35	0.535352	0.463	0.25	5.21e-31	C1QC+TAMs	PTMS
FCGRT	3.46e-35	0.578548	0.915	0.801	5.39e-31	C1QC+TAMs	FCGRT
CAPZB	2.35e-34	0.503235	0.901	0.788	3.67e-30	C1QC+TAMs	CAPZB
CCL3L1	3.26e-34	0.785069	0.554	0.294	5.07e-30	C1QC+TAMs	CCL3L1
BST2	1.09e-33	0.447836	0.834	0.64	1.7e-29	C1QC+TAMs	BST2
TXNIP	2.05e-33	0.480923	0.861	0.657	3.2e-29	C1QC+TAMs	TXNIP
SNX6	1.11e-32	0.512513	0.631	0.432	1.73e-28	C1QC+TAMs	SNX6
LGALS3BP	1.14e-32	0.440851	0.305	0.112	1.77e-28	C1QC+TAMs	LGALS3BP
FABP5	1.73e-32	0.616208	0.675	0.413	2.69e-28	C1QC+TAMs	FABP5
PEBP1	3.14e-32	0.493342	0.487	0.292	4.89e-28	C1QC+TAMs	PEBP1
CTSZ	1.88e-31	0.46271	0.823	0.607	2.93e-27	C1QC+TAMs	CTSZ
AXL	2.56e-30	0.312944	0.258	0.08	3.99e-26	C1QC+TAMs	AXL
GRN	2.58e-30	0.487116	0.969	0.92	4.02e-26	C1QC+TAMs	GRN
LAIR1	9.5e-30	0.509358	0.535	0.342	1.48e-25	C1QC+TAMs	LAIR1
HMOX1	3.14e-29	0.531011	0.687	0.452	4.89e-25	C1QC+TAMs	HMOX1
STAB1	2.05e-28	0.804587	0.4	0.219	3.18e-24	C1QC+TAMs	STAB1
CTSA	4.09e-28	0.471302	0.638	0.456	6.36e-24	C1QC+TAMs	CTSA
RNF130	7.05e-28	0.404775	0.867	0.725	1.1e-23	C1QC+TAMs	RNF130
FPR3	1.15e-27	0.433106	0.354	0.168	1.8e-23	C1QC+TAMs	FPR3
UCP2	1.9e-27	0.450987	0.777	0.587	2.95e-23	C1QC+TAMs	UCP2
C1orf54	3.69e-27	0.373822	0.324	0.139	5.74e-23	C1QC+TAMs	C1orf54
UQCR10	8.26e-27	0.410824	0.822	0.64	1.29e-22	C1QC+TAMs	UQCR10
CD59	9.84e-27	0.476008	0.326	0.15	1.53e-22	C1QC+TAMs	CD59
ABHD12	3.51e-26	0.406377	0.368	0.192	5.47e-22	C1QC+TAMs	ABHD12
IL18	5.04e-26	0.418375	0.445	0.258	7.84e-22	C1QC+TAMs	IL18
EGR1	1.33e-25	0.67435	0.709	0.475	2.07e-21	C1QC+TAMs	EGR1
SERPING1	1.89e-25	0.468442	0.279	0.117	2.95e-21	C1QC+TAMs	SERPING1
AKR1A1	2.54e-25	0.424186	0.55	0.383	3.95e-21	C1QC+TAMs	AKR1A1
CHCHD10	5.46e-25	0.376654	0.678	0.491	8.5e-21	C1QC+TAMs	CHCHD10
LMNA	8.22e-25	0.432565	0.73	0.476	1.28e-20	C1QC+TAMs	LMNA
F13A1	1.19e-24	0.843072	0.312	0.154	1.85e-20	C1QC+TAMs	F13A1
LPAR6	4.26e-24	0.333485	0.258	0.102	6.64e-20	C1QC+TAMs	LPAR6
PDK4	6.86e-24	0.815048	0.316	0.155	1.07e-19	C1QC+TAMs	PDK4
COX6C	2.46e-23	0.413074	0.865	0.738	3.83e-19	C1QC+TAMs	COX6C
DNASE2	2.9e-23	0.366793	0.288	0.131	4.52e-19	C1QC+TAMs	DNASE2
HEXA	2.26e-22	0.416539	0.452	0.289	3.51e-18	C1QC+TAMs	HEXA
ARHGAP18	3.53e-22	0.395056	0.427	0.259	5.49e-18	C1QC+TAMs	ARHGAP18
SDS	3.82e-22	0.652128	0.313	0.151	5.94e-18	C1QC+TAMs	SDS
GNAS	4.37e-22	0.350688	0.777	0.589	6.81e-18	C1QC+TAMs	GNAS
RNASET2	6.36e-22	0.389934	0.915	0.771	9.91e-18	C1QC+TAMs	RNASET2
LAMP1	2.36e-21	0.385864	0.697	0.529	3.67e-17	C1QC+TAMs	LAMP1
ATP6V1F	3.38e-21	0.373072	0.871	0.748	5.27e-17	C1QC+TAMs	ATP6V1F
CD9	4.14e-21	0.516165	0.393	0.229	6.44e-17	C1QC+TAMs	CD9
PPT1	6.97e-21	0.344827	0.784	0.603	1.09e-16	C1QC+TAMs	PPT1
NPL	9.53e-21	0.36769	0.289	0.14	1.48e-16	C1QC+TAMs	NPL
IDH1	1.15e-20	0.358842	0.287	0.14	1.79e-16	C1QC+TAMs	IDH1
EVL	2.76e-20	0.355765	0.32	0.169	4.3e-16	C1QC+TAMs	EVL
ARHGDIB	3.2e-20	0.435809	0.961	0.905	4.99e-16	C1QC+TAMs	ARHGDIB
LY96	4.7e-20	0.460603	0.504	0.364	7.31e-16	C1QC+TAMs	LY96
MGAT4A	5.45e-20	0.330808	0.343	0.19	8.48e-16	C1QC+TAMs	MGAT4A
NDUFA4	8.1e-20	0.365426	0.903	0.789	1.26e-15	C1QC+TAMs	NDUFA4
CREBL2	1.01e-19	0.297442	0.274	0.132	1.57e-15	C1QC+TAMs	CREBL2
AP1B1	4.73e-19	0.368934	0.37	0.223	7.37e-15	C1QC+TAMs	AP1B1
AP2A2	5.45e-19	0.271588	0.26	0.12	8.48e-15	C1QC+TAMs	AP2A2
RB1	8.45e-19	0.412228	0.415	0.275	1.32e-14	C1QC+TAMs	RB1
HLA-DOA	3.06e-18	0.294876	0.296	0.154	4.76e-14	C1QC+TAMs	HLA-DOA
CLTA	6.8e-18	0.306713	0.78	0.626	1.06e-13	C1QC+TAMs	CLTA
SYNGR2	7.67e-18	0.264831	0.829	0.677	1.19e-13	C1QC+TAMs	SYNGR2
SGK1	1.01e-17	0.479493	0.882	0.704	1.57e-13	C1QC+TAMs	SGK1
CALR	1.1e-17	0.342934	0.902	0.775	1.71e-13	C1QC+TAMs	CALR
EPB41L2	1.19e-17	0.281931	0.252	0.118	1.86e-13	C1QC+TAMs	EPB41L2
SRSF7	1.53e-17	0.31988	0.686	0.508	2.38e-13	C1QC+TAMs	SRSF7
FCGR2A	3.54e-17	0.348555	0.892	0.748	5.51e-13	C1QC+TAMs	FCGR2A
ZFP36L2	1.25e-16	0.464328	0.924	0.77	1.94e-12	C1QC+TAMs	ZFP36L2
TPP1	1.61e-16	0.297671	0.744	0.589	2.51e-12	C1QC+TAMs	TPP1
CD14	2.56e-16	0.343378	0.855	0.669	3.98e-12	C1QC+TAMs	CD14
CD163	3.06e-16	0.297793	0.659	0.476	4.77e-12	C1QC+TAMs	CD163
ACP5	4.24e-16	0.801201	0.484	0.36	6.61e-12	C1QC+TAMs	ACP5
MGST3	5.27e-16	0.352564	0.519	0.391	8.21e-12	C1QC+TAMs	MGST3
RAC1	5.82e-16	0.286996	0.974	0.943	9.07e-12	C1QC+TAMs	RAC1
ATOX1	9.32e-16	0.331607	0.598	0.465	1.45e-11	C1QC+TAMs	ATOX1
CYBA	1.1e-15	0.269837	0.993	0.969	1.71e-11	C1QC+TAMs	CYBA
PMP22	1.11e-15	0.365081	0.307	0.175	1.72e-11	C1QC+TAMs	PMP22
FCGR2B	1.22e-15	0.310919	0.483	0.326	1.91e-11	C1QC+TAMs	FCGR2B
CYFIP1	1.27e-15	0.303431	0.311	0.182	1.98e-11	C1QC+TAMs	CYFIP1
JPT1	1.51e-15	0.276461	0.64	0.486	2.35e-11	C1QC+TAMs	JPT1
RNASE6	2.44e-15	0.35259	0.592	0.453	3.8e-11	C1QC+TAMs	RNASE6
TGFBI	6.26e-15	0.281683	0.661	0.514	9.75e-11	C1QC+TAMs	TGFBI
BCAP31	7.09e-15	0.315403	0.574	0.449	1.1e-10	C1QC+TAMs	BCAP31
CANX	7.85e-15	0.279625	0.783	0.639	1.22e-10	C1QC+TAMs	CANX
TMEM59	1.04e-14	0.258819	0.688	0.55	1.62e-10	C1QC+TAMs	TMEM59
IFI6	1.1e-14	0.488371	0.506	0.368	1.71e-10	C1QC+TAMs	IFI6
CD84	2.04e-14	0.252461	0.308	0.179	3.18e-10	C1QC+TAMs	CD84
AIF1	4.32e-14	0.300769	0.974	0.923	6.73e-10	C1QC+TAMs	AIF1
SH3BGRL	5.69e-14	0.314111	0.871	0.786	8.85e-10	C1QC+TAMs	SH3BGRL
TSPAN4	8.54e-14	0.276541	0.295	0.171	1.33e-09	C1QC+TAMs	TSPAN4
GLMP	8.8e-14	0.277144	0.275	0.159	1.37e-09	C1QC+TAMs	GLMP
DBI	1.25e-13	0.310559	0.847	0.733	1.94e-09	C1QC+TAMs	DBI
C3AR1	1.8e-13	0.300267	0.398	0.27	2.81e-09	C1QC+TAMs	C3AR1
FAM49B	1.82e-13	0.273365	0.778	0.652	2.84e-09	C1QC+TAMs	FAM49B
DPP7	2.27e-13	0.298557	0.555	0.448	3.53e-09	C1QC+TAMs	DPP7
PLA2G7	6.63e-13	0.626102	0.27	0.168	1.03e-08	C1QC+TAMs	PLA2G7
EIF4A2	7.5e-13	0.25628	0.757	0.612	1.17e-08	C1QC+TAMs	EIF4A2
FCGR1A	1.15e-12	0.470054	0.367	0.262	1.79e-08	C1QC+TAMs	FCGR1A
UQCR11	1.35e-12	0.275164	0.901	0.812	2.11e-08	C1QC+TAMs	UQCR11
RASSF4	4.78e-12	0.355323	0.421	0.314	7.44e-08	C1QC+TAMs	RASSF4
GYPC	5.64e-12	0.394467	0.329	0.226	8.78e-08	C1QC+TAMs	GYPC
LAPTM4A	6.13e-12	0.276277	0.748	0.639	9.54e-08	C1QC+TAMs	LAPTM4A
HLA-DRB5	6.52e-12	0.379364	0.879	0.767	1.01e-07	C1QC+TAMs	HLA-DRB5
HLA-DQA2	9.6e-12	0.410745	0.287	0.186	1.5e-07	C1QC+TAMs	HLA-DQA2
GAA	1.99e-11	0.279723	0.358	0.252	3.09e-07	C1QC+TAMs	GAA
NME2	2.29e-11	0.280417	0.869	0.779	3.57e-07	C1QC+TAMs	NME2
SCAMP2	2.61e-11	0.266343	0.39	0.285	4.07e-07	C1QC+TAMs	SCAMP2
SOD1	3.35e-11	0.252486	0.623	0.506	5.21e-07	C1QC+TAMs	SOD1
CALM1	6.1e-11	0.264076	0.96	0.892	9.5e-07	C1QC+TAMs	CALM1
NDUFB2	1.23e-10	0.260597	0.823	0.7	1.92e-06	C1QC+TAMs	NDUFB2
ATP5MD	5.5e-10	0.250532	0.806	0.709	8.57e-06	C1QC+TAMs	ATP5MD
RHOB	5.67e-10	0.288543	0.767	0.608	8.83e-06	C1QC+TAMs	RHOB
ZNF331	9.31e-10	0.265029	0.745	0.569	1.45e-05	C1QC+TAMs	ZNF331
RPL35	1.17e-09	0.263268	0.993	0.986	1.81e-05	C1QC+TAMs	RPL35
CD4	1.38e-09	0.288326	0.442	0.361	2.15e-05	C1QC+TAMs	CD4
PIK3R1	2.57e-09	0.252259	0.313	0.216	4e-05	C1QC+TAMs	PIK3R1
FAM96A	3.39e-09	0.29705	0.434	0.357	5.28e-05	C1QC+TAMs	FAM96A
IGSF6	3.94e-09	0.263143	0.717	0.604	6.14e-05	C1QC+TAMs	IGSF6
LGALS9	7.23e-09	0.252332	0.684	0.6	0.000112563	C1QC+TAMs	LGALS9
BTG2	8.87e-09	0.330551	0.756	0.608	0.000138186	C1QC+TAMs	BTG2
ASAH1	1.81e-08	0.350785	0.882	0.786	0.000281338	C1QC+TAMs	ASAH1
GM2A	2.02e-08	0.310347	0.303	0.22	0.000314666	C1QC+TAMs	GM2A
LAMP2	2.86e-08	0.293305	0.406	0.33	0.000445647	C1QC+TAMs	LAMP2
RAB32	3.3e-08	0.257899	0.295	0.213	0.000513471	C1QC+TAMs	RAB32
HLA-A	4.86e-08	0.291691	0.994	0.994	0.000756224	C1QC+TAMs	HLA-A
SNHG12	5.95e-08	0.434723	0.351	0.279	0.000927173	C1QC+TAMs	SNHG12
GADD45B	9.35e-08	0.357847	0.87	0.754	0.00145623	C1QC+TAMs	GADD45B
NCF4	1.29e-07	0.263935	0.36	0.284	0.00200092	C1QC+TAMs	NCF4
LILRB4	4.11e-07	0.25109	0.429	0.353	0.00640493	C1QC+TAMs	LILRB4
NEU1	7.24e-07	0.309454	0.384	0.316	0.0112788	C1QC+TAMs	NEU1
SELENOW	8.13e-07	0.266514	0.459	0.397	0.0126581	C1QC+TAMs	SELENOW
DHRS7	8.15e-07	0.252496	0.416	0.347	0.0126894	C1QC+TAMs	DHRS7
TIMP2	8.23e-07	0.257888	0.367	0.292	0.0128206	C1QC+TAMs	TIMP2
TMED9	8.56e-07	0.254187	0.395	0.325	0.0133343	C1QC+TAMs	TMED9
GNG10	3.49e-06	0.261738	0.354	0.295	0.054387	C1QC+TAMs	GNG10
IER2	4.07e-05	0.402368	0.861	0.754	0.633907	C1QC+TAMs	IER2
ARL4C	5.32e-05	0.262491	0.333	0.269	0.828063	C1QC+TAMs	ARL4C
FOS	0.000147248	0.370237	0.953	0.912	1	C1QC+TAMs	FOS
FCER1A	2.15e-147	1.93926	0.656	0.065	3.35e-143	cDC2	FCER1A
CD1C	2.87e-141	1.79623	0.559	0.045	4.46e-137	cDC2	CD1C
CD1E	6.82e-114	1.32015	0.462	0.036	1.06e-109	cDC2	CD1E
SLC38A1	1.46e-106	0.837405	0.518	0.055	2.27e-102	cDC2	SLC38A1
CCL22	1.22e-105	2.94986	0.287	0.009	1.9e-101	cDC2	CCL22
PPP1R14A	9.32e-94	0.964959	0.395	0.032	1.45e-89	cDC2	PPP1R14A
FLT3	2.19e-85	0.561389	0.4	0.038	3.41e-81	cDC2	FLT3
GPR157	7.48e-78	0.669423	0.323	0.026	1.17e-73	cDC2	GPR157
AFF3	6.44e-77	0.416301	0.297	0.02	1e-72	cDC2	AFF3
P2RY14	8.39e-77	0.357175	0.277	0.017	1.31e-72	cDC2	P2RY14
PKIB	2.37e-75	1.02661	0.528	0.088	3.7e-71	cDC2	PKIB
LAMP3	2.02e-73	1.56681	0.313	0.026	3.15e-69	cDC2	LAMP3
PPA1	2.74e-73	1.49175	0.882	0.324	4.26e-69	cDC2	PPA1
CST7	6.57e-70	1.58935	0.579	0.123	1.02e-65	cDC2	CST7
MCOLN2	2.19e-68	0.689411	0.41	0.055	3.4e-64	cDC2	MCOLN2
CALCRL	2.14e-67	0.68936	0.328	0.034	3.33e-63	cDC2	CALCRL
CCR7	6.38e-64	1.46506	0.379	0.05	9.93e-60	cDC2	CCR7
RHOF	7.66e-62	0.587427	0.431	0.069	1.19e-57	cDC2	RHOF
IDO1	2.5e-61	1.10548	0.251	0.019	3.89e-57	cDC2	IDO1
CYP2S1	4.41e-61	0.644354	0.467	0.083	6.87e-57	cDC2	CYP2S1
HLA-DPB11	6.85e-61	1.2501	0.995	0.965	1.07e-56	cDC2	HLA-DPB1
HLA-DQA11	3.81e-60	1.2626	1	0.911	5.93e-56	cDC2	HLA-DQA1
SEMA7A	1.99e-57	0.441182	0.267	0.025	3.1e-53	cDC2	SEMA7A
IRF4	3.92e-56	0.59457	0.385	0.059	6.11e-52	cDC2	IRF4
ADAM8	4.49e-55	0.744243	0.533	0.121	7e-51	cDC2	ADAM8
SPINT2	2.01e-54	1.00788	0.805	0.334	3.13e-50	cDC2	SPINT2
RAMP1	2.98e-54	0.702266	0.272	0.029	4.63e-50	cDC2	RAMP1
GPR183	4.29e-54	1.48667	0.944	0.667	6.68e-50	cDC2	GPR183
HLA-DQB11	3.66e-53	1.21082	0.974	0.904	5.7e-49	cDC2	HLA-DQB1
CLIC2	5.5e-53	0.755271	0.503	0.116	8.56e-49	cDC2	CLIC2
CLEC10A	1.54e-52	1.39243	0.615	0.191	2.39e-48	cDC2	CLEC10A
NET1	1.72e-51	0.858539	0.415	0.081	2.68e-47	cDC2	NET1
DUSP4	4.85e-50	1.26976	0.503	0.12	7.56e-46	cDC2	DUSP4
HLA-DPA11	7.27e-49	1.00723	1	0.978	1.13e-44	cDC2	HLA-DPA1
GPAT3	2.6e-48	0.650291	0.421	0.085	4.05e-44	cDC2	GPAT3
NDRG2	2.18e-47	0.442506	0.39	0.071	3.39e-43	cDC2	NDRG2
DAPP1	1.42e-46	0.816088	0.477	0.119	2.21e-42	cDC2	DAPP1
LSP1	6.6e-46	1.28426	0.944	0.712	1.03e-41	cDC2	LSP1
ADAM19	1.84e-45	0.415754	0.287	0.039	2.87e-41	cDC2	ADAM19
MAP4K1	1.99e-45	0.362142	0.338	0.055	3.1e-41	cDC2	MAP4K1
CNN2	1.3e-44	0.877913	0.836	0.389	2.02e-40	cDC2	CNN2
HLA-DRB11	1.52e-44	0.960264	0.995	0.995	2.37e-40	cDC2	HLA-DRB1
TCTN3	4.15e-44	0.647303	0.354	0.066	6.46e-40	cDC2	TCTN3
TOMM34	5.82e-44	0.430589	0.349	0.062	9.06e-40	cDC2	TOMM34
CD83	1.08e-43	1.14154	0.979	0.874	1.69e-39	cDC2	CD83
RALA	2.25e-41	0.917496	0.662	0.253	3.51e-37	cDC2	RALA
MIR181A1HG	6.51e-41	0.54398	0.441	0.106	1.01e-36	cDC2	MIR181A1HG
CRYBG1	7.39e-41	0.703571	0.518	0.149	1.15e-36	cDC2	CRYBG1
HLA-DRA1	5.24e-40	0.846419	1	0.997	8.16e-36	cDC2	HLA-DRA
CDKN1A1	5.98e-40	1.11893	0.949	0.82	9.32e-36	cDC2	CDKN1A
NR4A3	4.03e-39	1.02769	0.903	0.663	6.28e-35	cDC2	NR4A3
ETV3	9.84e-39	0.780528	0.595	0.209	1.53e-34	cDC2	ETV3
SNHG15	1.01e-38	0.843175	0.61	0.218	1.57e-34	cDC2	SNHG15
CD741	1.62e-37	0.762467	1	0.998	2.53e-33	cDC2	CD74
RPS23	2.48e-37	0.650258	1	0.998	3.85e-33	cDC2	RPS23
CSF2RA	7.41e-37	0.77142	0.677	0.284	1.15e-32	cDC2	CSF2RA
RUNX3	2.3e-36	0.639324	0.508	0.151	3.58e-32	cDC2	RUNX3
STK4	4.39e-36	0.716846	0.677	0.275	6.84e-32	cDC2	STK4
EEF1A1	4.77e-36	0.675439	1	0.999	7.42e-32	cDC2	EEF1A1
DUSP5	6.57e-36	0.749266	0.482	0.143	1.02e-31	cDC2	DUSP5
JAML1	2.52e-35	0.777412	0.703	0.306	3.92e-31	cDC2	JAML
TVP23A	7.08e-35	0.429164	0.256	0.042	1.1e-30	cDC2	TVP23A
TTYH2	5.82e-34	0.507099	0.385	0.097	9.07e-30	cDC2	TTYH2
LY75	1.53e-33	0.418672	0.262	0.046	2.38e-29	cDC2	LY75
BHLHE40	2.1e-33	0.913383	0.687	0.319	3.27e-29	cDC2	BHLHE40
RPL4	4.24e-33	0.630372	0.99	0.927	6.61e-29	cDC2	RPL4
CSRNP1	2.98e-32	0.683399	0.867	0.522	4.63e-28	cDC2	CSRNP1
MTHFD2	4.81e-32	0.798995	0.779	0.41	7.49e-28	cDC2	MTHFD2
NFKBID	4.85e-32	0.658367	0.579	0.221	7.55e-28	cDC2	NFKBID
EEF1G	1.11e-31	0.660169	0.969	0.791	1.73e-27	cDC2	EEF1G
RASSF5	2.61e-31	0.7247	0.641	0.285	4.06e-27	cDC2	RASSF5
PABPC11	4.6e-31	0.641581	1	0.992	7.16e-27	cDC2	PABPC1
DENND1B	5.35e-31	0.490804	0.405	0.116	8.32e-27	cDC2	DENND1B
HIC1	6.45e-31	0.387685	0.328	0.076	1e-26	cDC2	HIC1
NR4A1	7.09e-31	0.856587	0.938	0.821	1.1e-26	cDC2	NR4A1
ARL5B	3.33e-29	0.768905	0.59	0.241	5.18e-25	cDC2	ARL5B
PAK1	4.55e-29	0.643186	0.662	0.3	7.08e-25	cDC2	PAK1
ZNF296	1.1e-28	0.400696	0.256	0.051	1.71e-24	cDC2	ZNF296
RPS7	1.96e-28	0.511316	1	0.996	3.05e-24	cDC2	RPS7
CKS2	2.01e-28	0.915159	0.774	0.433	3.13e-24	cDC2	CKS2
LGALS21	6.17e-28	0.740175	0.554	0.203	9.61e-24	cDC2	LGALS2
RPL18A	6.49e-28	0.528373	1	0.997	1.01e-23	cDC2	RPL18A
IL1R21	7.04e-28	0.734164	0.426	0.132	1.1e-23	cDC2	IL1R2
RFTN1	9.57e-28	0.523595	0.354	0.099	1.49e-23	cDC2	RFTN1
INSIG1	1.58e-27	1.34564	0.795	0.573	2.47e-23	cDC2	INSIG1
SERPINB91	1.66e-27	0.820962	0.692	0.336	2.58e-23	cDC2	SERPINB9
RAB11FIP1	2.02e-27	0.565116	0.533	0.2	3.15e-23	cDC2	RAB11FIP1
RPL10	2.89e-26	0.453513	1	1	4.5e-22	cDC2	RPL10
REL	4.16e-26	0.703817	0.933	0.805	6.48e-22	cDC2	REL
PIM2	4.41e-26	0.40594	0.333	0.09	6.87e-22	cDC2	PIM2
RPS6	5.15e-26	0.556627	1	0.991	8.02e-22	cDC2	RPS6
CYTIP1	9.05e-26	0.660528	0.733	0.369	1.41e-21	cDC2	CYTIP
TES1	1.07e-25	0.53462	0.59	0.249	1.67e-21	cDC2	TES
PIM3	2.33e-25	0.82313	0.656	0.322	3.63e-21	cDC2	PIM3
STK17B	2.84e-25	0.634785	0.785	0.464	4.42e-21	cDC2	STK17B
MARCKSL1	6.94e-25	1.22294	0.559	0.243	1.08e-20	cDC2	MARCKSL1
RPS19	1.29e-24	0.497435	1	0.999	2e-20	cDC2	RPS19
ACTG1	1.35e-24	0.680483	1	0.996	2.1e-20	cDC2	ACTG1
HNRNPA0	1.56e-24	0.521121	0.821	0.445	2.43e-20	cDC2	HNRNPA0
PLD4	1.91e-24	0.555342	0.487	0.178	2.97e-20	cDC2	PLD4
TIPARP	2.46e-24	0.550706	0.585	0.252	3.83e-20	cDC2	TIPARP
TAGLN21	2.54e-24	0.664327	0.969	0.886	3.96e-20	cDC2	TAGLN2
PLAC8	3.21e-24	0.876539	0.436	0.158	5e-20	cDC2	PLAC8
CIITA	3.9e-24	0.4434	0.472	0.175	6.07e-20	cDC2	CIITA
RPS3A	4.06e-24	0.499145	1	0.997	6.32e-20	cDC2	RPS3A
KBTBD8	5.48e-24	0.43795	0.349	0.106	8.53e-20	cDC2	KBTBD8
PTPN1	5.92e-24	0.652354	0.621	0.298	9.21e-20	cDC2	PTPN1
HLA-DQB2	6.89e-24	0.568194	0.318	0.091	1.07e-19	cDC2	HLA-DQB2
CCND2	1.6e-23	0.399559	0.333	0.096	2.49e-19	cDC2	CCND2
GTF2B	2.38e-23	0.584303	0.733	0.383	3.7e-19	cDC2	GTF2B
RPL14	3.12e-23	0.428153	1	0.994	4.86e-19	cDC2	RPL14
RPL81	1.07e-22	0.450018	1	0.999	1.67e-18	cDC2	RPL8
VIM1	1.39e-22	0.658785	1	0.996	2.16e-18	cDC2	VIM
CXCR4	1.64e-22	0.754158	0.908	0.74	2.56e-18	cDC2	CXCR4
RPL19	3.48e-22	0.411024	1	0.998	5.42e-18	cDC2	RPL19
AREG1	6.78e-22	1.3527	0.795	0.623	1.06e-17	cDC2	AREG
SINHCAF	7.21e-22	0.392963	0.318	0.095	1.12e-17	cDC2	SINHCAF
REV3L	7.56e-22	0.503871	0.456	0.176	1.18e-17	cDC2	REV3L
TBC1D8	9.23e-22	0.486375	0.364	0.123	1.44e-17	cDC2	TBC1D8
MT-ND4L	9.35e-22	0.478541	1	0.973	1.46e-17	cDC2	MT-ND4L
TRAF1	1.01e-21	0.551906	0.328	0.102	1.57e-17	cDC2	TRAF1
UVRAG	1.05e-21	0.406557	0.477	0.187	1.63e-17	cDC2	UVRAG
MS4A4E	1.21e-21	0.255875	0.277	0.073	1.89e-17	cDC2	MS4A4E
GNA15	1.34e-21	0.557679	0.482	0.197	2.08e-17	cDC2	GNA15
ZFAND2A	2e-21	0.524752	0.615	0.291	3.11e-17	cDC2	ZFAND2A
BORCS5	3.02e-21	0.388097	0.318	0.096	4.7e-17	cDC2	BORCS5
ATP1B1	3.3e-21	0.542791	0.446	0.178	5.14e-17	cDC2	ATP1B1
TNFSF9	3.57e-21	0.549899	0.385	0.137	5.56e-17	cDC2	TNFSF9
GABARAPL2	6.3e-21	0.613373	0.749	0.453	9.82e-17	cDC2	GABARAPL2
RPS81	6.4e-21	0.443536	1	1	9.96e-17	cDC2	RPS8
VDR	7.9e-21	0.390201	0.297	0.087	1.23e-16	cDC2	VDR
ITGB2-AS1	8.18e-21	0.268308	0.277	0.075	1.27e-16	cDC2	ITGB2-AS1
PCBP11	8.39e-21	0.457934	0.979	0.906	1.31e-16	cDC2	PCBP1
RPL10A	1.07e-20	0.467564	0.995	0.96	1.67e-16	cDC2	RPL10A
RPL32	1.5e-20	0.403656	1	0.998	2.34e-16	cDC2	RPL32
RPLP0	1.51e-20	0.427108	1	0.994	2.36e-16	cDC2	RPLP0
RPL7A	1.59e-20	0.409732	1	0.997	2.48e-16	cDC2	RPL7A
RPL5	1.72e-20	0.431924	1	0.979	2.69e-16	cDC2	RPL5
RPS5	1.77e-20	0.412134	0.99	0.977	2.75e-16	cDC2	RPS5
HNRNPA1	1.89e-20	0.465164	0.979	0.936	2.94e-16	cDC2	HNRNPA1
SULF2	2.54e-20	0.339499	0.374	0.129	3.96e-16	cDC2	SULF2
SLC1A4	2.88e-20	0.305894	0.308	0.093	4.48e-16	cDC2	SLC1A4
RPL15	3.21e-20	0.402336	1	0.997	5e-16	cDC2	RPL15
BCL2L11	5.54e-20	0.458144	0.359	0.129	8.62e-16	cDC2	BCL2L11
HNRNPUL1	7.41e-20	0.39653	0.672	0.322	1.15e-15	cDC2	HNRNPUL1
MAFF	7.56e-20	0.529805	0.61	0.292	1.18e-15	cDC2	MAFF
RPL17	8.82e-20	0.445649	0.995	0.948	1.37e-15	cDC2	RPL17
CEACAM4	1.04e-19	0.39039	0.313	0.1	1.62e-15	cDC2	CEACAM4
HSPE11	1.63e-19	0.597322	0.959	0.916	2.54e-15	cDC2	HSPE1
RPSA	1.65e-19	0.444369	0.979	0.963	2.57e-15	cDC2	RPSA
RIPK2	1.85e-19	0.550833	0.523	0.243	2.88e-15	cDC2	RIPK2
PRMT9	1.93e-19	0.575594	0.518	0.235	3e-15	cDC2	PRMT9
PSTPIP2	2.41e-19	0.429425	0.4	0.153	3.75e-15	cDC2	PSTPIP2
GABPB1	2.9e-19	0.268884	0.267	0.075	4.52e-15	cDC2	GABPB1
RPL261	3.2e-19	0.431735	1	0.995	4.99e-15	cDC2	RPL26
EEF2	3.48e-19	0.461229	0.995	0.949	5.41e-15	cDC2	EEF2
HIVEP2	3.92e-19	0.31185	0.308	0.096	6.1e-15	cDC2	HIVEP2
RBM4	4.4e-19	0.382748	0.446	0.181	6.86e-15	cDC2	RBM4
RPL18	4.48e-19	0.389949	1	0.997	6.97e-15	cDC2	RPL18
GSN1	5.05e-19	0.703663	0.856	0.668	7.87e-15	cDC2	GSN
PAF1	5.31e-19	0.334446	0.426	0.164	8.27e-15	cDC2	PAF1
RPL35A1	6.07e-19	0.407345	0.995	0.996	9.45e-15	cDC2	RPL35A
2023-09-06	6.27e-19	0.473326	0.513	0.236	9.76e-15	cDC2	2023-09-06
SUB1	7.73e-19	0.43008	0.944	0.828	1.2e-14	cDC2	SUB1
SLC25A3	9.03e-19	0.455884	0.964	0.905	1.41e-14	cDC2	SLC25A3
GZF1	9.4e-19	0.488772	0.436	0.18	1.46e-14	cDC2	GZF1
HSPD1	1.03e-18	0.561448	0.944	0.865	1.6e-14	cDC2	HSPD1
SLC25A33	1.09e-18	0.298149	0.41	0.155	1.7e-14	cDC2	SLC25A33
RPS161	1.1e-18	0.41685	1	0.995	1.72e-14	cDC2	RPS16
EZR	1.14e-18	0.717726	0.81	0.676	1.78e-14	cDC2	EZR
DDIT4	1.29e-18	0.749945	0.754	0.533	2e-14	cDC2	DDIT4
CD300LB	1.3e-18	0.304493	0.292	0.091	2.02e-14	cDC2	CD300LB
SQSTM1	1.71e-18	0.699315	0.944	0.903	2.66e-14	cDC2	SQSTM1
RPS141	2.07e-18	0.379934	1	0.998	3.22e-14	cDC2	RPS14
EEF1B2	2.38e-18	0.454355	0.974	0.962	3.7e-14	cDC2	EEF1B2
PTGER4	2.38e-18	0.572675	0.554	0.264	3.71e-14	cDC2	PTGER4
HLA-DRB51	2.5e-18	0.897502	0.954	0.822	3.89e-14	cDC2	HLA-DRB5
RPS4X	2.83e-18	0.415516	1	0.995	4.4e-14	cDC2	RPS4X
COTL11	2.98e-18	0.562818	0.99	0.956	4.65e-14	cDC2	COTL1
REPIN1	3.03e-18	0.284712	0.251	0.071	4.71e-14	cDC2	REPIN1
CFP1	3.42e-18	0.580849	0.533	0.237	5.32e-14	cDC2	CFP
CMTM6	4.01e-18	0.51852	0.872	0.733	6.25e-14	cDC2	CMTM6
RPS3	4.36e-18	0.368104	1	0.999	6.78e-14	cDC2	RPS3
RPS18	4.63e-18	0.418835	1	0.992	7.21e-14	cDC2	RPS18
PALLD	5.01e-18	0.331739	0.333	0.115	7.8e-14	cDC2	PALLD
CD86	5.69e-18	0.698811	0.728	0.45	8.87e-14	cDC2	CD86
FAM118A	8.07e-18	0.33488	0.308	0.102	1.26e-13	cDC2	FAM118A
RGCC	1.5e-17	0.914973	0.703	0.518	2.33e-13	cDC2	RGCC
MICAL1	1.83e-17	0.341447	0.456	0.194	2.85e-13	cDC2	MICAL1
RPL6	1.97e-17	0.392298	1	0.994	3.06e-13	cDC2	RPL6
BCL31	2.13e-17	0.429651	0.513	0.237	3.32e-13	cDC2	BCL3
EIF3L	2.21e-17	0.474244	0.836	0.646	3.44e-13	cDC2	EIF3L
RPS21	2.63e-17	0.377788	0.995	0.995	4.1e-13	cDC2	RPS21
LDLRAD4	2.87e-17	0.600728	0.421	0.186	4.47e-13	cDC2	LDLRAD4
ZFP36	3.29e-17	0.578213	0.979	0.943	5.13e-13	cDC2	ZFP36
HPS5	3.55e-17	0.412516	0.426	0.177	5.52e-13	cDC2	HPS5
HLA-DOA1	3.93e-17	0.340653	0.492	0.215	6.13e-13	cDC2	HLA-DOA
NDEL11	5.59e-17	0.434	0.451	0.195	8.7e-13	cDC2	NDEL1
KHDRBS1	6.94e-17	0.405162	0.651	0.35	1.08e-12	cDC2	KHDRBS1
RPL23A	7.28e-17	0.394955	0.995	0.983	1.13e-12	cDC2	RPL23A
UBC	7.51e-17	0.495098	0.995	0.996	1.17e-12	cDC2	UBC
FAM49A1	8.45e-17	0.519584	0.549	0.29	1.32e-12	cDC2	FAM49A
RPL37	9.7e-17	0.389441	1	0.998	1.51e-12	cDC2	RPL37
PEA15	1.12e-16	0.477098	0.677	0.374	1.75e-12	cDC2	PEA15
SCML1	1.21e-16	0.311302	0.303	0.105	1.89e-12	cDC2	SCML1
PRELID3B	1.22e-16	0.252347	0.369	0.138	1.91e-12	cDC2	PRELID3B
RPS12	1.23e-16	0.325983	1	0.999	1.91e-12	cDC2	RPS12
MALT1	1.34e-16	0.350387	0.415	0.173	2.09e-12	cDC2	MALT1
MT-ATP8	1.36e-16	0.477901	1	0.928	2.12e-12	cDC2	MT-ATP8
BZW2	1.38e-16	0.325021	0.359	0.138	2.15e-12	cDC2	BZW2
NXT1	1.48e-16	0.306814	0.39	0.154	2.3e-12	cDC2	NXT1
ARID5A	1.65e-16	0.495168	0.579	0.304	2.57e-12	cDC2	ARID5A
RGS11	1.82e-16	0.696793	0.892	0.719	2.84e-12	cDC2	RGS1
TMEM273	2e-16	0.339767	0.308	0.109	3.12e-12	cDC2	TMEM273
RPS27A	2.45e-16	0.336735	1	0.999	3.82e-12	cDC2	RPS27A
BRD2	2.85e-16	0.443999	0.831	0.602	4.44e-12	cDC2	BRD2
BID	2.89e-16	0.498599	0.605	0.323	4.51e-12	cDC2	BID
BTF3	3.3e-16	0.361778	0.995	0.95	5.14e-12	cDC2	BTF3
NFKB1	4.11e-16	0.504128	0.723	0.448	6.4e-12	cDC2	NFKB1
ANKRD37	4.21e-16	0.519651	0.544	0.277	6.55e-12	cDC2	ANKRD37
VOPP1	4.53e-16	0.394907	0.533	0.256	7.06e-12	cDC2	VOPP1
SKIL	5.62e-16	0.494128	0.744	0.465	8.76e-12	cDC2	SKIL
RPL3	7.85e-16	0.409559	1	0.98	1.22e-11	cDC2	RPL3
YPEL5	8.01e-16	0.666789	0.785	0.636	1.25e-11	cDC2	YPEL5
GDI2	9.29e-16	0.480125	0.872	0.743	1.45e-11	cDC2	GDI2
CRIP11	9.32e-16	0.949446	0.81	0.669	1.45e-11	cDC2	CRIP1
RPL111	9.81e-16	0.355227	1	1	1.53e-11	cDC2	RPL11
AC004687.1	1e-15	0.364034	0.39	0.162	1.56e-11	cDC2	AC004687.1
PFN1	1.1e-15	0.477348	1	0.988	1.72e-11	cDC2	PFN1
PNO1	1.13e-15	0.254789	0.262	0.084	1.76e-11	cDC2	PNO1
RPS241	1.19e-15	0.347421	1	0.999	1.85e-11	cDC2	RPS24
TNFRSF10B	1.26e-15	0.351913	0.385	0.163	1.97e-11	cDC2	TNFRSF10B
RPS131	1.47e-15	0.356863	1	0.996	2.3e-11	cDC2	RPS13
LTB	1.58e-15	0.413397	0.256	0.082	2.45e-11	cDC2	LTB
FILIP1L	1.68e-15	0.314554	0.369	0.145	2.62e-11	cDC2	FILIP1L
EDEM1	1.83e-15	0.306869	0.354	0.14	2.85e-11	cDC2	EDEM1
PPIA	1.87e-15	0.305876	1	0.992	2.92e-11	cDC2	PPIA
AKAP13	2.19e-15	0.504412	0.882	0.744	3.41e-11	cDC2	AKAP13
ARHGAP31	2.32e-15	0.274819	0.287	0.1	3.62e-11	cDC2	ARHGAP31
NR4A2	2.43e-15	0.570645	0.887	0.875	3.78e-11	cDC2	NR4A2
NPM1	2.53e-15	0.392699	0.995	0.939	3.94e-11	cDC2	NPM1
NME21	2.6e-15	0.346157	0.985	0.819	4.06e-11	cDC2	NME2
PER1	2.65e-15	0.475522	0.636	0.359	4.13e-11	cDC2	PER1
PON2	3e-15	0.289115	0.303	0.11	4.67e-11	cDC2	PON2
DUSP2	3.76e-15	0.535189	0.882	0.783	5.86e-11	cDC2	DUSP2
GRSF1	3.77e-15	0.574165	0.451	0.218	5.88e-11	cDC2	GRSF1
C12orf45	3.78e-15	0.384115	0.328	0.127	5.89e-11	cDC2	C12orf45
GEM	3.96e-15	0.454976	0.287	0.101	6.17e-11	cDC2	GEM
JUNB	4.07e-15	0.511805	0.979	0.948	6.33e-11	cDC2	JUNB
GPR137B	4.37e-15	0.596748	0.497	0.255	6.8e-11	cDC2	GPR137B
RACK1	4.38e-15	0.367638	1	0.989	6.83e-11	cDC2	RACK1
PTGES2	4.61e-15	0.276185	0.328	0.124	7.17e-11	cDC2	PTGES2
KCNK6	6.08e-15	0.302687	0.328	0.126	9.46e-11	cDC2	KCNK6
EMD	6.8e-15	0.378555	0.636	0.35	1.06e-10	cDC2	EMD
ELOVL5	8.36e-15	0.304613	0.518	0.248	1.3e-10	cDC2	ELOVL5
BBX	9.64e-15	0.356686	0.441	0.202	1.5e-10	cDC2	BBX
DDX3Y	9.7e-15	0.386791	0.538	0.26	1.51e-10	cDC2	DDX3Y
GPR65	1.03e-14	0.616623	0.487	0.252	1.6e-10	cDC2	GPR65
STRAP	1.03e-14	0.313666	0.528	0.256	1.6e-10	cDC2	STRAP
CHMP1B1	1.03e-14	0.483597	0.897	0.791	1.6e-10	cDC2	CHMP1B
SPINT1	1.04e-14	0.257199	0.272	0.093	1.62e-10	cDC2	SPINT1
RPS27	1.05e-14	0.354045	1	0.999	1.64e-10	cDC2	RPS27
TWISTNB1	1.07e-14	0.392204	0.436	0.193	1.67e-10	cDC2	TWISTNB
RSL24D1	1.31e-14	0.357711	0.626	0.339	2.04e-10	cDC2	RSL24D1
CDC42SE2	1.63e-14	0.269512	0.4	0.17	2.54e-10	cDC2	CDC42SE2
HERPUD1	1.94e-14	0.679842	0.903	0.878	3.01e-10	cDC2	HERPUD1
RPL13	2.18e-14	0.336075	1	1	3.39e-10	cDC2	RPL13
TAP1	2.25e-14	0.567154	0.421	0.201	3.51e-10	cDC2	TAP1
HDAC9	2.34e-14	0.251745	0.282	0.1	3.64e-10	cDC2	HDAC9
UBE2A	2.34e-14	0.338105	0.631	0.349	3.65e-10	cDC2	UBE2A
ISG20	2.46e-14	0.449923	0.441	0.212	3.83e-10	cDC2	ISG20
RPS15A	3.36e-14	0.332708	1	0.998	5.23e-10	cDC2	RPS15A
TOR3A	3.63e-14	0.365706	0.379	0.164	5.66e-10	cDC2	TOR3A
HSPA1A	4.08e-14	0.539505	0.979	0.971	6.35e-10	cDC2	HSPA1A
TRIB1	4.28e-14	0.440839	0.446	0.218	6.67e-10	cDC2	TRIB1
ZBTB10	4.32e-14	0.297048	0.303	0.115	6.73e-10	cDC2	ZBTB10
ACTB	4.45e-14	0.502769	1	1	6.94e-10	cDC2	ACTB
TUBA1A	5.08e-14	0.718544	0.749	0.552	7.91e-10	cDC2	TUBA1A
HMGA1	5.13e-14	0.310212	0.569	0.294	7.99e-10	cDC2	HMGA1
KLF4	6.47e-14	0.485995	0.856	0.758	1.01e-09	cDC2	KLF4
BAG3	6.58e-14	0.541716	0.749	0.566	1.02e-09	cDC2	BAG3
DNAJB9	6.85e-14	0.388904	0.426	0.198	1.07e-09	cDC2	DNAJB9
SYNGR21	7.75e-14	0.574701	0.882	0.756	1.21e-09	cDC2	SYNGR2
SRSF2	7.88e-14	0.374927	0.856	0.698	1.23e-09	cDC2	SRSF2
ETV6	9.05e-14	0.357421	0.446	0.217	1.41e-09	cDC2	ETV6
TNIP2	9.95e-14	0.347961	0.323	0.13	1.55e-09	cDC2	TNIP2
FBL	1.29e-13	0.284802	0.482	0.231	2e-09	cDC2	FBL
KDM2B	1.9e-13	0.344755	0.262	0.096	2.96e-09	cDC2	KDM2B
H3F3B1	2.06e-13	0.281406	1	0.994	3.2e-09	cDC2	H3F3B
PMAIP1	2.08e-13	0.541051	0.487	0.257	3.23e-09	cDC2	PMAIP1
SLC25A19	2.4e-13	0.350605	0.354	0.152	3.74e-09	cDC2	SLC25A19
PHLDA2	2.58e-13	0.596797	0.487	0.251	4.01e-09	cDC2	PHLDA2
NFAT5	2.69e-13	0.31376	0.405	0.184	4.18e-09	cDC2	NFAT5
NUP98	3.05e-13	0.290765	0.374	0.166	4.74e-09	cDC2	NUP98
CLNS1A	3.23e-13	0.303478	0.492	0.248	5.04e-09	cDC2	CLNS1A
H3F3A1	3.54e-13	0.370141	1	0.997	5.51e-09	cDC2	H3F3A
GNL3	4.7e-13	0.362436	0.379	0.169	7.31e-09	cDC2	GNL3
EIF3F	5.63e-13	0.318581	0.882	0.704	8.77e-09	cDC2	EIF3F
FNIP2	5.9e-13	0.370066	0.487	0.249	9.19e-09	cDC2	FNIP2
LITAF	6.32e-13	0.456073	0.944	0.913	9.84e-09	cDC2	LITAF
EIF2AK4	7.34e-13	0.290343	0.364	0.161	1.14e-08	cDC2	EIF2AK4
PLAGL1	7.76e-13	0.262799	0.297	0.117	1.21e-08	cDC2	PLAGL1
AHR	8.17e-13	0.429564	0.518	0.279	1.27e-08	cDC2	AHR
MAP2K11	8.4e-13	0.306323	0.554	0.298	1.31e-08	cDC2	MAP2K1
NAP1L1	8.63e-13	0.55079	0.836	0.715	1.34e-08	cDC2	NAP1L1
AVPI1	8.9e-13	0.352126	0.344	0.149	1.39e-08	cDC2	AVPI1
CD40	9.11e-13	0.775208	0.349	0.166	1.42e-08	cDC2	CD40
EWSR1	1e-12	0.325236	0.651	0.375	1.56e-08	cDC2	EWSR1
CCT2	1.1e-12	0.309616	0.523	0.276	1.71e-08	cDC2	CCT2
PPP1R15A	1.29e-12	0.43862	0.954	0.91	2.01e-08	cDC2	PPP1R15A
IL2RG	1.49e-12	0.278121	0.344	0.147	2.32e-08	cDC2	IL2RG
TMSB10	1.52e-12	0.417176	1	1	2.36e-08	cDC2	TMSB10
CHKA	1.89e-12	0.272756	0.344	0.149	2.94e-08	cDC2	CHKA
CXCL16	2.1e-12	0.492864	0.846	0.761	3.27e-08	cDC2	CXCL16
CSNK1D	2.14e-12	0.336998	0.554	0.311	3.34e-08	cDC2	CSNK1D
BAZ1A1	2.24e-12	0.399714	0.59	0.34	3.49e-08	cDC2	BAZ1A
MYADM1	2.49e-12	0.624619	0.733	0.601	3.88e-08	cDC2	MYADM
ISG20L2	2.79e-12	0.311175	0.354	0.158	4.34e-08	cDC2	ISG20L2
CHORDC1	3.5e-12	0.364019	0.59	0.334	5.46e-08	cDC2	CHORDC1
HMGN1	3.72e-12	0.347156	0.805	0.59	5.8e-08	cDC2	HMGN1
SYTL3	3.76e-12	0.271198	0.313	0.13	5.85e-08	cDC2	SYTL3
DUSP10	3.8e-12	0.330395	0.323	0.14	5.92e-08	cDC2	DUSP10
ENTPD1	3.89e-12	0.366276	0.421	0.209	6.05e-08	cDC2	ENTPD1
HSPA9	4.06e-12	0.354241	0.646	0.386	6.32e-08	cDC2	HSPA9
JMJD1C1	4.31e-12	0.496507	0.667	0.416	6.71e-08	cDC2	JMJD1C
SNHG8	4.35e-12	0.320722	0.718	0.47	6.77e-08	cDC2	SNHG8
MCM5	4.89e-12	0.275286	0.323	0.136	7.62e-08	cDC2	MCM5
IL16	5e-12	0.272835	0.313	0.133	7.79e-08	cDC2	IL16
GPBP11	5.07e-12	0.321125	0.615	0.345	7.89e-08	cDC2	GPBP1
DENND4A	5.38e-12	0.283646	0.354	0.159	8.37e-08	cDC2	DENND4A
NABP1	5.53e-12	0.362621	0.559	0.305	8.61e-08	cDC2	NABP1
TNFAIP8	5.75e-12	0.531759	0.431	0.227	8.95e-08	cDC2	TNFAIP8
HSPA1B	6.67e-12	0.502597	0.959	0.933	1.04e-07	cDC2	HSPA1B
ARF5	6.73e-12	0.266167	0.754	0.45	1.05e-07	cDC2	ARF5
RPL341	7.92e-12	0.317926	1	0.998	1.23e-07	cDC2	RPL34
HSP90AB11	1e-11	0.339447	0.99	0.986	1.56e-07	cDC2	HSP90AB1
SARAF	1.09e-11	0.329433	0.938	0.892	1.69e-07	cDC2	SARAF
SF1	1.13e-11	0.31289	0.626	0.368	1.76e-07	cDC2	SF1
AFF4	1.14e-11	0.307202	0.569	0.323	1.77e-07	cDC2	AFF4
FLOT2	1.16e-11	0.30266	0.354	0.164	1.8e-07	cDC2	FLOT2
RPS15	1.16e-11	0.253401	1	0.999	1.8e-07	cDC2	RPS15
RPL28	1.18e-11	0.253311	1	1	1.84e-07	cDC2	RPL28
EIF11	1.32e-11	0.281804	1	0.999	2.06e-07	cDC2	EIF1
TMEM14C	1.54e-11	0.372674	0.641	0.387	2.39e-07	cDC2	TMEM14C
FBXO34	1.62e-11	0.27231	0.303	0.127	2.52e-07	cDC2	FBXO34
IMPDH2	1.71e-11	0.255783	0.41	0.198	2.67e-07	cDC2	IMPDH2
SRGN1	1.76e-11	0.31583	1	0.997	2.74e-07	cDC2	SRGN
RSL1D1	1.78e-11	0.266309	0.59	0.328	2.77e-07	cDC2	RSL1D1
ARL4C1	1.93e-11	0.450276	0.513	0.289	3e-07	cDC2	ARL4C
PELI1	1.98e-11	0.405676	0.467	0.244	3.08e-07	cDC2	PELI1
ATG3	2.17e-11	0.351449	0.692	0.456	3.38e-07	cDC2	ATG3
CD1D	2.39e-11	0.268086	0.313	0.136	3.72e-07	cDC2	CD1D
PTMA	2.4e-11	0.324597	1	0.999	3.74e-07	cDC2	PTMA
TGIF11	2.45e-11	0.397556	0.569	0.346	3.81e-07	cDC2	TGIF1
DDX5	2.54e-11	0.301713	0.995	0.977	3.96e-07	cDC2	DDX5
TCP1	2.66e-11	0.331556	0.672	0.408	4.14e-07	cDC2	TCP1
ODF3B1	2.97e-11	0.311647	0.579	0.336	4.62e-07	cDC2	ODF3B
CNPPD1	3.61e-11	0.260918	0.354	0.164	5.62e-07	cDC2	CNPPD1
MRPL181	4.44e-11	0.472164	0.692	0.474	6.92e-07	cDC2	MRPL18
MAP3K13	4.59e-11	0.285398	0.354	0.166	7.15e-07	cDC2	MAP3K13
IL7R	4.63e-11	0.934705	0.308	0.139	7.21e-07	cDC2	IL7R
EIF5	4.89e-11	0.327673	0.923	0.811	7.62e-07	cDC2	EIF5
ALDH2	4.91e-11	0.457209	0.749	0.594	7.65e-07	cDC2	ALDH2
CKLF	5e-11	0.361409	0.621	0.375	7.79e-07	cDC2	CKLF
CHD2	5.03e-11	0.28231	0.477	0.255	7.83e-07	cDC2	CHD2
BIRC3	5.04e-11	1.41276	0.395	0.212	7.84e-07	cDC2	BIRC3
N4BP2L1	5.22e-11	0.282323	0.297	0.128	8.13e-07	cDC2	N4BP2L1
ELMSAN1	5.24e-11	0.270872	0.282	0.119	8.16e-07	cDC2	ELMSAN1
HSPA8	5.97e-11	0.342134	1	0.985	9.29e-07	cDC2	HSPA8
ENSA	6.12e-11	0.355223	0.626	0.38	9.53e-07	cDC2	ENSA
RANBP2	6.24e-11	0.451667	0.569	0.352	9.71e-07	cDC2	RANBP2
FKBP4	6.4e-11	0.457041	0.513	0.294	9.97e-07	cDC2	FKBP4
HINT1	7.77e-11	0.366339	0.867	0.788	1.21e-06	cDC2	HINT1
CCDC107	7.83e-11	0.368052	0.497	0.274	1.22e-06	cDC2	CCDC107
TSPYL2	8.57e-11	0.361418	0.441	0.232	1.33e-06	cDC2	TSPYL2
RAPGEF1	1e-10	0.280636	0.39	0.194	1.56e-06	cDC2	RAPGEF1
SEC23B	1.1e-10	0.251196	0.308	0.137	1.71e-06	cDC2	SEC23B
CCND31	1.25e-10	0.322647	0.431	0.227	1.95e-06	cDC2	CCND3
MIR155HG	1.33e-10	1.37653	0.277	0.121	2.08e-06	cDC2	MIR155HG
ELMO1	1.34e-10	0.283402	0.395	0.196	2.08e-06	cDC2	ELMO1
NAF11	1.34e-10	0.414918	0.4	0.207	2.09e-06	cDC2	NAF1
RELB	1.39e-10	0.394521	0.426	0.233	2.17e-06	cDC2	RELB
LCP11	1.77e-10	0.475316	0.903	0.855	2.76e-06	cDC2	LCP1
CD551	1.84e-10	0.25286	0.841	0.683	2.86e-06	cDC2	CD55
STX111	2.02e-10	0.394361	0.682	0.486	3.14e-06	cDC2	STX11
PFKFB3	2.06e-10	0.386326	0.538	0.317	3.2e-06	cDC2	PFKFB3
ILF2	2.5e-10	0.287433	0.503	0.281	3.9e-06	cDC2	ILF2
MAP3K8	2.61e-10	0.524868	0.738	0.615	4.07e-06	cDC2	MAP3K8
PHB2	2.98e-10	0.293735	0.549	0.323	4.64e-06	cDC2	PHB2
G3BP2	3.28e-10	0.441749	0.426	0.239	5.11e-06	cDC2	G3BP2
CDC37	3.45e-10	0.341484	0.769	0.661	5.38e-06	cDC2	CDC37
PRCP	3.67e-10	0.317361	0.559	0.329	5.71e-06	cDC2	PRCP
EBI3	3.86e-10	1.12524	0.282	0.13	6e-06	cDC2	EBI3
UPF2	3.86e-10	0.260981	0.354	0.171	6.01e-06	cDC2	UPF2
CD58	3.97e-10	0.331697	0.436	0.238	6.18e-06	cDC2	CD58
AC016831.7	4.26e-10	0.314723	0.385	0.195	6.64e-06	cDC2	AC016831.7
PPP1R2	4.81e-10	0.273536	0.518	0.289	7.5e-06	cDC2	PPP1R2
CREM	5.72e-10	0.618243	0.826	0.778	8.9e-06	cDC2	CREM
SELENOK1	5.79e-10	0.49882	0.81	0.736	9.01e-06	cDC2	SELENOK
DNAJA11	6.16e-10	0.267404	0.979	0.926	9.59e-06	cDC2	DNAJA1
UBE2E2	7.07e-10	0.266987	0.364	0.181	1.1e-05	cDC2	UBE2E2
ACTN1	7.17e-10	0.313014	0.41	0.217	1.12e-05	cDC2	ACTN1
JMJD6	7.25e-10	0.263314	0.477	0.265	1.13e-05	cDC2	JMJD6
ATF41	8.4e-10	0.282139	0.718	0.488	1.31e-05	cDC2	ATF4
OPN3	9.44e-10	0.27314	0.251	0.106	1.47e-05	cDC2	OPN3
MED29	9.93e-10	0.268781	0.415	0.219	1.55e-05	cDC2	MED29
AHSA1	1.03e-09	0.256582	0.59	0.355	1.6e-05	cDC2	AHSA1
FAM129A	1.19e-09	0.331504	0.379	0.195	1.86e-05	cDC2	FAM129A
MAT2A1	1.2e-09	0.412221	0.744	0.647	1.87e-05	cDC2	MAT2A
FSCN1	1.23e-09	1.84429	0.267	0.128	1.92e-05	cDC2	FSCN1
RHOH	1.23e-09	0.312399	0.292	0.134	1.92e-05	cDC2	RHOH
PRMT1	1.25e-09	0.267913	0.385	0.201	1.94e-05	cDC2	PRMT1
ETF1	1.27e-09	0.328692	0.677	0.473	1.97e-05	cDC2	ETF1
TUBB4B	1.29e-09	0.318887	0.918	0.804	2.01e-05	cDC2	TUBB4B
MYD881	1.66e-09	0.301133	0.436	0.239	2.59e-05	cDC2	MYD88
SYAP11	1.84e-09	0.50708	0.61	0.403	2.86e-05	cDC2	SYAP1
CCNI	1.84e-09	0.279589	0.949	0.908	2.87e-05	cDC2	CCNI
SERPINB11	2.08e-09	0.462328	0.867	0.769	3.24e-05	cDC2	SERPINB1
GLA	2.16e-09	0.647282	0.641	0.512	3.36e-05	cDC2	GLA
KLF10	2.2e-09	0.40803	0.477	0.284	3.42e-05	cDC2	KLF10
ANXA6	2.91e-09	0.530287	0.354	0.186	4.52e-05	cDC2	ANXA6
XRCC6	2.98e-09	0.270932	0.646	0.412	4.63e-05	cDC2	XRCC6
SATB1	3.25e-09	0.306625	0.349	0.177	5.06e-05	cDC2	SATB1
VDAC2	3.64e-09	0.26833	0.697	0.444	5.67e-05	cDC2	VDAC2
CALHM6	3.8e-09	0.365745	0.579	0.368	5.91e-05	cDC2	CALHM6
IL13RA1	4.07e-09	0.308468	0.487	0.295	6.34e-05	cDC2	IL13RA1
CDC42SE1	4.37e-09	0.30577	0.513	0.309	6.81e-05	cDC2	CDC42SE1
LPXN	4.54e-09	0.293447	0.492	0.291	7.07e-05	cDC2	LPXN
ZC3HAV1	4.9e-09	0.386171	0.513	0.308	7.63e-05	cDC2	ZC3HAV1
CNDP2	5.28e-09	0.278273	0.544	0.334	8.22e-05	cDC2	CNDP2
NOP58	6.66e-09	0.254478	0.431	0.235	0.000103719	cDC2	NOP58
KPNA2	6.95e-09	0.28652	0.395	0.211	0.000108252	cDC2	KPNA2
YWHAZ	8.09e-09	0.299749	0.954	0.901	0.00012601	cDC2	YWHAZ
CCNH	8.4e-09	0.320105	0.528	0.318	0.000130836	cDC2	CCNH
ANKRD44	8.49e-09	0.273213	0.374	0.199	0.000132129	cDC2	ANKRD44
CHD11	1.23e-08	0.265498	0.615	0.386	0.000191659	cDC2	CHD1
RBM3	1.36e-08	0.28064	0.851	0.75	0.000211033	cDC2	RBM3
RPL211	1.4e-08	0.294758	0.99	0.981	0.000218199	cDC2	RPL21
STK38L	1.44e-08	0.258737	0.349	0.181	0.000224959	cDC2	STK38L
CD69	1.46e-08	0.416259	0.313	0.153	0.00022774	cDC2	CD69
YWHAQ	1.62e-08	0.390968	0.615	0.392	0.000252084	cDC2	YWHAQ
DUSP1	1.93e-08	0.272712	0.979	0.968	0.000300599	cDC2	DUSP1
RIN3	2.11e-08	0.290276	0.426	0.25	0.000328089	cDC2	RIN3
SMDT1	2.43e-08	0.253311	0.626	0.392	0.000378496	cDC2	SMDT1
GNA13	2.54e-08	0.269568	0.508	0.309	0.000396149	cDC2	GNA13
FAM110A	2.58e-08	0.454401	0.303	0.154	0.000401543	cDC2	FAM110A
EIF4B	2.78e-08	0.263907	0.738	0.52	0.00043365	cDC2	EIF4B
H2AFX	2.91e-08	0.281039	0.467	0.272	0.000453741	cDC2	H2AFX
ATF3	3.3e-08	0.358744	0.851	0.813	0.000513423	cDC2	ATF3
SNX9	3.53e-08	0.261339	0.549	0.341	0.000550222	cDC2	SNX9
HLA-DMA1	3.77e-08	0.265977	0.944	0.901	0.00058625	cDC2	HLA-DMA
RBBP61	3.9e-08	0.291661	0.456	0.272	0.000607811	cDC2	RBBP6
ZFAS1	7.19e-08	0.297967	0.903	0.815	0.00112015	cDC2	ZFAS1
NECTIN2	7.21e-08	0.36948	0.364	0.206	0.00112236	cDC2	NECTIN2
SNAP23	1.2e-07	0.253173	0.492	0.297	0.00186235	cDC2	SNAP23
TRABD	1.27e-07	0.267769	0.421	0.253	0.00197745	cDC2	TRABD
SGK11	1.32e-07	0.322627	0.846	0.805	0.00204911	cDC2	SGK1
MYH9	1.48e-07	0.302205	0.579	0.399	0.00230044	cDC2	MYH9
SOX4	1.72e-07	0.384165	0.318	0.173	0.00267617	cDC2	SOX4
FKBP51	1.73e-07	0.337957	0.651	0.495	0.00268881	cDC2	FKBP5
IFITM1	1.8e-07	0.345057	0.359	0.196	0.00280975	cDC2	IFITM1
H2AFZ	2.37e-07	0.370489	0.867	0.819	0.00369001	cDC2	H2AFZ
HES4	2.42e-07	0.272916	0.308	0.162	0.003771	cDC2	HES4
FCGR2B1	2.47e-07	0.51843	0.574	0.404	0.00384185	cDC2	FCGR2B
RGS2	3.28e-07	0.485552	0.872	0.863	0.00511107	cDC2	RGS2
VASP1	3.83e-07	0.294041	0.631	0.455	0.00595933	cDC2	VASP
C15orf48	4.29e-07	0.557629	0.682	0.621	0.00668132	cDC2	C15orf48
ATP1A1	4.98e-07	0.374762	0.651	0.5	0.00775594	cDC2	ATP1A1
BASP11	5.42e-07	0.291111	0.554	0.351	0.00844374	cDC2	BASP1
IL4I1	5.89e-07	0.262486	0.256	0.129	0.00916787	cDC2	IL4I1
PHACTR11	6.59e-07	0.323225	0.667	0.51	0.0102598	cDC2	PHACTR1
IL181	6.69e-07	0.330475	0.528	0.354	0.0104214	cDC2	IL18
HSPA6	7.51e-07	0.667434	0.436	0.285	0.0116981	cDC2	HSPA6
CST3	8.33e-07	0.548706	0.949	0.991	0.0129671	cDC2	CST3
PICALM	8.49e-07	0.256221	0.482	0.314	0.0132124	cDC2	PICALM
VMO1	8.76e-07	0.360862	0.313	0.17	0.0136371	cDC2	VMO1
PDE4A	8.97e-07	0.256045	0.308	0.171	0.0139738	cDC2	PDE4A
CD72	9.05e-07	0.257453	0.344	0.194	0.0140941	cDC2	CD72
RNF144B1	9.5e-07	0.321083	0.451	0.289	0.0147953	cDC2	RNF144B
SLAMF7	1.29e-06	0.377852	0.277	0.153	0.0200999	cDC2	SLAMF7
FAM210A	1.45e-06	0.302024	0.328	0.19	0.0225827	cDC2	FAM210A
B3GNT5	1.56e-06	0.273536	0.328	0.189	0.024247	cDC2	B3GNT5
LMNA1	2.36e-06	0.442786	0.692	0.618	0.0367638	cDC2	LMNA
TAPBP	2.66e-06	0.256977	0.651	0.48	0.0413422	cDC2	TAPBP
FOSB	2.72e-06	0.260193	0.908	0.907	0.0423819	cDC2	FOSB
SNU13	2.93e-06	0.252944	0.585	0.403	0.0456581	cDC2	SNU13
CELF2	3.14e-06	0.306245	0.708	0.552	0.0488629	cDC2	CELF2
AKIRIN21	3.75e-06	0.272993	0.508	0.338	0.0584511	cDC2	AKIRIN2
PLSCR1	3.86e-06	0.272397	0.785	0.713	0.0601578	cDC2	PLSCR1
DNAJB1	3.92e-06	0.270305	0.928	0.93	0.0610353	cDC2	DNAJB1
EIF4A3	4.91e-06	0.375446	0.795	0.713	0.0764902	cDC2	EIF4A3
FNBP1	5.44e-06	0.302335	0.462	0.316	0.0846879	cDC2	FNBP1
WARS1	5.76e-06	0.400973	0.415	0.265	0.0897192	cDC2	WARS
AMD1	5.85e-06	0.260416	0.436	0.28	0.0910317	cDC2	AMD1
SLC38A21	6.75e-06	0.251272	0.651	0.456	0.105119	cDC2	SLC38A2
PPIF1	7.6e-06	0.371422	0.662	0.553	0.118404	cDC2	PPIF
ZNF3311	1.01e-05	0.356909	0.718	0.668	0.157395	cDC2	ZNF331
NUB1	1.2e-05	0.484977	0.292	0.177	0.187528	cDC2	NUB1
CFLAR1	1.77e-05	0.347932	0.749	0.678	0.275563	cDC2	CFLAR
TSC22D3	1.88e-05	0.263498	0.836	0.859	0.292231	cDC2	TSC22D3
BCAS2	1.93e-05	0.355926	0.349	0.216	0.300492	cDC2	BCAS2
CPNE3	1.95e-05	0.358358	0.297	0.176	0.303702	cDC2	CPNE3
GSTP1	2.08e-05	0.32448	0.954	0.918	0.323302	cDC2	GSTP1
MIS18BP1	2.92e-05	0.269256	0.41	0.269	0.454206	cDC2	MIS18BP1
TUBA1C	3.19e-05	0.269672	0.621	0.456	0.49625	cDC2	TUBA1C
NEDD91	3.44e-05	0.2669	0.328	0.205	0.535351	cDC2	NEDD9
SEC61B	4.04e-05	0.30465	0.892	0.805	0.628459	cDC2	SEC61B
KLF6	5.72e-05	0.401303	0.856	0.906	0.890168	cDC2	KLF6
PAPSS2	6.02e-05	0.336637	0.41	0.278	0.93739	cDC2	PAPSS2
TMEM123	6.62e-05	0.254522	0.595	0.446	1	cDC2	TMEM123
RAB10	7.17e-05	0.254563	0.508	0.363	1	cDC2	RAB10
STARD7	7.49e-05	0.293403	0.333	0.21	1	cDC2	STARD7
FOXP1	9.26e-05	0.264112	0.354	0.24	1	cDC2	FOXP1
HMGN3	0.000102262	0.279765	0.533	0.364	1	cDC2	HMGN3
NAAA	0.000114776	0.25748	0.338	0.223	1	cDC2	NAAA
SLC2A31	0.000117083	0.438926	0.636	0.584	1	cDC2	SLC2A3
RAB9A	0.000206571	0.335983	0.262	0.167	1	cDC2	RAB9A
PDCL3	0.000282221	0.286125	0.313	0.21	1	cDC2	PDCL3
CYCS	0.000582385	0.250421	0.713	0.619	1	cDC2	CYCS
ATF5	0.000923125	0.279003	0.308	0.206	1	cDC2	ATF5
IRF8	0.00175456	0.357044	0.441	0.333	1	cDC2	IRF8
TOB1	0.0027288	0.256981	0.277	0.195	1	cDC2	TOB1
CXCL5	9.15e-117	3.54666	0.373	0.014	1.42e-112	SPP1+TAMs	CXCL5
IL1RN	1.76e-66	2.97223	0.731	0.179	2.73e-62	SPP1+TAMs	IL1RN
AK4	2.16e-66	0.470587	0.254	0.013	3.36e-62	SPP1+TAMs	AK4
SLAMF9	5.27e-62	0.746018	0.313	0.026	8.21e-58	SPP1+TAMs	SLAMF9
AQP91	8.38e-61	1.71578	0.657	0.141	1.3e-56	SPP1+TAMs	AQP9
FTH11	1.99e-60	2.06582	1	1	3.1e-56	SPP1+TAMs	FTH1
CLEC5A	2.79e-60	1.23713	0.545	0.096	4.34e-56	SPP1+TAMs	CLEC5A
CXCL1	1.21e-58	2.19983	0.455	0.064	1.89e-54	SPP1+TAMs	CXCL1
C15orf481	1.45e-55	2.52746	0.963	0.607	2.26e-51	SPP1+TAMs	C15orf48
ERO1A	9.08e-53	1.04812	0.537	0.106	1.41e-48	SPP1+TAMs	ERO1A
TNFAIP61	2.92e-52	1.7908	0.515	0.096	4.55e-48	SPP1+TAMs	TNFAIP6
SOD21	6.09e-52	2.31633	0.993	0.903	9.48e-48	SPP1+TAMs	SOD2
HIF1A-AS2	1.24e-50	1.22934	0.358	0.046	1.93e-46	SPP1+TAMs	HIF1A-AS2
TREM11	7.19e-50	1.5105	0.754	0.244	1.12e-45	SPP1+TAMs	TREM1
CD441	9.23e-47	1.67164	0.978	0.787	1.44e-42	SPP1+TAMs	CD44
SLC7A11	9.91e-47	0.745567	0.276	0.027	1.54e-42	SPP1+TAMs	SLC7A11
MMP9	2.6e-45	2.82655	0.515	0.117	4.05e-41	SPP1+TAMs	MMP9
FNDC3B	4.97e-45	0.982395	0.679	0.209	7.74e-41	SPP1+TAMs	FNDC3B
CSTB	3.9e-42	2.36157	0.978	0.849	6.08e-38	SPP1+TAMs	CSTB
SDC2	5.39e-40	0.89237	0.485	0.109	8.39e-36	SPP1+TAMs	SDC2
GAPDH	2.59e-39	1.5265	1	0.997	4.03e-35	SPP1+TAMs	GAPDH
SLC11A11	3.04e-39	1.02428	0.821	0.314	4.73e-35	SPP1+TAMs	SLC11A1
BNIP3	6.01e-39	0.87894	0.366	0.063	9.35e-35	SPP1+TAMs	BNIP3
SPP1	9.68e-39	4.1619	0.552	0.159	1.51e-34	SPP1+TAMs	SPP1
PLAUR1	5.95e-37	1.74875	1	0.857	9.27e-33	SPP1+TAMs	PLAUR
CXCL8	5.87e-35	3.31471	0.955	0.713	9.14e-31	SPP1+TAMs	CXCL8
SLC39A8	6.13e-35	0.862143	0.478	0.12	9.55e-31	SPP1+TAMs	SLC39A8
SLC25A371	7.3e-34	1.33459	0.657	0.24	1.14e-29	SPP1+TAMs	SLC25A37
MMP14	1.12e-33	1.084	0.56	0.18	1.74e-29	SPP1+TAMs	MMP14
TPI1	1.75e-33	1.24706	0.985	0.927	2.73e-29	SPP1+TAMs	TPI1
SMIM251	2.15e-32	0.875026	0.649	0.216	3.34e-28	SPP1+TAMs	SMIM25
MIF	2.15e-32	1.38609	0.963	0.808	3.34e-28	SPP1+TAMs	MIF
ANPEP1	4.17e-32	0.838855	0.507	0.138	6.5e-28	SPP1+TAMs	ANPEP
FCER1G	1.65e-31	1.11035	1	0.969	2.57e-27	SPP1+TAMs	FCER1G
IRAK2	2.67e-30	0.67244	0.44	0.114	4.15e-26	SPP1+TAMs	IRAK2
INHBA	7.84e-29	0.885756	0.373	0.083	1.22e-24	SPP1+TAMs	INHBA
CD82	3.66e-28	0.658961	0.455	0.127	5.69e-24	SPP1+TAMs	CD82
FPR21	4.88e-28	0.778239	0.403	0.1	7.6e-24	SPP1+TAMs	FPR2
ALDOA	7.95e-28	1.15624	0.955	0.824	1.24e-23	SPP1+TAMs	ALDOA
CYSTM1	1.41e-27	0.860827	0.649	0.259	2.2e-23	SPP1+TAMs	CYSTM1
S100A101	1.16e-26	1.21742	0.985	0.921	1.8e-22	SPP1+TAMs	S100A10
BCL2A11	2.01e-26	1.49945	0.948	0.741	3.13e-22	SPP1+TAMs	BCL2A1
IL7R1	5.59e-26	1.06444	0.463	0.135	8.7e-22	SPP1+TAMs	IL7R
LUCAT1	7.41e-26	0.752722	0.425	0.118	1.15e-21	SPP1+TAMs	LUCAT1
SERPINA11	8.21e-26	1.01937	0.948	0.756	1.28e-21	SPP1+TAMs	SERPINA1
CCL31	7.95e-25	1.77192	0.881	0.623	1.24e-20	SPP1+TAMs	CCL3
LDHA	2.02e-24	1.25469	0.933	0.82	3.14e-20	SPP1+TAMs	LDHA
BCAT1	3.43e-24	0.706781	0.5	0.171	5.34e-20	SPP1+TAMs	BCAT1
S100A81	6.39e-24	0.754417	0.903	0.549	9.95e-20	SPP1+TAMs	S100A8
TNFSF14	7.23e-24	0.699758	0.313	0.072	1.13e-19	SPP1+TAMs	TNFSF14
FLT1	9.91e-24	0.84855	0.358	0.095	1.54e-19	SPP1+TAMs	FLT1
PGK1	3.7e-23	1.10938	0.925	0.843	5.77e-19	SPP1+TAMs	PGK1
PTGS2	5.84e-23	1.85347	0.53	0.212	9.1e-19	SPP1+TAMs	PTGS2
ADAM81	6.09e-23	0.705809	0.433	0.137	9.49e-19	SPP1+TAMs	ADAM8
RAB13	1.05e-22	0.896774	0.493	0.186	1.63e-18	SPP1+TAMs	RAB13
CA2	5.58e-22	0.975176	0.396	0.119	8.69e-18	SPP1+TAMs	CA2
SH3PXD2B	8.71e-22	0.509563	0.403	0.119	1.36e-17	SPP1+TAMs	SH3PXD2B
ABL2	1.81e-21	0.728791	0.582	0.238	2.82e-17	SPP1+TAMs	ABL2
MMP19	2.75e-21	0.607336	0.47	0.153	4.28e-17	SPP1+TAMs	MMP19
PID1	2.87e-21	0.704245	0.373	0.111	4.47e-17	SPP1+TAMs	PID1
CCL201	3.38e-21	2.38644	0.448	0.155	5.26e-17	SPP1+TAMs	CCL20
ANXA5	3.83e-21	0.917562	0.985	0.949	5.97e-17	SPP1+TAMs	ANXA5
PKM	5.71e-21	0.815101	0.955	0.88	8.89e-17	SPP1+TAMs	PKM
IL1B	7.66e-21	1.97881	0.836	0.679	1.19e-16	SPP1+TAMs	IL1B
TIMP11	8.93e-21	2.24654	0.948	0.842	1.39e-16	SPP1+TAMs	TIMP1
AMPD3	9.47e-21	0.416552	0.336	0.091	1.47e-16	SPP1+TAMs	AMPD3
VCAN1	1.12e-20	1.03062	0.604	0.238	1.74e-16	SPP1+TAMs	VCAN
CLEC4E1	5e-20	0.604172	0.604	0.247	7.79e-16	SPP1+TAMs	CLEC4E
NCF21	7.58e-20	0.636351	0.701	0.339	1.18e-15	SPP1+TAMs	NCF2
ABCA1	1.83e-19	0.703199	0.604	0.268	2.85e-15	SPP1+TAMs	ABCA1
TGM2	5.08e-19	0.455628	0.291	0.073	7.91e-15	SPP1+TAMs	TGM2
AC015912.31	9.42e-19	1.19712	0.418	0.152	1.47e-14	SPP1+TAMs	AC015912.3
ITGAX1	1.98e-18	0.721543	0.642	0.313	3.09e-14	SPP1+TAMs	ITGAX
RHOH1	1.07e-17	0.655957	0.396	0.133	1.66e-13	SPP1+TAMs	RHOH
SAT11	1.15e-17	1.08067	1	0.993	1.78e-13	SPP1+TAMs	SAT1
AC005280.2	1.48e-17	0.481612	0.321	0.095	2.3e-13	SPP1+TAMs	AC005280.2
TLR21	1.61e-17	0.694318	0.612	0.298	2.51e-13	SPP1+TAMs	TLR2
IL2RG1	2.6e-17	0.453344	0.418	0.148	4.04e-13	SPP1+TAMs	IL2RG
CXCL3	5.48e-17	2.20513	0.664	0.402	8.53e-13	SPP1+TAMs	CXCL3
ITGA5	5.8e-17	0.424519	0.388	0.132	9.03e-13	SPP1+TAMs	ITGA5
TNIP1	1.02e-16	0.604112	0.5	0.215	1.58e-12	SPP1+TAMs	TNIP1
PDE4DIP	1.54e-16	0.685245	0.53	0.245	2.4e-12	SPP1+TAMs	PDE4DIP
HCAR2	1.6e-16	1.56338	0.343	0.114	2.5e-12	SPP1+TAMs	HCAR2
SNX101	2.06e-16	0.691892	0.575	0.29	3.21e-12	SPP1+TAMs	SNX10
NINJ1	2.62e-16	0.964226	0.873	0.721	4.08e-12	SPP1+TAMs	NINJ1
ARID5B	2.69e-16	0.665946	0.418	0.162	4.19e-12	SPP1+TAMs	ARID5B
ENO1	2.94e-16	0.756855	0.918	0.854	4.58e-12	SPP1+TAMs	ENO1
MTF1	2.94e-16	0.31557	0.306	0.089	4.58e-12	SPP1+TAMs	MTF1
ADM	3.01e-16	0.860292	0.485	0.199	4.68e-12	SPP1+TAMs	ADM
SDC4	4.7e-16	0.449143	0.299	0.087	7.32e-12	SPP1+TAMs	SDC4
IL1A	5.12e-16	1.36214	0.321	0.107	7.97e-12	SPP1+TAMs	IL1A
TRAF11	7.36e-16	0.450868	0.336	0.107	1.15e-11	SPP1+TAMs	TRAF1
KIFC3	1.34e-15	0.29619	0.276	0.077	2.09e-11	SPP1+TAMs	KIFC3
SPHK1	1.89e-15	0.572139	0.418	0.168	2.94e-11	SPP1+TAMs	SPHK1
SEC61G	3.16e-15	0.83371	0.769	0.628	4.93e-11	SPP1+TAMs	SEC61G
PHLDA21	3.57e-15	0.995093	0.53	0.255	5.56e-11	SPP1+TAMs	PHLDA2
G0S21	5.7e-15	1.67725	0.791	0.582	8.88e-11	SPP1+TAMs	G0S2
ATP13A31	7.04e-15	0.589071	0.575	0.287	1.1e-10	SPP1+TAMs	ATP13A3
RNF145	7.48e-15	0.47992	0.493	0.218	1.16e-10	SPP1+TAMs	RNF145
GK1	7.85e-15	1.12579	0.694	0.478	1.22e-10	SPP1+TAMs	GK
PPIF2	9.78e-15	1.31149	0.761	0.551	1.52e-10	SPP1+TAMs	PPIF
FLNA1	1.14e-14	0.694351	0.739	0.556	1.78e-10	SPP1+TAMs	FLNA
SLC43A3	1.18e-14	0.485524	0.425	0.174	1.83e-10	SPP1+TAMs	SLC43A3
MAP1LC3B1	1.18e-14	0.791955	0.925	0.843	1.84e-10	SPP1+TAMs	MAP1LC3B
CTSL	1.84e-14	1.6401	0.843	0.711	2.86e-10	SPP1+TAMs	CTSL
MMP12	2.82e-14	2.97577	0.261	0.081	4.4e-10	SPP1+TAMs	MMP12
MCEMP11	4.36e-14	0.555727	0.381	0.143	6.79e-10	SPP1+TAMs	MCEMP1
DRAM1	5.24e-14	0.575949	0.41	0.17	8.16e-10	SPP1+TAMs	DRAM1
MIR4435-2HG1	1.22e-13	0.881582	0.418	0.179	1.9e-09	SPP1+TAMs	MIR4435-2HG
MYL6	1.79e-13	0.554961	1	0.996	2.79e-09	SPP1+TAMs	MYL6
MT1F	2.56e-13	0.559251	0.299	0.103	3.98e-09	SPP1+TAMs	MT1F
S100A61	3.26e-13	0.673802	1	0.924	5.07e-09	SPP1+TAMs	S100A6
BNIP3L1	5.73e-13	0.918177	0.799	0.685	8.92e-09	SPP1+TAMs	BNIP3L
ETS21	7.64e-13	0.660488	0.821	0.635	1.19e-08	SPP1+TAMs	ETS2
TPM4	1.28e-12	0.550106	0.881	0.782	1.99e-08	SPP1+TAMs	TPM4
CCL41	1.53e-12	1.14971	0.843	0.658	2.38e-08	SPP1+TAMs	CCL4
MALAT11	1.88e-12	0.826266	1	0.996	2.93e-08	SPP1+TAMs	MALAT1
HCAR3	2.05e-12	1.83271	0.328	0.127	3.19e-08	SPP1+TAMs	HCAR3
MARCO	2.21e-12	0.513081	0.313	0.11	3.44e-08	SPP1+TAMs	MARCO
SNAI11	2.77e-12	0.468877	0.478	0.222	4.32e-08	SPP1+TAMs	SNAI1
VEGFA1	2.88e-12	0.629679	0.515	0.259	4.48e-08	SPP1+TAMs	VEGFA
EAF1	2.96e-12	0.357854	0.313	0.114	4.6e-08	SPP1+TAMs	EAF1
VIM2	4.09e-12	0.823675	1	0.996	6.37e-08	SPP1+TAMs	VIM
P4HB	4.67e-12	0.693574	0.799	0.708	7.28e-08	SPP1+TAMs	P4HB
C1orf122	6.06e-12	0.384887	0.336	0.133	9.44e-08	SPP1+TAMs	C1orf122
IL6R	6.79e-12	0.465757	0.448	0.211	1.06e-07	SPP1+TAMs	IL6R
FCGR2A1	7.39e-12	0.771728	0.896	0.829	1.15e-07	SPP1+TAMs	FCGR2A
PLEK	1.02e-11	1.29037	0.851	0.739	1.59e-07	SPP1+TAMs	PLEK
CDC42EP31	1.06e-11	0.704523	0.425	0.206	1.64e-07	SPP1+TAMs	CDC42EP3
GNS	1.14e-11	0.434041	0.575	0.316	1.77e-07	SPP1+TAMs	GNS
RIT1	1.25e-11	0.486403	0.396	0.179	1.94e-07	SPP1+TAMs	RIT1
ACTN11	1.77e-11	0.402004	0.455	0.22	2.76e-07	SPP1+TAMs	ACTN1
PLIN21	2.2e-11	1.16039	0.836	0.684	3.43e-07	SPP1+TAMs	PLIN2
ATP6V0C	2.77e-11	0.615048	0.985	0.877	4.31e-07	SPP1+TAMs	ATP6V0C
CPD1	2.77e-11	0.468844	0.321	0.125	4.32e-07	SPP1+TAMs	CPD
SH3BGRL31	2.8e-11	0.574586	1	0.987	4.35e-07	SPP1+TAMs	SH3BGRL3
IL3RA	2.85e-11	0.35331	0.276	0.095	4.44e-07	SPP1+TAMs	IL3RA
BEST1	3.01e-11	0.678715	0.336	0.143	4.69e-07	SPP1+TAMs	BEST1
PIK3AP1	5.34e-11	0.488562	0.455	0.228	8.32e-07	SPP1+TAMs	PIK3AP1
SRGN2	5.41e-11	0.700571	1	0.997	8.42e-07	SPP1+TAMs	SRGN
UBE2J1	5.6e-11	0.514422	0.522	0.288	8.73e-07	SPP1+TAMs	UBE2J1
NDRG1	6.93e-11	0.524603	0.366	0.16	1.08e-06	SPP1+TAMs	NDRG1
C4orf3	1.05e-10	0.757204	0.694	0.6	1.63e-06	SPP1+TAMs	C4orf3
NRP1	1.41e-10	0.537615	0.366	0.165	2.19e-06	SPP1+TAMs	NRP1
EHD11	1.57e-10	0.564529	0.418	0.195	2.45e-06	SPP1+TAMs	EHD1
MIR3945HG1	1.6e-10	0.599269	0.299	0.122	2.49e-06	SPP1+TAMs	MIR3945HG
CD631	1.79e-10	0.524095	0.978	0.901	2.79e-06	SPP1+TAMs	CD63
IVNS1ABP1	2.01e-10	1.0609	0.582	0.363	3.14e-06	SPP1+TAMs	IVNS1ABP
TXN	2.7e-10	0.582575	0.806	0.722	4.21e-06	SPP1+TAMs	TXN
ZNF2671	3.19e-10	0.62742	0.537	0.327	4.97e-06	SPP1+TAMs	ZNF267
S100A11	3.79e-10	0.457088	0.993	0.986	5.91e-06	SPP1+TAMs	S100A11
NAMPT1	4.19e-10	0.91853	0.933	0.886	6.53e-06	SPP1+TAMs	NAMPT
MT1X	4.3e-10	1.19169	0.463	0.258	6.7e-06	SPP1+TAMs	MT1X
PLEKHB2	4.55e-10	0.578938	0.604	0.383	7.09e-06	SPP1+TAMs	PLEKHB2
MT1E	6.48e-10	0.734589	0.306	0.124	1.01e-05	SPP1+TAMs	MT1E
DDX60L	9.14e-10	0.922776	0.328	0.149	1.42e-05	SPP1+TAMs	DDX60L
TCF7L2	9.23e-10	0.372254	0.254	0.095	1.44e-05	SPP1+TAMs	TCF7L2
NEAT11	9.5e-10	0.397876	1	0.96	1.48e-05	SPP1+TAMs	NEAT1
SLC16A10	9.92e-10	0.353187	0.343	0.148	1.54e-05	SPP1+TAMs	SLC16A10
SLC16A3	1.13e-09	0.561995	0.634	0.489	1.76e-05	SPP1+TAMs	SLC16A3
GPR84	1.18e-09	0.50224	0.269	0.104	1.83e-05	SPP1+TAMs	GPR84
PPP1R15A1	1.53e-09	0.676199	0.955	0.911	2.38e-05	SPP1+TAMs	PPP1R15A
LPCAT11	1.8e-09	0.477096	0.388	0.193	2.8e-05	SPP1+TAMs	LPCAT1
GSTO1	2.31e-09	0.576677	0.724	0.63	3.6e-05	SPP1+TAMs	GSTO1
GRINA	2.46e-09	0.57464	0.821	0.785	3.82e-05	SPP1+TAMs	GRINA
RAC2	2.79e-09	0.400771	0.642	0.399	4.35e-05	SPP1+TAMs	RAC2
LILRB1	3.07e-09	0.606088	0.463	0.267	4.77e-05	SPP1+TAMs	LILRB1
PNP1	3.54e-09	0.552215	0.522	0.306	5.51e-05	SPP1+TAMs	PNP
LGALS1	5.27e-09	0.705343	0.993	0.938	8.21e-05	SPP1+TAMs	LGALS1
UPP11	5.43e-09	0.52286	0.604	0.38	8.45e-05	SPP1+TAMs	UPP1
RNASEK	5.46e-09	0.392774	0.948	0.845	8.49e-05	SPP1+TAMs	RNASEK
NFKBIA1	7.35e-09	0.682677	0.97	0.916	0.000114464	SPP1+TAMs	NFKBIA
PDLIM7	7.39e-09	0.360399	0.306	0.135	0.000115079	SPP1+TAMs	PDLIM7
ALOX5AP	8.31e-09	1.15785	0.657	0.52	0.00012935	SPP1+TAMs	ALOX5AP
SIRPA	1.39e-08	0.420911	0.5	0.296	0.000216841	SPP1+TAMs	SIRPA
IL1R22	1.55e-08	0.691212	0.321	0.145	0.000240884	SPP1+TAMs	IL1R2
CCL3L11	1.81e-08	1.3951	0.59	0.437	0.000282529	SPP1+TAMs	CCL3L1
BASP12	1.9e-08	0.502458	0.575	0.355	0.0002964	SPP1+TAMs	BASP1
PILRA1	2.18e-08	0.527164	0.56	0.363	0.00034009	SPP1+TAMs	PILRA
DNAJC3	2.24e-08	0.659893	0.448	0.264	0.000348691	SPP1+TAMs	DNAJC3
GLUL	2.36e-08	0.806076	0.97	0.899	0.00036784	SPP1+TAMs	GLUL
NECTIN21	2.86e-08	0.335606	0.403	0.208	0.000444567	SPP1+TAMs	NECTIN2
PLP21	2.96e-08	0.368679	0.485	0.268	0.000460357	SPP1+TAMs	PLP2
LCP12	3.19e-08	0.460405	0.91	0.855	0.000497393	SPP1+TAMs	LCP1
ATP6V1B2	3.73e-08	0.582236	0.679	0.543	0.000580213	SPP1+TAMs	ATP6V1B2
LGALS3	4.17e-08	0.644453	0.91	0.821	0.000649088	SPP1+TAMs	LGALS3
ARFGAP3	4.24e-08	0.372723	0.425	0.233	0.000660726	SPP1+TAMs	ARFGAP3
CXCL21	4.31e-08	0.812559	0.746	0.622	0.000671739	SPP1+TAMs	CXCL2
SLAMF8	4.39e-08	0.332842	0.373	0.186	0.000683864	SPP1+TAMs	SLAMF8
HM13	5.48e-08	0.488866	0.575	0.395	0.000853083	SPP1+TAMs	HM13
MT2A1	6.24e-08	1.91341	0.776	0.711	0.000971519	SPP1+TAMs	MT2A
ASPH	6.4e-08	0.352911	0.328	0.157	0.000996297	SPP1+TAMs	ASPH
ERGIC11	7.68e-08	0.33782	0.388	0.21	0.00119596	SPP1+TAMs	ERGIC1
IL4I11	8.85e-08	0.366664	0.291	0.13	0.00137814	SPP1+TAMs	IL4I1
ELOC	1.41e-07	0.469408	0.604	0.431	0.00219567	SPP1+TAMs	ELOC
EMD1	1.79e-07	0.39952	0.552	0.362	0.00278233	SPP1+TAMs	EMD
P4HA1	2.35e-07	0.431193	0.403	0.225	0.00366282	SPP1+TAMs	P4HA1
HPSE	2.4e-07	0.328933	0.261	0.116	0.00373194	SPP1+TAMs	HPSE
CYTOR	2.57e-07	0.571331	0.44	0.26	0.00400394	SPP1+TAMs	CYTOR
FBP11	4.8e-07	0.939548	0.388	0.235	0.00747686	SPP1+TAMs	FBP1
FGR1	4.91e-07	0.33125	0.545	0.33	0.00765117	SPP1+TAMs	FGR
TOM11	5.94e-07	0.312938	0.41	0.233	0.00924371	SPP1+TAMs	TOM1
MAPK6	7.1e-07	0.261388	0.291	0.138	0.0110493	SPP1+TAMs	MAPK6
ICAM1	7.6e-07	0.469945	0.716	0.571	0.0118312	SPP1+TAMs	ICAM1
ACSL5	8.02e-07	0.292981	0.276	0.133	0.0124948	SPP1+TAMs	ACSL5
SQOR	8.76e-07	0.328097	0.418	0.245	0.0136427	SPP1+TAMs	SQOR
CCL4L21	9.13e-07	0.694426	0.649	0.548	0.0142223	SPP1+TAMs	CCL4L2
CNIH4	1.03e-06	0.401418	0.351	0.193	0.0161125	SPP1+TAMs	CNIH4
DENND5A	1.21e-06	0.288704	0.291	0.143	0.018906	SPP1+TAMs	DENND5A
PGS1	1.33e-06	0.373024	0.254	0.122	0.0206996	SPP1+TAMs	PGS1
SLC2A32	1.46e-06	1.08025	0.649	0.584	0.0226826	SPP1+TAMs	SLC2A3
SNX8	1.47e-06	0.278707	0.306	0.158	0.0228653	SPP1+TAMs	SNX8
NOP10	1.47e-06	0.427199	0.784	0.694	0.0229384	SPP1+TAMs	NOP10
PPP4C	1.52e-06	0.356511	0.575	0.391	0.0236966	SPP1+TAMs	PPP4C
CD300E1	1.56e-06	0.322457	0.313	0.154	0.024267	SPP1+TAMs	CD300E
TNS3	1.58e-06	0.250216	0.291	0.14	0.0246552	SPP1+TAMs	TNS3
MARCKSL11	1.74e-06	0.319193	0.433	0.258	0.0270364	SPP1+TAMs	MARCKSL1
AP5Z1	1.82e-06	0.273835	0.261	0.124	0.0282977	SPP1+TAMs	AP5Z1
GNA151	1.99e-06	0.279471	0.373	0.21	0.0309187	SPP1+TAMs	GNA15
ZMIZ1	2.07e-06	0.351336	0.366	0.207	0.0322665	SPP1+TAMs	ZMIZ1
SH3BP2	2.19e-06	0.265931	0.366	0.199	0.034035	SPP1+TAMs	SH3BP2
PSMA6	2.26e-06	0.332139	0.597	0.405	0.03518	SPP1+TAMs	PSMA6
IL18BP	2.62e-06	0.27237	0.299	0.146	0.0407482	SPP1+TAMs	IL18BP
RALA1	2.62e-06	0.338556	0.448	0.275	0.0408044	SPP1+TAMs	RALA
UGP2	2.85e-06	0.297836	0.388	0.225	0.044416	SPP1+TAMs	UGP2
EML4	2.98e-06	0.37465	0.418	0.257	0.0464349	SPP1+TAMs	EML4
SH3BP51	3.02e-06	0.463661	0.44	0.283	0.0469542	SPP1+TAMs	SH3BP5
CASP1	3.07e-06	0.528948	0.53	0.376	0.0477328	SPP1+TAMs	CASP1
MCTP1	3.13e-06	0.354685	0.366	0.214	0.0486627	SPP1+TAMs	MCTP1
PTPN121	4.47e-06	0.267872	0.351	0.195	0.0696006	SPP1+TAMs	PTPN12
LCP2	5.06e-06	0.963068	0.724	0.677	0.0788542	SPP1+TAMs	LCP2
BID1	5.07e-06	0.425764	0.5	0.336	0.0789526	SPP1+TAMs	BID
CLEC4A	5.71e-06	0.398239	0.418	0.26	0.0889586	SPP1+TAMs	CLEC4A
PHLDA1	5.86e-06	0.504839	0.448	0.28	0.0912194	SPP1+TAMs	PHLDA1
BZW11	5.97e-06	0.564597	0.612	0.509	0.0929771	SPP1+TAMs	BZW1
BTG3	6.29e-06	0.278404	0.306	0.162	0.0980041	SPP1+TAMs	BTG3
RETN1	6.42e-06	0.624115	0.269	0.136	0.100002	SPP1+TAMs	RETN
CD481	7.36e-06	0.481189	0.59	0.456	0.114648	SPP1+TAMs	CD48
SLC6A6	7.84e-06	0.284587	0.306	0.164	0.122119	SPP1+TAMs	SLC6A6
NBPF261	9.3e-06	0.252755	0.351	0.194	0.144882	SPP1+TAMs	NBPF26
ZFYVE161	9.83e-06	0.300913	0.396	0.236	0.15301	SPP1+TAMs	ZFYVE16
PGD1	9.9e-06	0.442341	0.537	0.381	0.154184	SPP1+TAMs	PGD
FNIP21	1.18e-05	0.3169	0.418	0.259	0.184149	SPP1+TAMs	FNIP2
SMIM3	1.3e-05	0.310603	0.358	0.209	0.2022	SPP1+TAMs	SMIM3
ADGRE21	1.64e-05	0.366849	0.41	0.259	0.255496	SPP1+TAMs	ADGRE2
SLAMF71	1.98e-05	0.274108	0.291	0.156	0.307887	SPP1+TAMs	SLAMF7
SAMSN11	2.19e-05	0.412882	0.806	0.701	0.341666	SPP1+TAMs	SAMSN1
TFF11	2.22e-05	0.552755	0.343	0.193	0.345426	SPP1+TAMs	TFF1
KYNU1	2.26e-05	0.464939	0.515	0.367	0.351726	SPP1+TAMs	KYNU
NPTN	2.4e-05	0.262441	0.396	0.244	0.373299	SPP1+TAMs	NPTN
B3GNT51	2.49e-05	0.314415	0.336	0.193	0.388191	SPP1+TAMs	B3GNT5
DNTTIP21	2.93e-05	0.360368	0.44	0.301	0.456937	SPP1+TAMs	DNTTIP2
CHIC2	3.02e-05	0.268875	0.336	0.196	0.470503	SPP1+TAMs	CHIC2
TCIRG11	3.31e-05	0.384465	0.507	0.375	0.51549	SPP1+TAMs	TCIRG1
CARD161	4.14e-05	0.663533	0.604	0.497	0.644161	SPP1+TAMs	CARD16
GCH11	4.26e-05	0.254921	0.276	0.151	0.664089	SPP1+TAMs	GCH1
CTSB1	4.37e-05	0.875163	0.985	0.965	0.680938	SPP1+TAMs	CTSB
ATP6V1G1	4.51e-05	0.394764	0.784	0.774	0.702674	SPP1+TAMs	ATP6V1G1
ATP2B1-AS11	5.01e-05	0.433763	0.41	0.271	0.78042	SPP1+TAMs	ATP2B1-AS1
STXBP21	5.22e-05	0.335099	0.552	0.397	0.812735	SPP1+TAMs	STXBP2
MAP2K31	5.28e-05	0.330791	0.47	0.319	0.822468	SPP1+TAMs	MAP2K3
CCRL21	5.32e-05	0.520878	0.418	0.271	0.828167	SPP1+TAMs	CCRL2
QSOX1	5.94e-05	0.393458	0.328	0.203	0.925569	SPP1+TAMs	QSOX1
APP	6.6e-05	0.302988	0.351	0.215	1	SPP1+TAMs	APP
MT-CO1	7.09e-05	0.339541	1	0.999	1	SPP1+TAMs	MT-CO1
RGCC1	7.34e-05	0.345708	0.657	0.525	1	SPP1+TAMs	RGCC
TMEM120A1	7.92e-05	0.250849	0.276	0.155	1	SPP1+TAMs	TMEM120A
BCKDK	8.55e-05	0.335816	0.321	0.201	1	SPP1+TAMs	BCKDK
SERTAD1	9.93e-05	0.389937	0.515	0.371	1	SPP1+TAMs	SERTAD1
LITAF1	0.000113706	0.788102	0.933	0.914	1	SPP1+TAMs	LITAF
BACH11	0.000120302	0.329774	0.403	0.275	1	SPP1+TAMs	BACH1
TRIB11	0.000130746	0.492984	0.358	0.228	1	SPP1+TAMs	TRIB1
GPI	0.000143536	0.334238	0.448	0.319	1	SPP1+TAMs	GPI
PNPLA81	0.000148916	0.388477	0.41	0.286	1	SPP1+TAMs	PNPLA8
ATP6V1H	0.000169717	0.281508	0.299	0.177	1	SPP1+TAMs	ATP6V1H
KLF101	0.000175481	0.472046	0.41	0.293	1	SPP1+TAMs	KLF10
SLC3A2	0.000225637	0.462755	0.694	0.704	1	SPP1+TAMs	SLC3A2
PAPSS1	0.000259306	0.291424	0.299	0.181	1	SPP1+TAMs	PAPSS1
PMP221	0.000264831	0.326359	0.381	0.244	1	SPP1+TAMs	PMP22
MXD11	0.000287425	0.357094	0.507	0.374	1	SPP1+TAMs	MXD1
H3F3B2	0.000296969	0.815734	1	0.995	1	SPP1+TAMs	H3F3B
MUC5AC	0.000340077	0.716734	0.269	0.155	1	SPP1+TAMs	MUC5AC
NFKBIZ	0.000368407	0.331577	0.716	0.649	1	SPP1+TAMs	NFKBIZ
CD581	0.000380041	0.317026	0.373	0.246	1	SPP1+TAMs	CD58
CASP41	0.000392328	0.300898	0.41	0.285	1	SPP1+TAMs	CASP4
LILRA21	0.000411765	0.314595	0.261	0.16	1	SPP1+TAMs	LILRA2
TMED5	0.000425511	0.27895	0.433	0.304	1	SPP1+TAMs	TMED5
ARL8B	0.000434413	0.261029	0.522	0.384	1	SPP1+TAMs	ARL8B
TBC1D7	0.00050646	0.340248	0.276	0.176	1	SPP1+TAMs	TBC1D7
FNIP1	0.00055304	0.348618	0.336	0.228	1	SPP1+TAMs	FNIP1
KDELR2	0.000566354	0.298525	0.478	0.358	1	SPP1+TAMs	KDELR2
TNFAIP3	0.000567692	0.48613	0.828	0.77	1	SPP1+TAMs	TNFAIP3
FAM162A	0.00057077	0.324896	0.321	0.21	1	SPP1+TAMs	FAM162A
ASAP1	0.00065773	0.277347	0.306	0.196	1	SPP1+TAMs	ASAP1
SDCBP	0.000741749	0.330327	0.955	0.91	1	SPP1+TAMs	SDCBP
EREG1	0.000792005	0.33302	0.381	0.242	1	SPP1+TAMs	EREG
SERPINB12	0.00114481	0.288285	0.813	0.775	1	SPP1+TAMs	SERPINB1
SGK12	0.00115221	0.265414	0.881	0.804	1	SPP1+TAMs	SGK1
PGAM1	0.00131585	0.318222	0.59	0.539	1	SPP1+TAMs	PGAM1
SLC7A71	0.00156153	0.309772	0.478	0.369	1	SPP1+TAMs	SLC7A7
CD141	0.0016605	0.323163	0.851	0.773	1	SPP1+TAMs	CD14
FPR11	0.00206202	0.313567	0.575	0.5	1	SPP1+TAMs	FPR1
ACTB1	0.00222063	0.27713	1	1	1	SPP1+TAMs	ACTB
CD99	0.00227293	0.299445	0.739	0.726	1	SPP1+TAMs	CD99
HIF1A	0.00246035	0.385479	0.649	0.62	1	SPP1+TAMs	HIF1A
DNAJB11	0.0025863	0.261659	0.306	0.207	1	SPP1+TAMs	DNAJB11
SERPINB92	0.00273563	0.34058	0.463	0.358	1	SPP1+TAMs	SERPINB9
IER3	0.00292466	0.298622	0.851	0.83	1	SPP1+TAMs	IER3
CD53	0.00343428	0.33239	0.806	0.803	1	SPP1+TAMs	CD53
UBE2B	0.00355768	0.323191	0.709	0.698	1	SPP1+TAMs	UBE2B
ACSL11	0.00450935	0.4604	0.552	0.467	1	SPP1+TAMs	ACSL1
RNF144B2	0.00470621	0.253128	0.403	0.296	1	SPP1+TAMs	RNF144B
SEC62	0.00641628	0.253788	0.657	0.588	1	SPP1+TAMs	SEC62
HSPA5	0.00690186	0.814344	0.694	0.723	1	SPP1+TAMs	HSPA5
BCAP311	0.00736985	0.251081	0.56	0.52	1	SPP1+TAMs	BCAP31
RNF13	0.00809111	0.261488	0.552	0.457	1	SPP1+TAMs	RNF13
LAMP11	0.00985651	0.315696	0.649	0.626	1	SPP1+TAMs	LAMP1
RRM2	5.53e-223	1.05033	0.476	0.002	8.61e-219	C1QC+MKI67+TAMs	RRM2
UBE2C	1.08e-210	1.77008	0.635	0.011	1.67e-206	C1QC+MKI67+TAMs	UBE2C
TYMS	2.21e-209	2.12321	0.794	0.022	3.45e-205	C1QC+MKI67+TAMs	TYMS
CENPM	7.06e-173	1.03188	0.587	0.013	1.1e-168	C1QC+MKI67+TAMs	CENPM
CCNA2	1.11e-168	0.753737	0.444	0.005	1.73e-164	C1QC+MKI67+TAMs	CCNA2
BIRC5	9.38e-160	0.900739	0.508	0.009	1.46e-155	C1QC+MKI67+TAMs	BIRC5
TOP2A	5.67e-157	1.52603	0.524	0.011	8.83e-153	C1QC+MKI67+TAMs	TOP2A
AURKB	1.95e-149	0.715025	0.397	0.004	3.04e-145	C1QC+MKI67+TAMs	AURKB
PCLAF	9.16e-146	1.23819	0.603	0.019	1.43e-141	C1QC+MKI67+TAMs	PCLAF
ZWINT	1.45e-143	0.961947	0.556	0.015	2.26e-139	C1QC+MKI67+TAMs	ZWINT
TK1	2.46e-140	1.43628	0.635	0.023	3.83e-136	C1QC+MKI67+TAMs	TK1
CDC20	1.62e-136	0.973434	0.46	0.01	2.53e-132	C1QC+MKI67+TAMs	CDC20
TPX2	4.52e-131	0.786705	0.444	0.009	7.04e-127	C1QC+MKI67+TAMs	TPX2
MKI67	4.15e-124	1.38734	0.476	0.013	6.47e-120	C1QC+MKI67+TAMs	MKI67
HMMR	8.5e-123	0.89607	0.365	0.006	1.32e-118	C1QC+MKI67+TAMs	HMMR
CDCA8	4.76e-118	0.537568	0.333	0.004	7.41e-114	C1QC+MKI67+TAMs	CDCA8
CDCA5	1.29e-114	0.554904	0.317	0.004	2e-110	C1QC+MKI67+TAMs	CDCA5
ASPM	8.66e-112	0.711553	0.349	0.006	1.35e-107	C1QC+MKI67+TAMs	ASPM
CDK1	3.15e-106	1.40085	0.587	0.03	4.91e-102	C1QC+MKI67+TAMs	CDK1
GTSE1	1.26e-103	0.566859	0.317	0.005	1.96e-99	C1QC+MKI67+TAMs	GTSE1
PLK1	1.57e-100	0.525861	0.254	0.002	2.44e-96	C1QC+MKI67+TAMs	PLK1
DLGAP5	1.93e-99	0.570334	0.27	0.003	3.01e-95	C1QC+MKI67+TAMs	DLGAP5
NUSAP1	8.35e-94	1.25767	0.619	0.04	1.3e-89	C1QC+MKI67+TAMs	NUSAP1
BUB1B	1.14e-91	0.357336	0.254	0.003	1.78e-87	C1QC+MKI67+TAMs	BUB1B
NDC80	3.24e-89	0.521222	0.286	0.005	5.04e-85	C1QC+MKI67+TAMs	NDC80
CDCA3	2.49e-88	0.506439	0.27	0.004	3.87e-84	C1QC+MKI67+TAMs	CDCA3
KIFC1	2.04e-84	0.646957	0.444	0.02	3.18e-80	C1QC+MKI67+TAMs	KIFC1
ANLN	3.28e-81	0.458109	0.254	0.004	5.11e-77	C1QC+MKI67+TAMs	ANLN
NUF2	2.1e-80	0.562815	0.317	0.009	3.27e-76	C1QC+MKI67+TAMs	NUF2
MAD2L1	1.21e-78	0.566591	0.365	0.013	1.88e-74	C1QC+MKI67+TAMs	MAD2L1
CENPA	1.22e-78	0.486847	0.286	0.007	1.9e-74	C1QC+MKI67+TAMs	CENPA
NCAPG	4.65e-78	0.455792	0.254	0.005	7.25e-74	C1QC+MKI67+TAMs	NCAPG
CDKN3	1.21e-77	0.762632	0.381	0.015	1.88e-73	C1QC+MKI67+TAMs	CDKN3
CCNB2	2.89e-75	0.71614	0.349	0.013	4.51e-71	C1QC+MKI67+TAMs	CCNB2
CENPF	1.12e-64	1.11983	0.413	0.024	1.75e-60	C1QC+MKI67+TAMs	CENPF
ASF1B	2.18e-64	0.685207	0.397	0.022	3.4e-60	C1QC+MKI67+TAMs	ASF1B
STMN1	4e-64	2.56634	0.984	0.23	6.24e-60	C1QC+MKI67+TAMs	STMN1
UBE2T	1.1e-63	0.715528	0.397	0.023	1.72e-59	C1QC+MKI67+TAMs	UBE2T
CCNB1	6.92e-61	0.85968	0.365	0.02	1.08e-56	C1QC+MKI67+TAMs	CCNB1
MELK	6.88e-60	0.450017	0.254	0.008	1.07e-55	C1QC+MKI67+TAMs	MELK
KNL1	2.22e-58	0.516598	0.254	0.008	3.45e-54	C1QC+MKI67+TAMs	KNL1
CKS1B	2.1e-55	1.10318	0.571	0.063	3.27e-51	C1QC+MKI67+TAMs	CKS1B
TMEM106C	1.96e-51	0.938687	0.476	0.045	3.05e-47	C1QC+MKI67+TAMs	TMEM106C
KIF23	1.92e-49	0.464201	0.254	0.011	2.99e-45	C1QC+MKI67+TAMs	KIF23
UHRF1	7.24e-49	0.626092	0.286	0.015	1.13e-44	C1QC+MKI67+TAMs	UHRF1
PTTG1	6.66e-46	1.37498	0.603	0.09	1.04e-41	C1QC+MKI67+TAMs	PTTG1
MCM4	3.34e-45	0.675027	0.365	0.029	5.21e-41	C1QC+MKI67+TAMs	MCM4
PCNA	3.71e-42	1.28561	0.603	0.097	5.78e-38	C1QC+MKI67+TAMs	PCNA
TUBB	8.86e-42	2.63013	1	0.659	1.38e-37	C1QC+MKI67+TAMs	TUBB
HMGB21	3.49e-39	2.02437	0.889	0.315	5.44e-35	C1QC+MKI67+TAMs	HMGB2
WDR34	6.91e-39	0.433397	0.286	0.02	1.08e-34	C1QC+MKI67+TAMs	WDR34
CENPK	7.6e-39	0.583546	0.302	0.023	1.18e-34	C1QC+MKI67+TAMs	CENPK
NCAPD2	3.23e-38	0.470956	0.333	0.028	5.04e-34	C1QC+MKI67+TAMs	NCAPD2
FEN1	1.7e-37	0.638024	0.349	0.032	2.64e-33	C1QC+MKI67+TAMs	FEN1
TUBA1B1	8.99e-37	2.21163	1	0.896	1.4e-32	C1QC+MKI67+TAMs	TUBA1B
RACGAP1	7.42e-36	0.605072	0.333	0.031	1.15e-31	C1QC+MKI67+TAMs	RACGAP1
SHCBP1	4.06e-35	0.478892	0.286	0.023	6.32e-31	C1QC+MKI67+TAMs	SHCBP1
NCAPG2	6.83e-35	0.352571	0.254	0.017	1.06e-30	C1QC+MKI67+TAMs	NCAPG2
HMGB1	9.12e-35	1.93574	1	0.901	1.42e-30	C1QC+MKI67+TAMs	HMGB1
HMGB3	1.03e-33	0.708278	0.429	0.057	1.61e-29	C1QC+MKI67+TAMs	HMGB3
MCM7	1.52e-33	0.911138	0.476	0.071	2.37e-29	C1QC+MKI67+TAMs	MCM7
DHFR	4.03e-33	0.806057	0.349	0.038	6.27e-29	C1QC+MKI67+TAMs	DHFR
HMGN2	1.6e-31	2.09714	0.984	0.79	2.49e-27	C1QC+MKI67+TAMs	HMGN2
HIST1H4C	5.16e-31	2.78243	0.778	0.267	8.03e-27	C1QC+MKI67+TAMs	HIST1H4C
DTYMK	6.1e-30	0.883417	0.492	0.086	9.5e-26	C1QC+MKI67+TAMs	DTYMK
H2AFZ1	1.77e-28	1.87841	1	0.818	2.76e-24	C1QC+MKI67+TAMs	H2AFZ
SMC2	2.08e-28	0.761643	0.444	0.074	3.24e-24	C1QC+MKI67+TAMs	SMC2
LMNB1	5.22e-28	0.786458	0.571	0.117	8.12e-24	C1QC+MKI67+TAMs	LMNB1
SMC4	1.7e-26	0.906803	0.492	0.097	2.64e-22	C1QC+MKI67+TAMs	SMC4
GGH	6.16e-25	0.663041	0.349	0.05	9.6e-21	C1QC+MKI67+TAMs	GGH
PTMA1	3.64e-24	1.04619	1	0.999	5.66e-20	C1QC+MKI67+TAMs	PTMA
CENPN	7.96e-23	0.51488	0.333	0.049	1.24e-18	C1QC+MKI67+TAMs	CENPN
ACOT7	4.25e-22	0.552463	0.333	0.051	6.62e-18	C1QC+MKI67+TAMs	ACOT7
RAD51AP1	5.76e-22	0.485876	0.349	0.055	8.96e-18	C1QC+MKI67+TAMs	RAD51AP1
POLA2	2.82e-21	0.351883	0.254	0.03	4.39e-17	C1QC+MKI67+TAMs	POLA2
RAN	6.19e-21	1.2037	0.984	0.741	9.63e-17	C1QC+MKI67+TAMs	RAN
RPA3	1.1e-20	0.955315	0.524	0.138	1.71e-16	C1QC+MKI67+TAMs	RPA3
CENPU	1.44e-20	0.548054	0.381	0.07	2.25e-16	C1QC+MKI67+TAMs	CENPU
CDKN2C	2.01e-20	0.345126	0.254	0.032	3.13e-16	C1QC+MKI67+TAMs	CDKN2C
DUT	3.14e-20	1.53466	0.683	0.288	4.88e-16	C1QC+MKI67+TAMs	DUT
ATAD2	7.01e-20	0.531091	0.302	0.046	1.09e-15	C1QC+MKI67+TAMs	ATAD2
H2AFV	1.06e-19	1.21787	0.81	0.414	1.65e-15	C1QC+MKI67+TAMs	H2AFV
RANBP1	1.41e-19	0.982246	0.683	0.252	2.19e-15	C1QC+MKI67+TAMs	RANBP1
PPIA1	2.55e-19	1.0003	1	0.992	3.97e-15	C1QC+MKI67+TAMs	PPIA
EMC9	8.77e-19	0.423911	0.27	0.039	1.37e-14	C1QC+MKI67+TAMs	EMC9
CKAP2	3.16e-18	0.701569	0.413	0.092	4.92e-14	C1QC+MKI67+TAMs	CKAP2
TEX30	8.99e-18	0.362166	0.286	0.045	1.4e-13	C1QC+MKI67+TAMs	TEX30
TACC3	2.12e-17	0.626664	0.444	0.11	3.31e-13	C1QC+MKI67+TAMs	TACC3
PHF19	7.69e-17	0.497234	0.349	0.07	1.2e-12	C1QC+MKI67+TAMs	PHF19
TUBG1	1e-16	0.416048	0.317	0.059	1.56e-12	C1QC+MKI67+TAMs	TUBG1
EZH2	2.59e-16	0.498754	0.349	0.073	4.03e-12	C1QC+MKI67+TAMs	EZH2
NUDT1	3.55e-16	0.646702	0.492	0.145	5.52e-12	C1QC+MKI67+TAMs	NUDT1
CENPW	6.41e-16	0.48863	0.365	0.081	9.99e-12	C1QC+MKI67+TAMs	CENPW
KIF20B	1.1e-15	0.449812	0.333	0.068	1.72e-11	C1QC+MKI67+TAMs	KIF20B
KIF22	1.17e-15	0.655285	0.381	0.092	1.82e-11	C1QC+MKI67+TAMs	KIF22
BUB3	1.46e-15	0.735614	0.556	0.186	2.27e-11	C1QC+MKI67+TAMs	BUB3
BARD1	3.32e-15	0.390178	0.27	0.047	5.16e-11	C1QC+MKI67+TAMs	BARD1
VRK1	4.18e-15	0.43635	0.302	0.059	6.51e-11	C1QC+MKI67+TAMs	VRK1
MCM3	6.14e-15	0.498411	0.286	0.054	9.56e-11	C1QC+MKI67+TAMs	MCM3
GAPDH1	7.61e-15	0.844247	1	0.997	1.18e-10	C1QC+MKI67+TAMs	GAPDH
TMPO	1.66e-14	0.873348	0.508	0.168	2.59e-10	C1QC+MKI67+TAMs	TMPO
RRM1	3.41e-14	0.490789	0.302	0.064	5.3e-10	C1QC+MKI67+TAMs	RRM1
CDC25B	3.67e-14	0.501689	0.286	0.057	5.72e-10	C1QC+MKI67+TAMs	CDC25B
PARP1	5.3e-14	0.847979	0.54	0.202	8.26e-10	C1QC+MKI67+TAMs	PARP1
USP1	1.05e-13	0.496321	0.413	0.115	1.63e-09	C1QC+MKI67+TAMs	USP1
ANP32B	1.81e-13	0.980985	0.778	0.485	2.82e-09	C1QC+MKI67+TAMs	ANP32B
HINT11	4.49e-13	0.840983	0.984	0.789	6.99e-09	C1QC+MKI67+TAMs	HINT1
SKA2	4.83e-13	0.506265	0.365	0.095	7.53e-09	C1QC+MKI67+TAMs	SKA2
RBBP7	6.17e-13	0.697083	0.492	0.167	9.61e-09	C1QC+MKI67+TAMs	RBBP7
CHCHD2	6.78e-13	0.872767	0.984	0.904	1.06e-08	C1QC+MKI67+TAMs	CHCHD2
DNAJC9	9.31e-13	0.475128	0.302	0.068	1.45e-08	C1QC+MKI67+TAMs	DNAJC9
MCM51	1.03e-12	0.650705	0.444	0.143	1.61e-08	C1QC+MKI67+TAMs	MCM5
LSM4	1.5e-12	0.886721	0.619	0.294	2.33e-08	C1QC+MKI67+TAMs	LSM4
PFN11	2.3e-12	0.812879	1	0.988	3.59e-08	C1QC+MKI67+TAMs	PFN1
ITGB3BP	2.62e-12	0.328535	0.254	0.05	4.07e-08	C1QC+MKI67+TAMs	ITGB3BP
DCK	2.62e-12	0.659714	0.492	0.173	4.09e-08	C1QC+MKI67+TAMs	DCK
TUBA1C1	3.65e-12	0.980407	0.746	0.462	5.68e-08	C1QC+MKI67+TAMs	TUBA1C
CCDC167	4e-12	0.433252	0.333	0.085	6.22e-08	C1QC+MKI67+TAMs	CCDC167
SAE1	5e-12	0.470545	0.381	0.108	7.78e-08	C1QC+MKI67+TAMs	SAE1
BCL2L12	7.92e-12	0.346655	0.286	0.065	1.23e-07	C1QC+MKI67+TAMs	BCL2L12
IDH2	8.58e-12	0.819194	0.587	0.253	1.34e-07	C1QC+MKI67+TAMs	IDH2
ARPC2	9.07e-12	0.612796	1	0.968	1.41e-07	C1QC+MKI67+TAMs	ARPC2
HIST1H1E	1.07e-11	0.566419	0.27	0.061	1.66e-07	C1QC+MKI67+TAMs	HIST1H1E
ANAPC11	1.44e-11	0.82663	0.746	0.45	2.24e-07	C1QC+MKI67+TAMs	ANAPC11
ANP32E	2.7e-11	0.626574	0.413	0.136	4.2e-07	C1QC+MKI67+TAMs	ANP32E
NUCKS1	3.15e-11	0.949597	0.603	0.331	4.91e-07	C1QC+MKI67+TAMs	NUCKS1
DDX39A	3.87e-11	0.687792	0.571	0.259	6.03e-07	C1QC+MKI67+TAMs	DDX39A
ACTL6A	3.88e-11	0.41737	0.286	0.069	6.04e-07	C1QC+MKI67+TAMs	ACTL6A
SNRPD1	8.99e-11	0.690492	0.54	0.244	1.4e-06	C1QC+MKI67+TAMs	SNRPD1
HNRNPA11	9.76e-11	0.680629	0.984	0.939	1.52e-06	C1QC+MKI67+TAMs	HNRNPA1
MRPL17	1.39e-10	0.429842	0.365	0.108	2.17e-06	C1QC+MKI67+TAMs	MRPL17
ASRGL1	1.54e-10	0.314337	0.27	0.064	2.4e-06	C1QC+MKI67+TAMs	ASRGL1
DEK	1.67e-10	0.979664	0.778	0.557	2.6e-06	C1QC+MKI67+TAMs	DEK
LDHB	1.98e-10	0.893287	0.683	0.406	3.08e-06	C1QC+MKI67+TAMs	LDHB
MRPL51	2.96e-10	0.635492	0.603	0.277	4.62e-06	C1QC+MKI67+TAMs	MRPL51
PAICS	2.97e-10	0.441748	0.286	0.075	4.63e-06	C1QC+MKI67+TAMs	PAICS
KPNA21	3.45e-10	0.753647	0.524	0.218	5.38e-06	C1QC+MKI67+TAMs	KPNA2
ILF21	4.06e-10	0.673389	0.603	0.29	6.32e-06	C1QC+MKI67+TAMs	ILF2
ATP5PF	4.17e-10	0.770735	0.873	0.625	6.49e-06	C1QC+MKI67+TAMs	ATP5PF
UQCC2	4.88e-10	0.549943	0.476	0.189	7.59e-06	C1QC+MKI67+TAMs	UQCC2
H2AFX1	6.17e-10	0.780151	0.587	0.279	9.61e-06	C1QC+MKI67+TAMs	H2AFX
SNRPG	7.76e-10	0.851005	0.73	0.506	1.21e-05	C1QC+MKI67+TAMs	SNRPG
DNMT1	7.84e-10	0.571072	0.508	0.207	1.22e-05	C1QC+MKI67+TAMs	DNMT1
BOLA3	9.19e-10	0.509115	0.381	0.127	1.43e-05	C1QC+MKI67+TAMs	BOLA3
JPT11	9.5e-10	0.702441	0.857	0.569	1.48e-05	C1QC+MKI67+TAMs	JPT1
CSE1L	9.8e-10	0.322202	0.27	0.068	1.53e-05	C1QC+MKI67+TAMs	CSE1L
CALM2	1.26e-09	0.737935	1	0.909	1.96e-05	C1QC+MKI67+TAMs	CALM2
HNRNPA2B1	1.32e-09	0.799979	1	0.962	2.05e-05	C1QC+MKI67+TAMs	HNRNPA2B1
TPI11	1.33e-09	0.677643	1	0.928	2.08e-05	C1QC+MKI67+TAMs	TPI1
MIF1	1.68e-09	0.884456	0.921	0.814	2.61e-05	C1QC+MKI67+TAMs	MIF
CFL1	1.7e-09	0.524595	1	0.997	2.65e-05	C1QC+MKI67+TAMs	CFL1
YBX1	3.09e-09	0.588573	1	0.983	4.81e-05	C1QC+MKI67+TAMs	YBX1
RPSA1	4.09e-09	0.762584	0.984	0.964	6.36e-05	C1QC+MKI67+TAMs	RPSA
LSM5	4.34e-09	0.666039	0.492	0.212	6.76e-05	C1QC+MKI67+TAMs	LSM5
PKM1	4.5e-09	0.62583	0.984	0.881	7.01e-05	C1QC+MKI67+TAMs	PKM
CKAP5	6.95e-09	0.36158	0.317	0.098	0.000108181	C1QC+MKI67+TAMs	CKAP5
LSM3	7.1e-09	0.591459	0.556	0.273	0.00011062	C1QC+MKI67+TAMs	LSM3
ATP5MC3	7.87e-09	0.686836	0.889	0.745	0.000122589	C1QC+MKI67+TAMs	ATP5MC3
FN3KRP	8.7e-09	0.404664	0.254	0.068	0.00013554	C1QC+MKI67+TAMs	FN3KRP
CENPX	1.05e-08	0.616134	0.413	0.167	0.000162739	C1QC+MKI67+TAMs	CENPX
MRPL13	1.06e-08	0.478405	0.397	0.149	0.000165004	C1QC+MKI67+TAMs	MRPL13
MZT2A	1.13e-08	0.617792	0.429	0.181	0.000175237	C1QC+MKI67+TAMs	MZT2A
ENO11	1.37e-08	0.704949	0.968	0.855	0.000213453	C1QC+MKI67+TAMs	ENO1
RPLP01	1.61e-08	0.70747	1	0.994	0.000251268	C1QC+MKI67+TAMs	RPLP0
COX8A	2.12e-08	0.616867	0.937	0.851	0.000329822	C1QC+MKI67+TAMs	COX8A
SLC25A5	2.21e-08	0.751173	0.937	0.876	0.000344517	C1QC+MKI67+TAMs	SLC25A5
SNRPB	2.3e-08	0.695133	0.714	0.462	0.000358342	C1QC+MKI67+TAMs	SNRPB
PA2G4	2.53e-08	0.692773	0.603	0.349	0.000394466	C1QC+MKI67+TAMs	PA2G4
UBL5	3.27e-08	0.447763	0.968	0.878	0.000508613	C1QC+MKI67+TAMs	UBL5
RAD21	4.68e-08	0.58614	0.524	0.252	0.000728327	C1QC+MKI67+TAMs	RAD21
BANF1	5.21e-08	0.765531	0.651	0.397	0.000810546	C1QC+MKI67+TAMs	BANF1
POP7	5.92e-08	0.355068	0.27	0.081	0.000921344	C1QC+MKI67+TAMs	POP7
TOMM5	6.39e-08	0.617935	0.508	0.257	0.000995281	C1QC+MKI67+TAMs	TOMM5
CARHSP1	6.48e-08	0.453537	0.349	0.126	0.00100904	C1QC+MKI67+TAMs	CARHSP1
UQCR101	6.8e-08	0.550102	0.937	0.741	0.00105842	C1QC+MKI67+TAMs	UQCR10
EIF5A	6.96e-08	0.632833	0.762	0.492	0.00108403	C1QC+MKI67+TAMs	EIF5A
EXOSC8	8.05e-08	0.435946	0.302	0.099	0.0012534	C1QC+MKI67+TAMs	EXOSC8
MAGOHB	8.17e-08	0.313589	0.254	0.074	0.00127256	C1QC+MKI67+TAMs	MAGOHB
NDUFB21	9.8e-08	0.536559	0.968	0.767	0.00152662	C1QC+MKI67+TAMs	NDUFB2
FAM111A	9.85e-08	0.585709	0.365	0.144	0.00153316	C1QC+MKI67+TAMs	FAM111A
NABP2	9.91e-08	0.343925	0.254	0.075	0.00154337	C1QC+MKI67+TAMs	NABP2
ERH	1.03e-07	0.764521	0.619	0.393	0.00160216	C1QC+MKI67+TAMs	ERH
PPP1CC	1.35e-07	0.589485	0.492	0.241	0.00210487	C1QC+MKI67+TAMs	PPP1CC
SNRPE	1.49e-07	0.565767	0.508	0.253	0.00231432	C1QC+MKI67+TAMs	SNRPE
FABP51	1.5e-07	0.452899	0.825	0.559	0.00233626	C1QC+MKI67+TAMs	FABP5
POLE3	1.94e-07	0.430347	0.397	0.163	0.00302372	C1QC+MKI67+TAMs	POLE3
TMA7	2.01e-07	0.629465	0.968	0.904	0.00312383	C1QC+MKI67+TAMs	TMA7
COMMD4	2.19e-07	0.349609	0.397	0.156	0.00341079	C1QC+MKI67+TAMs	COMMD4
ACTB2	2.32e-07	0.597286	1	1	0.00361004	C1QC+MKI67+TAMs	ACTB
NDUFA41	2.38e-07	0.549048	0.968	0.853	0.00371005	C1QC+MKI67+TAMs	NDUFA4
PSMC3	2.53e-07	0.516513	0.46	0.212	0.00393673	C1QC+MKI67+TAMs	PSMC3
SNRPD2	3.2e-07	0.640009	0.873	0.672	0.00498665	C1QC+MKI67+TAMs	SNRPD2
ATP5ME	3.61e-07	0.680416	0.873	0.675	0.00562705	C1QC+MKI67+TAMs	ATP5ME
RPL351	6e-07	0.525984	1	0.99	0.00934743	C1QC+MKI67+TAMs	RPL35
ATP5MF	6.32e-07	0.544248	0.937	0.793	0.00984431	C1QC+MKI67+TAMs	ATP5MF
LDHA1	7.37e-07	0.506597	0.952	0.822	0.0114729	C1QC+MKI67+TAMs	LDHA
HMGN11	7.9e-07	0.639801	0.841	0.6	0.0123049	C1QC+MKI67+TAMs	HMGN1
SNRNP25	8.57e-07	0.368351	0.302	0.111	0.0133513	C1QC+MKI67+TAMs	SNRNP25
CDK4	9.56e-07	0.448713	0.365	0.153	0.0148872	C1QC+MKI67+TAMs	CDK4
MZT2B	1.05e-06	0.539906	0.46	0.234	0.0164108	C1QC+MKI67+TAMs	MZT2B
SUMO2	1.06e-06	0.594955	0.952	0.872	0.0164767	C1QC+MKI67+TAMs	SUMO2
NME22	1.1e-06	0.605883	0.937	0.829	0.017075	C1QC+MKI67+TAMs	NME2
NDUFB11	1.13e-06	0.492436	0.889	0.655	0.0176158	C1QC+MKI67+TAMs	NDUFB11
SNRPC	1.19e-06	0.554427	0.524	0.28	0.0186072	C1QC+MKI67+TAMs	SNRPC
MAD2L2	1.3e-06	0.333745	0.333	0.128	0.0202983	C1QC+MKI67+TAMs	MAD2L2
YWHAH1	1.31e-06	0.64692	0.889	0.656	0.0203784	C1QC+MKI67+TAMs	YWHAH
PSMA4	1.36e-06	0.521341	0.587	0.332	0.0211869	C1QC+MKI67+TAMs	PSMA4
AP2S1	1.47e-06	0.5138	0.952	0.757	0.0228564	C1QC+MKI67+TAMs	AP2S1
ALYREF	1.58e-06	0.350274	0.254	0.085	0.0246613	C1QC+MKI67+TAMs	ALYREF
LSM2	1.66e-06	0.445059	0.413	0.184	0.0258612	C1QC+MKI67+TAMs	LSM2
PSMG3	1.68e-06	0.252122	0.27	0.091	0.0261437	C1QC+MKI67+TAMs	PSMG3
UQCRH	1.83e-06	0.585191	0.921	0.812	0.0284238	C1QC+MKI67+TAMs	UQCRH
COPS6	1.86e-06	0.473005	0.429	0.208	0.0289203	C1QC+MKI67+TAMs	COPS6
PRPS2	1.95e-06	0.32827	0.286	0.102	0.030369	C1QC+MKI67+TAMs	PRPS2
TUBB4B1	2.02e-06	0.495287	0.968	0.809	0.0313779	C1QC+MKI67+TAMs	TUBB4B
SLBP	2.16e-06	0.550483	0.413	0.189	0.0337032	C1QC+MKI67+TAMs	SLBP
HTATSF1	2.49e-06	0.302607	0.317	0.122	0.0387871	C1QC+MKI67+TAMs	HTATSF1
HPRT1	2.52e-06	0.463398	0.429	0.209	0.039252	C1QC+MKI67+TAMs	HPRT1
RALY	2.53e-06	0.484622	0.603	0.364	0.0393459	C1QC+MKI67+TAMs	RALY
TXNDC17	2.58e-06	0.567557	0.476	0.265	0.0402236	C1QC+MKI67+TAMs	TXNDC17
TIMM10	3.43e-06	0.438535	0.365	0.162	0.0534736	C1QC+MKI67+TAMs	TIMM10
FKBP3	3.72e-06	0.42736	0.365	0.161	0.0579453	C1QC+MKI67+TAMs	FKBP3
GGCT	4.07e-06	0.428619	0.349	0.148	0.0634202	C1QC+MKI67+TAMs	GGCT
ARHGDIB1	4.09e-06	0.537384	1	0.936	0.0636885	C1QC+MKI67+TAMs	ARHGDIB
CCDC124	4.13e-06	0.408449	0.444	0.218	0.0642801	C1QC+MKI67+TAMs	CCDC124
TOPBP1	4.15e-06	0.29704	0.27	0.097	0.0646056	C1QC+MKI67+TAMs	TOPBP1
RBX1	4.5e-06	0.467724	0.714	0.512	0.0701446	C1QC+MKI67+TAMs	RBX1
RHOA	4.82e-06	0.435732	1	0.972	0.0750008	C1QC+MKI67+TAMs	RHOA
UQCRQ	5.29e-06	0.592595	0.81	0.635	0.0823887	C1QC+MKI67+TAMs	UQCRQ
ROMO1	5.46e-06	0.518658	0.778	0.541	0.0849743	C1QC+MKI67+TAMs	ROMO1
NDUFB1	5.81e-06	0.610929	0.698	0.504	0.0904599	C1QC+MKI67+TAMs	NDUFB1
CMSS1	6e-06	0.286473	0.254	0.088	0.0934039	C1QC+MKI67+TAMs	CMSS1
SLC25A39	6.33e-06	0.576453	0.492	0.276	0.0986406	C1QC+MKI67+TAMs	SLC25A39
UCHL5	6.44e-06	0.279515	0.302	0.117	0.100217	C1QC+MKI67+TAMs	UCHL5
SMARCB1	6.74e-06	0.490593	0.365	0.172	0.104966	C1QC+MKI67+TAMs	SMARCB1
HAUS1	7.08e-06	0.306917	0.27	0.1	0.110261	C1QC+MKI67+TAMs	HAUS1
NAP1L4	7.51e-06	0.309865	0.381	0.169	0.116937	C1QC+MKI67+TAMs	NAP1L4
DAZAP1	8.59e-06	0.35824	0.365	0.166	0.133783	C1QC+MKI67+TAMs	DAZAP1
COX6C1	9.26e-06	0.400659	0.968	0.808	0.144237	C1QC+MKI67+TAMs	COX6C
ARPC5	1.01e-05	0.507122	0.968	0.854	0.157362	C1QC+MKI67+TAMs	ARPC5
COX5A	1.09e-05	0.490443	0.873	0.687	0.169269	C1QC+MKI67+TAMs	COX5A
VDAC3	1.11e-05	0.407887	0.413	0.205	0.172281	C1QC+MKI67+TAMs	VDAC3
RRP7A	1.18e-05	0.373203	0.365	0.164	0.183606	C1QC+MKI67+TAMs	RRP7A
MRPL52	1.23e-05	0.529466	0.556	0.336	0.191364	C1QC+MKI67+TAMs	MRPL52
MRPS12	1.23e-05	0.311788	0.333	0.142	0.191424	C1QC+MKI67+TAMs	MRPS12
PDZD11	1.28e-05	0.340786	0.286	0.114	0.198648	C1QC+MKI67+TAMs	PDZD11
NDUFB6	1.29e-05	0.438535	0.46	0.246	0.201111	C1QC+MKI67+TAMs	NDUFB6
SIVA1	1.32e-05	0.604864	0.476	0.279	0.205339	C1QC+MKI67+TAMs	SIVA1
TPM3	1.37e-05	0.48828	0.984	0.945	0.21365	C1QC+MKI67+TAMs	TPM3
CLTA1	1.48e-05	0.476337	0.857	0.712	0.230804	C1QC+MKI67+TAMs	CLTA
CDC123	1.52e-05	0.376923	0.349	0.161	0.236775	C1QC+MKI67+TAMs	CDC123
PTPA	1.58e-05	0.315466	0.317	0.131	0.246638	C1QC+MKI67+TAMs	PTPA
UQCR111	1.74e-05	0.360062	1	0.86	0.270521	C1QC+MKI67+TAMs	UQCR11
VPS29	1.92e-05	0.563576	0.603	0.42	0.29826	C1QC+MKI67+TAMs	VPS29
PRPF31	1.95e-05	0.357249	0.317	0.138	0.303555	C1QC+MKI67+TAMs	PRPF31
NME1	1.96e-05	0.529425	0.333	0.154	0.304773	C1QC+MKI67+TAMs	NME1
CMC2	2.08e-05	0.435372	0.413	0.21	0.323191	C1QC+MKI67+TAMs	CMC2
COX7B	2.13e-05	0.486666	0.937	0.764	0.331788	C1QC+MKI67+TAMs	COX7B
CALM3	2.14e-05	0.67742	0.619	0.413	0.333936	C1QC+MKI67+TAMs	CALM3
NCL	2.2e-05	0.575416	0.952	0.802	0.342931	C1QC+MKI67+TAMs	NCL
CBX3	2.21e-05	0.559799	0.571	0.361	0.344409	C1QC+MKI67+TAMs	CBX3
PSMA7	2.46e-05	0.520536	0.952	0.834	0.382651	C1QC+MKI67+TAMs	PSMA7
PHPT1	2.51e-05	0.498449	0.492	0.288	0.390217	C1QC+MKI67+TAMs	PHPT1
PSME2	2.61e-05	0.38039	0.921	0.712	0.406711	C1QC+MKI67+TAMs	PSME2
CCT21	2.86e-05	0.438943	0.508	0.29	0.445781	C1QC+MKI67+TAMs	CCT2
NAA38	3.13e-05	0.415451	0.54	0.307	0.487202	C1QC+MKI67+TAMs	NAA38
USP39	3.24e-05	0.260996	0.254	0.098	0.504056	C1QC+MKI67+TAMs	USP39
SSRP1	3.33e-05	0.347332	0.302	0.133	0.519102	C1QC+MKI67+TAMs	SSRP1
ELOB	3.34e-05	0.327161	0.984	0.826	0.520035	C1QC+MKI67+TAMs	ELOB
MRPL55	3.54e-05	0.341835	0.349	0.162	0.551108	C1QC+MKI67+TAMs	MRPL55
POMP	3.61e-05	0.471875	0.921	0.798	0.561563	C1QC+MKI67+TAMs	POMP
TRAPPC2L	3.96e-05	0.374164	0.349	0.166	0.617029	C1QC+MKI67+TAMs	TRAPPC2L
RBM17	4.01e-05	0.473902	0.54	0.335	0.625013	C1QC+MKI67+TAMs	RBM17
CWC15	4.07e-05	0.402758	0.365	0.176	0.633568	C1QC+MKI67+TAMs	CWC15
PPIH	4.07e-05	0.352363	0.302	0.131	0.63436	C1QC+MKI67+TAMs	PPIH
SET	4.21e-05	0.530981	0.619	0.409	0.655969	C1QC+MKI67+TAMs	SET
RAC21	4.3e-05	0.692889	0.603	0.407	0.669121	C1QC+MKI67+TAMs	RAC2
MRPL11	4.44e-05	0.324791	0.349	0.164	0.690958	C1QC+MKI67+TAMs	MRPL11
METTL5	4.64e-05	0.338894	0.333	0.151	0.722165	C1QC+MKI67+TAMs	METTL5
MINOS1	4.65e-05	0.42964	0.841	0.633	0.724074	C1QC+MKI67+TAMs	MINOS1
ARHGDIA	5.12e-05	0.41972	0.794	0.632	0.796511	C1QC+MKI67+TAMs	ARHGDIA
HADH	5.36e-05	0.273893	0.27	0.11	0.834289	C1QC+MKI67+TAMs	HADH
MRPS15	5.4e-05	0.353311	0.413	0.218	0.840742	C1QC+MKI67+TAMs	MRPS15
NDUFS5	5.42e-05	0.372243	0.857	0.667	0.843847	C1QC+MKI67+TAMs	NDUFS5
SDF2L1	5.73e-05	0.460767	0.413	0.217	0.891669	C1QC+MKI67+TAMs	SDF2L1
SNRPA	5.75e-05	0.427678	0.365	0.186	0.895679	C1QC+MKI67+TAMs	SNRPA
SRP14	5.75e-05	0.408871	0.952	0.928	0.896034	C1QC+MKI67+TAMs	SRP14
SF3A3	6.39e-05	0.376163	0.317	0.149	0.995274	C1QC+MKI67+TAMs	SF3A3
FBL1	6.54e-05	0.48393	0.429	0.246	1	C1QC+MKI67+TAMs	FBL
VAMP81	6.6e-05	0.364191	0.968	0.848	1	C1QC+MKI67+TAMs	VAMP8
CKS21	6.65e-05	0.521091	0.683	0.454	1	C1QC+MKI67+TAMs	CKS2
ACTG11	7.25e-05	0.603899	1	0.996	1	C1QC+MKI67+TAMs	ACTG1
COX6A1	7.66e-05	0.367103	0.968	0.868	1	C1QC+MKI67+TAMs	COX6A1
PPP1CA	7.75e-05	0.499271	0.73	0.597	1	C1QC+MKI67+TAMs	PPP1CA
HNRNPA3	7.75e-05	0.464892	0.873	0.711	1	C1QC+MKI67+TAMs	HNRNPA3
STOML2	8.24e-05	0.294094	0.349	0.164	1	C1QC+MKI67+TAMs	STOML2
ETV5	8.85e-05	0.263572	0.333	0.151	1	C1QC+MKI67+TAMs	ETV5
DBI1	9.75e-05	0.332381	0.937	0.796	1	C1QC+MKI67+TAMs	DBI
TSEN15	9.77e-05	0.303191	0.254	0.105	1	C1QC+MKI67+TAMs	TSEN15
RPS17	9.77e-05	0.485701	0.952	0.796	1	C1QC+MKI67+TAMs	RPS17
POLR2I	9.89e-05	0.405424	0.333	0.162	1	C1QC+MKI67+TAMs	POLR2I
SNRPD3	0.000101419	0.512244	0.524	0.334	1	C1QC+MKI67+TAMs	SNRPD3
NDUFA6	0.000106802	0.59193	0.524	0.358	1	C1QC+MKI67+TAMs	NDUFA6
TPRKB	0.000108168	0.299459	0.317	0.148	1	C1QC+MKI67+TAMs	TPRKB
GLRX3	0.000111223	0.272002	0.365	0.175	1	C1QC+MKI67+TAMs	GLRX3
NELFE	0.000114622	0.346981	0.381	0.194	1	C1QC+MKI67+TAMs	NELFE
DYNLL1	0.000114852	0.388537	0.968	0.842	1	C1QC+MKI67+TAMs	DYNLL1
CISD3	0.000121366	0.275999	0.381	0.187	1	C1QC+MKI67+TAMs	CISD3
MEA1	0.000132468	0.38469	0.413	0.222	1	C1QC+MKI67+TAMs	MEA1
CDK2AP2	0.000133807	0.558164	0.444	0.264	1	C1QC+MKI67+TAMs	CDK2AP2
CCT7	0.000140736	0.391813	0.429	0.244	1	C1QC+MKI67+TAMs	CCT7
PSMB6	0.000141305	0.611169	0.603	0.453	1	C1QC+MKI67+TAMs	PSMB6
SRSF3	0.000144543	0.388701	0.841	0.746	1	C1QC+MKI67+TAMs	SRSF3
MRPS16	0.000145578	0.377176	0.349	0.176	1	C1QC+MKI67+TAMs	MRPS16
TPR	0.000146168	0.433982	0.46	0.273	1	C1QC+MKI67+TAMs	TPR
PSMC5	0.000146791	0.339783	0.476	0.267	1	C1QC+MKI67+TAMs	PSMC5
HNRNPK	0.000170442	0.491215	0.905	0.833	1	C1QC+MKI67+TAMs	HNRNPK
SUPT16H	0.000183571	0.284046	0.302	0.141	1	C1QC+MKI67+TAMs	SUPT16H
PRDX3	0.000185336	0.700305	0.571	0.426	1	C1QC+MKI67+TAMs	PRDX3
PPDPF	0.000198024	0.559868	0.825	0.68	1	C1QC+MKI67+TAMs	PPDPF
COX20	0.000202964	0.308063	0.381	0.196	1	C1QC+MKI67+TAMs	COX20
EFTUD2	0.000206382	0.275662	0.286	0.129	1	C1QC+MKI67+TAMs	EFTUD2
PGAM11	0.000210057	0.500624	0.698	0.538	1	C1QC+MKI67+TAMs	PGAM1
NDUFA1	0.0002123	0.343194	0.921	0.784	1	C1QC+MKI67+TAMs	NDUFA1
CCDC85B	0.000214513	0.39794	0.444	0.264	1	C1QC+MKI67+TAMs	CCDC85B
RBBP4	0.00022597	0.370778	0.429	0.241	1	C1QC+MKI67+TAMs	RBBP4
ATP5MD1	0.000257996	0.384459	0.921	0.762	1	C1QC+MKI67+TAMs	ATP5MD
SNRPA1	0.000259591	0.271628	0.286	0.131	1	C1QC+MKI67+TAMs	SNRPA1
KRT10	0.000261145	0.375525	0.444	0.262	1	C1QC+MKI67+TAMs	KRT10
C1QBP	0.000263131	0.488752	0.46	0.286	1	C1QC+MKI67+TAMs	C1QBP
RPS27L	0.000266017	0.437098	0.683	0.517	1	C1QC+MKI67+TAMs	RPS27L
COX7C	0.000266782	0.407092	1	0.948	1	C1QC+MKI67+TAMs	COX7C
NDUFB3	0.000269925	0.491085	0.508	0.328	1	C1QC+MKI67+TAMs	NDUFB3
COX7A2	0.000282639	0.398353	0.921	0.762	1	C1QC+MKI67+TAMs	COX7A2
COX6B1	0.000287387	0.386182	0.984	0.899	1	C1QC+MKI67+TAMs	COX6B1
BCCIP	0.000331473	0.318031	0.333	0.166	1	C1QC+MKI67+TAMs	BCCIP
MANF	0.000338276	0.360224	0.349	0.184	1	C1QC+MKI67+TAMs	MANF
POLR2F	0.000367264	0.27279	0.397	0.212	1	C1QC+MKI67+TAMs	POLR2F
SRRM1	0.000368389	0.466373	0.714	0.534	1	C1QC+MKI67+TAMs	SRRM1
UFD1	0.000377145	0.352699	0.349	0.18	1	C1QC+MKI67+TAMs	UFD1
GNG5	0.000388537	0.475894	0.937	0.902	1	C1QC+MKI67+TAMs	GNG5
TECR	0.000391683	0.366825	0.46	0.272	1	C1QC+MKI67+TAMs	TECR
HNRNPF	0.000398538	0.445074	0.762	0.635	1	C1QC+MKI67+TAMs	HNRNPF
CORO1A1	0.000404244	0.65795	0.857	0.771	1	C1QC+MKI67+TAMs	CORO1A
ALOX5AP1	0.000404367	0.530256	0.714	0.523	1	C1QC+MKI67+TAMs	ALOX5AP
SEM1	0.000420475	0.384011	0.794	0.626	1	C1QC+MKI67+TAMs	SEM1
CAPG1	0.000426676	0.437086	0.889	0.786	1	C1QC+MKI67+TAMs	CAPG
SRSF21	0.000432442	0.447696	0.825	0.707	1	C1QC+MKI67+TAMs	SRSF2
TMEM14B	0.000432864	0.344815	0.46	0.279	1	C1QC+MKI67+TAMs	TMEM14B
PSMB1	0.000445102	0.404803	0.778	0.615	1	C1QC+MKI67+TAMs	PSMB1
ITGB1BP1	0.000483031	0.291676	0.317	0.161	1	C1QC+MKI67+TAMs	ITGB1BP1
ISOC2	0.000487804	0.318481	0.27	0.127	1	C1QC+MKI67+TAMs	ISOC2
NDUFS8	0.000496334	0.385813	0.508	0.345	1	C1QC+MKI67+TAMs	NDUFS8
SMC1A	0.000517064	0.284802	0.317	0.159	1	C1QC+MKI67+TAMs	SMC1A
SRM	0.000517453	0.347834	0.27	0.128	1	C1QC+MKI67+TAMs	SRM
NONO	0.000524135	0.489548	0.492	0.335	1	C1QC+MKI67+TAMs	NONO
MRPL34	0.000554395	0.27226	0.349	0.183	1	C1QC+MKI67+TAMs	MRPL34
HNRNPR	0.000557937	0.395543	0.444	0.275	1	C1QC+MKI67+TAMs	HNRNPR
RHEB	0.000564834	0.444892	0.571	0.413	1	C1QC+MKI67+TAMs	RHEB
NDUFB7	0.000565767	0.464577	0.508	0.342	1	C1QC+MKI67+TAMs	NDUFB7
CAPZB1	0.000569498	0.32947	0.937	0.852	1	C1QC+MKI67+TAMs	CAPZB
ACTR3	0.000575119	0.445413	0.952	0.783	1	C1QC+MKI67+TAMs	ACTR3
ARL2	0.000591371	0.398054	0.333	0.176	1	C1QC+MKI67+TAMs	ARL2
XRCC61	0.000599528	0.45077	0.571	0.426	1	C1QC+MKI67+TAMs	XRCC6
GALM	0.00060971	0.255105	0.27	0.127	1	C1QC+MKI67+TAMs	GALM
HNRNPAB	0.000639218	0.618904	0.476	0.323	1	C1QC+MKI67+TAMs	HNRNPAB
RPS26	0.000665525	0.414393	0.968	0.958	1	C1QC+MKI67+TAMs	RPS26
C11orf98	0.000670415	0.322725	0.27	0.132	1	C1QC+MKI67+TAMs	C11orf98
SRSF10	0.000706578	0.360734	0.476	0.296	1	C1QC+MKI67+TAMs	SRSF10
PDIA4	0.00071317	0.298624	0.429	0.246	1	C1QC+MKI67+TAMs	PDIA4
MRPS18B	0.000717435	0.261979	0.286	0.141	1	C1QC+MKI67+TAMs	MRPS18B
KPNB1	0.000719616	0.452485	0.492	0.33	1	C1QC+MKI67+TAMs	KPNB1
ETFB	0.00074252	0.376887	0.397	0.236	1	C1QC+MKI67+TAMs	ETFB
COA3	0.000747007	0.318301	0.349	0.186	1	C1QC+MKI67+TAMs	COA3
ARL6IP1	0.000764531	0.77924	0.794	0.71	1	C1QC+MKI67+TAMs	ARL6IP1
PTGES3	0.000769013	0.40955	0.889	0.756	1	C1QC+MKI67+TAMs	PTGES3
ZCRB1	0.000770796	0.316105	0.302	0.16	1	C1QC+MKI67+TAMs	ZCRB1
FDPS	0.000780249	0.305268	0.302	0.158	1	C1QC+MKI67+TAMs	FDPS
ARPC5L	0.00078819	0.273162	0.286	0.145	1	C1QC+MKI67+TAMs	ARPC5L
APIP	0.000857387	0.2783	0.302	0.153	1	C1QC+MKI67+TAMs	APIP
CALR1	0.000859036	0.308979	0.984	0.846	1	C1QC+MKI67+TAMs	CALR
C12orf57	0.000863722	0.317601	0.429	0.256	1	C1QC+MKI67+TAMs	C12orf57
CCL2	0.000865345	0.49401	0.254	0.115	1	C1QC+MKI67+TAMs	CCL2
PARK7	0.000871498	0.429493	0.794	0.622	1	C1QC+MKI67+TAMs	PARK7
ATP5IF1	0.000916359	0.429846	0.524	0.375	1	C1QC+MKI67+TAMs	ATP5IF1
EIF4EBP1	0.000996507	0.391391	0.381	0.231	1	C1QC+MKI67+TAMs	EIF4EBP1
PSMD3	0.00120922	0.332853	0.333	0.185	1	C1QC+MKI67+TAMs	PSMD3
PMVK	0.00127533	0.321145	0.317	0.166	1	C1QC+MKI67+TAMs	PMVK
HSP90B1	0.00129121	0.355035	0.952	0.8	1	C1QC+MKI67+TAMs	HSP90B1
RNASEH2B	0.00130226	0.327341	0.365	0.21	1	C1QC+MKI67+TAMs	RNASEH2B
HNRNPD	0.00133868	0.319236	0.413	0.25	1	C1QC+MKI67+TAMs	HNRNPD
GNAS1	0.00134035	0.27211	0.857	0.694	1	C1QC+MKI67+TAMs	GNAS
PSMB9	0.00135877	0.367751	0.587	0.394	1	C1QC+MKI67+TAMs	PSMB9
IMPDH21	0.00138288	0.336855	0.365	0.21	1	C1QC+MKI67+TAMs	IMPDH2
COPS3	0.00139306	0.34278	0.349	0.197	1	C1QC+MKI67+TAMs	COPS3
ELAVL1	0.00140233	0.407772	0.333	0.193	1	C1QC+MKI67+TAMs	ELAVL1
VDAC1	0.00143777	0.378042	0.667	0.499	1	C1QC+MKI67+TAMs	VDAC1
GPS1	0.00145784	0.272442	0.302	0.162	1	C1QC+MKI67+TAMs	GPS1
ANP32A	0.00159871	0.468545	0.492	0.339	1	C1QC+MKI67+TAMs	ANP32A
SNRPF	0.00163697	0.348298	0.476	0.309	1	C1QC+MKI67+TAMs	SNRPF
PDCD5	0.00169487	0.355108	0.381	0.232	1	C1QC+MKI67+TAMs	PDCD5
NUCB2	0.0017819	0.379357	0.27	0.144	1	C1QC+MKI67+TAMs	NUCB2
TMEM109	0.00179184	0.300127	0.349	0.196	1	C1QC+MKI67+TAMs	TMEM109
SLC25A1	0.00179371	0.254608	0.27	0.135	1	C1QC+MKI67+TAMs	SLC25A1
HMGN31	0.00179606	0.364324	0.524	0.373	1	C1QC+MKI67+TAMs	HMGN3
PRDX4	0.00186889	0.326122	0.333	0.191	1	C1QC+MKI67+TAMs	PRDX4
TRIR	0.00191522	0.451229	0.762	0.662	1	C1QC+MKI67+TAMs	TRIR
MRPL16	0.00195003	0.312283	0.27	0.141	1	C1QC+MKI67+TAMs	MRPL16
DAD1	0.00205307	0.316869	0.683	0.475	1	C1QC+MKI67+TAMs	DAD1
RAB8A	0.00213962	0.324871	0.46	0.307	1	C1QC+MKI67+TAMs	RAB8A
NDUFA12	0.00214135	0.301967	0.508	0.331	1	C1QC+MKI67+TAMs	NDUFA12
PSMB2	0.0021466	0.487149	0.429	0.31	1	C1QC+MKI67+TAMs	PSMB2
LSM6	0.0022014	0.258445	0.365	0.212	1	C1QC+MKI67+TAMs	LSM6
EIF5B	0.00228992	0.34145	0.381	0.239	1	C1QC+MKI67+TAMs	EIF5B
PFKL	0.00229211	0.340315	0.46	0.306	1	C1QC+MKI67+TAMs	PFKL
MDH1	0.00229501	0.438535	0.444	0.323	1	C1QC+MKI67+TAMs	MDH1
NOSIP	0.00231268	0.364631	0.349	0.207	1	C1QC+MKI67+TAMs	NOSIP
THOC7	0.00233492	0.292913	0.365	0.222	1	C1QC+MKI67+TAMs	THOC7
GTF3A	0.00237687	0.405871	0.476	0.339	1	C1QC+MKI67+TAMs	GTF3A
UCP21	0.00247607	0.29901	0.841	0.694	1	C1QC+MKI67+TAMs	UCP2
MCTS1	0.00249267	0.286788	0.349	0.202	1	C1QC+MKI67+TAMs	MCTS1
NPM11	0.00251012	0.50394	0.984	0.942	1	C1QC+MKI67+TAMs	NPM1
RBM31	0.0025351	0.315554	0.873	0.754	1	C1QC+MKI67+TAMs	RBM3
SSNA1	0.00258699	0.301778	0.397	0.245	1	C1QC+MKI67+TAMs	SSNA1
PRDX2	0.00271271	0.381164	0.302	0.174	1	C1QC+MKI67+TAMs	PRDX2
HSBP1	0.00273502	0.384098	0.714	0.563	1	C1QC+MKI67+TAMs	HSBP1
PSMD14	0.00274318	0.30122	0.317	0.185	1	C1QC+MKI67+TAMs	PSMD14
TARDBP	0.00276175	0.285414	0.254	0.134	1	C1QC+MKI67+TAMs	TARDBP
SUMO3	0.00276773	0.361588	0.508	0.344	1	C1QC+MKI67+TAMs	SUMO3
HMGA11	0.00287054	0.76796	0.429	0.312	1	C1QC+MKI67+TAMs	HMGA1
CLPP	0.00288951	0.289671	0.286	0.155	1	C1QC+MKI67+TAMs	CLPP
STARD71	0.00292642	0.356125	0.349	0.216	1	C1QC+MKI67+TAMs	STARD7
TCEA1	0.00303934	0.413321	0.492	0.366	1	C1QC+MKI67+TAMs	TCEA1
COPE	0.00310042	0.277546	0.825	0.68	1	C1QC+MKI67+TAMs	COPE
MRPS34	0.00311291	0.282143	0.397	0.239	1	C1QC+MKI67+TAMs	MRPS34
CMC1	0.00316359	0.269521	0.286	0.155	1	C1QC+MKI67+TAMs	CMC1
SRSF71	0.00317856	0.283446	0.762	0.608	1	C1QC+MKI67+TAMs	SRSF7
PPM1G	0.00318246	0.287353	0.397	0.246	1	C1QC+MKI67+TAMs	PPM1G
GTF2A2	0.00319423	0.316883	0.413	0.254	1	C1QC+MKI67+TAMs	GTF2A2
NEDD8	0.00322269	0.270453	0.683	0.522	1	C1QC+MKI67+TAMs	NEDD8
UBE2I	0.00323508	0.391462	0.508	0.378	1	C1QC+MKI67+TAMs	UBE2I
ATP5F1D	0.00326091	0.344851	0.825	0.713	1	C1QC+MKI67+TAMs	ATP5F1D
C8orf59	0.00329918	0.335953	0.508	0.364	1	C1QC+MKI67+TAMs	C8orf59
YWHAE	0.00341781	0.336479	0.746	0.628	1	C1QC+MKI67+TAMs	YWHAE
MARCKS1	0.00343627	0.401499	0.683	0.508	1	C1QC+MKI67+TAMs	MARCKS
POLR2K	0.00356649	0.327964	0.333	0.202	1	C1QC+MKI67+TAMs	POLR2K
PTMS1	0.00358222	0.336679	0.54	0.37	1	C1QC+MKI67+TAMs	PTMS
AK2	0.00361177	0.338219	0.333	0.205	1	C1QC+MKI67+TAMs	AK2
ARL6IP4	0.0036223	0.358804	0.698	0.557	1	C1QC+MKI67+TAMs	ARL6IP4
PCBP2	0.00371825	0.299694	0.921	0.785	1	C1QC+MKI67+TAMs	PCBP2
PSIP1	0.00375795	0.326889	0.254	0.138	1	C1QC+MKI67+TAMs	PSIP1
XRCC5	0.00392114	0.399421	0.492	0.37	1	C1QC+MKI67+TAMs	XRCC5
TMEM258	0.00396396	0.302013	0.889	0.744	1	C1QC+MKI67+TAMs	TMEM258
CNIH41	0.00398492	0.282918	0.333	0.198	1	C1QC+MKI67+TAMs	CNIH4
CRIP12	0.00430903	0.386864	0.81	0.676	1	C1QC+MKI67+TAMs	CRIP1
NDUFB10	0.00437721	0.276534	0.54	0.38	1	C1QC+MKI67+TAMs	NDUFB10
CHCHD101	0.00453951	0.28338	0.778	0.595	1	C1QC+MKI67+TAMs	CHCHD10
DECR1	0.00459635	0.332508	0.365	0.229	1	C1QC+MKI67+TAMs	DECR1
UBE2N	0.00475409	0.350697	0.429	0.305	1	C1QC+MKI67+TAMs	UBE2N
PRDX5	0.00476955	0.367525	0.587	0.473	1	C1QC+MKI67+TAMs	PRDX5
SOD11	0.00510595	0.292295	0.714	0.57	1	C1QC+MKI67+TAMs	SOD1
TPM41	0.00521091	0.307928	0.905	0.784	1	C1QC+MKI67+TAMs	TPM4
UBE2S	0.0053314	0.444073	0.349	0.225	1	C1QC+MKI67+TAMs	UBE2S
PWP1	0.00557436	0.269417	0.254	0.141	1	C1QC+MKI67+TAMs	PWP1
EEF1B21	0.00563833	0.327697	0.984	0.962	1	C1QC+MKI67+TAMs	EEF1B2
PRDX11	0.00565432	0.291221	0.937	0.858	1	C1QC+MKI67+TAMs	PRDX1
CCT4	0.00569261	0.339602	0.667	0.528	1	C1QC+MKI67+TAMs	CCT4
LUC7L2	0.00578329	0.262027	0.302	0.178	1	C1QC+MKI67+TAMs	LUC7L2
PSMB8	0.00587148	0.343369	0.524	0.393	1	C1QC+MKI67+TAMs	PSMB8
TMEM160	0.00590397	0.272408	0.381	0.247	1	C1QC+MKI67+TAMs	TMEM160
CACYBP	0.00593593	0.336397	0.587	0.459	1	C1QC+MKI67+TAMs	CACYBP
P4HB1	0.00603789	0.27211	0.841	0.71	1	C1QC+MKI67+TAMs	P4HB
PSMA5	0.00632864	0.331242	0.429	0.298	1	C1QC+MKI67+TAMs	PSMA5
NUTF2	0.00656621	0.37893	0.381	0.259	1	C1QC+MKI67+TAMs	NUTF2
PGLS	0.00683252	0.274436	0.746	0.574	1	C1QC+MKI67+TAMs	PGLS
SRRT	0.00689886	0.250649	0.254	0.142	1	C1QC+MKI67+TAMs	SRRT
ATP5PD	0.00738449	0.296784	0.762	0.652	1	C1QC+MKI67+TAMs	ATP5PD
DNPH1	0.00752425	0.267351	0.349	0.221	1	C1QC+MKI67+TAMs	DNPH1
HP1BP3	0.00765122	0.47503	0.429	0.303	1	C1QC+MKI67+TAMs	HP1BP3
NDUFB4	0.00779244	0.339772	0.571	0.478	1	C1QC+MKI67+TAMs	NDUFB4
NDUFA11	0.00823036	0.302483	0.381	0.251	1	C1QC+MKI67+TAMs	NDUFA11
CCT6A	0.00847839	0.267635	0.508	0.365	1	C1QC+MKI67+TAMs	CCT6A
PRDX6	0.00892853	0.320037	0.619	0.48	1	C1QC+MKI67+TAMs	PRDX6
PRKDC	0.0089473	0.26925	0.302	0.185	1	C1QC+MKI67+TAMs	PRKDC
ARPC3	0.00920454	0.262204	0.984	0.983	1	C1QC+MKI67+TAMs	ARPC3
[truncated: 1,591 more rows]

## Sheet: Sheet8
Tab S8.ssGSEA pathway enrichment of myeloid cell types
	S100A8+Monocytes	C1QC+TAMs	cDC2	SPP1+TAMs	C1QC+MKI67+TAMs	cDC1
HALLMARK_TNFA_SIGNALING_VIA_NFKB	0.592599	0.532418	0.623829	0.813029	0.2117	0.146735
HALLMARK_HYPOXIA	0.637096	0.469341	0.309419	0.85153	0.113156	0.539767
HALLMARK_CHOLESTEROL_HOMEOSTASIS	0.719636	0.62084	0.535438	0.710352	0.186581	0.147463
HALLMARK_MITOTIC_SPINDLE	0.344445	0.351349	0.4718	0.336389	1	0.416326
HALLMARK_WNT_BETA_CATENIN_SIGNALING	0.583754	0.307336	0.592573	0.669385	0.0501786	0.717083
HALLMARK_TGF_BETA_SIGNALING	0.502216	0.565331	0.406327	0.50707	0.0722381	0.867126
HALLMARK_IL6_JAK_STAT3_SIGNALING	0.578441	0.634487	0.575275	0.759275	0.322541	0.0502908
HALLMARK_DNA_REPAIR	0.335101	0.498414	0.20796	0.441089	0.962898	0.474846
HALLMARK_G2M_CHECKPOINT	0.311772	0.370271	0.441725	0.335931	0.996956	0.463654
HALLMARK_APOPTOSIS	0.569141	0.833329	0.469324	0.601609	0.382749	0.0641582
HALLMARK_NOTCH_SIGNALING	0.348783	0.372092	0.631776	0.764158	0.0974622	0.706037
HALLMARK_ADIPOGENESIS	0.614781	0.801532	0.49718	0.633445	0.266111	0.107261
HALLMARK_ESTROGEN_RESPONSE_EARLY	0.537307	0.613266	0.618707	0.799296	0.138153	0.21358
HALLMARK_ESTROGEN_RESPONSE_LATE	0.161467	0.524362	0.377714	0.376304	0.927294	0.553169
HALLMARK_ANDROGEN_RESPONSE	0.576105	0.708829	0.72739	0.545779	0.0709553	0.29125
HALLMARK_MYOGENESIS	0.385681	0.819045	0.317615	0.417249	0.193962	0.786758
HALLMARK_PROTEIN_SECRETION	0.490164	0.625516	0.571998	0.486831	0.000513988	0.745286
HALLMARK_INTERFERON_ALPHA_RESPONSE	0.506893	0.893355	0.633649	0.318105	0.41056	0.157747
HALLMARK_INTERFERON_GAMMA_RESPONSE	0.420066	0.847012	0.535945	0.403084	0.633261	0.0809419
HALLMARK_APICAL_JUNCTION	0.568995	0.559741	0.816829	0.42525	0.0348675	0.514627
HALLMARK_APICAL_SURFACE	0.451627	0.700368	0.464447	0.61885	0.676706	0.00831107
HALLMARK_HEDGEHOG_SIGNALING	0.551639	0.453653	0.67938	0.82833	0.131456	0.275851
HALLMARK_COMPLEMENT	0.634891	0.805596	0.341109	0.67891	0.319664	0.14014
HALLMARK_UNFOLDED_PROTEIN_RESPONSE	0.306005	0.524956	0.237206	0.270714	0.759558	0.82187
HALLMARK_PI3K_AKT_MTOR_SIGNALING	0.55686	0.268765	0.0816159	0.734664	0.690631	0.587773
HALLMARK_MTORC1_SIGNALING	0.270155	0.428607	0.33039	0.436508	0.988841	0.465809
HALLMARK_E2F_TARGETS	0.320322	0.354767	0.415306	0.343132	0.995605	0.491176
HALLMARK_MYC_TARGETS_V1	0.309769	0.430383	0.444849	0.288462	0.990069	0.456778
HALLMARK_MYC_TARGETS_V2	0.448398	0.502803	0.492357	0.37592	0.942622	0.15821
HALLMARK_EPITHELIAL_MESENCHYMAL_TRANSITION	0.449521	0.93652	0.233067	0.509576	0.246302	0.545323
HALLMARK_INFLAMMATORY_RESPONSE	0.638771	0.544406	0.598588	0.775565	0.284148	0.0788316
HALLMARK_XENOBIOTIC_METABOLISM	0.740598	0.642049	0.436636	0.711505	0.288842	0.100679
HALLMARK_FATTY_ACID_METABOLISM	0.542021	0.856699	0.591719	0.345157	0.496366	0.0883474
HALLMARK_OXIDATIVE_PHOSPHORYLATION	0.455154	0.66232	0.602265	0.495575	0.704995	0
HALLMARK_GLYCOLYSIS	0.342562	0.27627	0.195078	0.770038	0.538662	0.7977
HALLMARK_REACTIVE_OXYGEN_SPECIES_PATHWAY	0.459662	0.566208	0.399621	0.40321	0.157727	0.933882
HALLMARK_P53_PATHWAY	0.480796	0.574462	0.287765	0.933535	0.202516	0.441235
HALLMARK_UV_RESPONSE_UP	0.637514	0.632364	0.472589	0.790853	0.29643	0.0905595
HALLMARK_UV_RESPONSE_DN	0.532035	0.842267	0.29967	0.546289	0.0995977	0.600451
HALLMARK_ANGIOGENESIS	0.677773	0.690454	0.360904	0.658716	0.0326188	0.499843
HALLMARK_HEME_METABOLISM	0.634527	0.644431	0.769	0.519127	0.10585	0.247373
HALLMARK_COAGULATION	0.568142	0.834093	0.345645	0.693953	0.331871	0.146605
HALLMARK_IL2_STAT5_SIGNALING	0.490428	0.451358	0.762016	0.531292	0.0191684	0.666047
HALLMARK_BILE_ACID_METABOLISM	0.82075	0.450529	0.596078	0.652341	0.118272	0.282339
HALLMARK_PEROXISOME	0.424911	0.372072	0.38002	0.165137	0.876228	0.701942
HALLMARK_ALLOGRAFT_REJECTION	0.508937	0.765938	0.470735	0.500076	0.658453	0.0161685
HALLMARK_SPERMATOGENESIS	0.354555	0.286327	0.360147	0.553023	0.9786	0.387657
HALLMARK_KRAS_SIGNALING_UP	0.636475	0.589135	0.561614	0.790078	0.187751	0.155256
HALLMARK_KRAS_SIGNALING_DN	0.474466	0.63109	0.420074	0.121129	0.3861	0.887451
HALLMARK_PANCREAS_BETA_CELLS	0.589586	0.253629	0.779087	0.750812	0.370612	0.176584

## Sheet: Sheet9
Tab S9.Metabolic scores of myeloid cells by using scMetabolism
method = "VISION"，metabolism.type = "KEGG"
	score.X1_AAAGATGTCAATACCG_8	score.X1_AACTCTTGTAAGGGCT_8	score.X1_AAGGCAGTCAAACGGG_8	score.X1_ACAGCTATCGAGAGCA_8	score.X1_ACCAGTACACGGACAA_8	score.X1_ACCAGTAGTAAGTGGC_8	score.X1_ACCGTAAGTTATCACG_8	score.X1_ACGCAGCGTATAATGG_8	score.X1_AGAATAGAGTTACGGG_8	score.X1_AGCATACTCACCTTAT_8	score.X1_ATCATGGCAGTCAGAG_8	score.X1_ATTATCCTCTTCCTTC_8	score.X1_CACCAGGGTCAGATAA_8	score.X1_CACTCCATCTAAGCCA_8	score.X1_CATATTCCAAGGGTCA_8	score.X1_CATCGAAAGTTCGATC_8	score.X1_CCCAGTTTCCTTGACC_8	score.X1_CCTCAGTCATTTGCCC_8	score.X1_CCTTACGTCGGTCCGA_8	score.X1_CGACTTCTCAGCATGT_8	score.X1_CGAGAAGCAAGTTGTC_8	score.X1_CGATTGATCGCGTTTC_8	score.X1_CGGACACCACCAGATT_8	score.X1_CGGACACTCTCATTCA_8	score.X1_CGGCTAGTCAAGGCTT_8	score.X1_CGTCACTAGTCCGGTC_8	score.X1_CTACATTTCCGTACAA_8	score.X1_CTCGTACGTACATGTC_8	score.X1_CTCGTCATCGTTACAG_8	score.X1_CTGAAGTAGTGCCAGA_8	score.X1_CTTAGGAGTATCAGTC_8	score.X1_GAACATCTCGACCAGC_8	score.X1_GACCAATGTCTAAACC_8	score.X1_GACTACACACCGATAT_8	score.X1_GATCGCGCAAGCCTAT_8	score.X1_GATGCTAGTTCGGGCT_8	score.X1_GATTCAGAGGAATCGC_8	score.X1_GCAGTTAGTGCCTGTG_8	score.X1_GCAGTTATCCTTGACC_8	score.X1_GCGCCAATCGCTTAGA_8	score.X1_GCTGCTTCACCAGTTA_8	score.X1_GGGAGATAGAATGTGT_8	score.X1_GTACTCCCATGGATGG_8	score.X1_GTACTTTAGTCGTACT_8	score.X1_GTACTTTGTACCTACA_8	score.X1_GTGCAGCAGGTCGGAT_8	score.X1_GTTAAGCTCAGGCCCA_8	score.X1_TACCTATTCTGTCCGT_8	score.X1_TACTCATAGGGATCTG_8
Glycolysis / Gluconeogenesis	0.402993	0.593122	0.3097	0.90324	0.295781	0.316962	0.740411	0.282445	0.582245	0.504913	0.566835	0.624154	0.419264	0.359553	0.238936	0.56324	0.580706	0.862871	0.276773	0.494617	0.584488	0.765154	0.450448	0.558277	0.456633	0.408662	0.29786	0.34682	0.28334	0.610683	0.301625	0.352711	0.190968	0.315547	0.592497	0.624358	0.576453	0.232741	0.537576	0.696095	0.613827	0.363701	0.813206	0.856271	0.297734	0.233194	0.615963	0.761116	0.241678
Citrate cycle (TCA cycle)	0.143628	0.0550563	0.302809	0.312016	-0.106398	-0.228343	-0.0169142	0.178844	0.498224	0.37493	0.220182	0.0791775	0.234219	0.220532	-0.118216	-0.136607	0.318835	0.326643	0.129169	-0.182457	0.0401724	0.383018	-0.104798	0.26688	0.135799	0.150272	0.134051	0.261002	-0.0856701	0.173227	0.148413	-0.0243808	0.373248	0.367973	0.479943	0.247015	0.16867	0.253916	0.172359	0.210925	0.178148	0.500573	-0.161523	0.318776	0.123457	-0.00502075	0.192376	-0.00569873	0.300879
Pentose phosphate pathway	0.222853	0.306893	0.184418	0.417247	0.194513	0.147581	0.408305	0.357062	0.0262712	0.237604	0.721951	0.582866	0.248756	0.348606	0.481125	0.494406	0.44934	0.323822	0.64778	0.451268	0.135246	0.546298	0.188284	0.453406	0.535019	0.125332	0.088602	0.26018	1.04263	0.416345	-0.175369	0.132418	0.324758	0.431616	0.225014	0.278771	0.235559	0.19901	0.365102	0.863012	0.54245	0.362077	0.434615	0.812934	0.113327	0.238626	0.408013	0.708679	0.118442
Pentose and glucuronate interconversions	0.443316	0.207377	0.653307	-0.094983	0.216182	0.31446	-0.167891	0.246194	-0.157266	0.255364	0.0830534	-0.0816571	0.222286	0.00222292	0.145025	0.107714	0.251747	-0.0677689	0.0840774	-0.133137	-0.150433	0.0397415	0.0817864	0.632653	0.41972	0.24948	0.163947	0.0536309	0.432892	0.324417	-0.175369	0.523927	0.559145	-0.162388	0.368687	0.00594774	-0.0436354	0.505959	0.264582	0.165642	0.0103358	0.195542	0.459454	-0.101069	0.0139519	-0.098194	0.00848771	0.152317	0.301829
Fructose and mannose metabolism	0.140662	0.218842	0.116881	0.288419	0.307631	0.47904	0.241208	0.27823	0.194872	0.148688	0.236908	0.441407	0.204454	-0.0216574	0.335918	0.252963	0.0300775	0.244331	-0.0686514	0.156928	0.252113	0.11169	0.248236	0.219764	0.379927	0.294256	0.100846	0.0664485	0.282435	0.309642	-0.175369	0.246092	0.127329	0.316648	0.314066	0.190512	0.150065	0.202812	0.362364	0.339473	0.15881	0.323305	0.375975	0.244428	0.304321	-0.00420266	0.149809	0.596367	0.0367664
Galactose metabolism	0.0323917	0.070679	0.170997	-0.141244	-0.0299119	0.430194	0.060962	0.547599	0.19569	-0.0520343	0.151882	0.288238	0.39526	0.111131	0.359636	0.241801	0.232264	-0.0359666	-0.0373224	-0.102265	-0.150433	0.060966	0.345997	0.301845	0.426958	0.348847	0.238172	0.17948	-0.0762844	0.10679	-0.00102458	0.371918	0.335757	-0.162388	0.0155998	0.0696309	0.199027	0.212896	0.168905	0.0437238	0.17425	0.425173	0.288271	0.154342	0.250855	-0.148364	0.146891	0.35085	0.0556441
Ascorbate and aldarate metabolism	0.244514	0.562792	-0.164522	0.422596	-0.230687	-0.228343	0.713408	0.110441	-0.157266	0.255364	0.0830534	0.31939	-0.302931	0.241634	-0.0223798	0.274036	0.209092	0.0700411	-0.231562	-0.0180574	-0.150433	0.465136	0.672908	0.0196285	0.711975	-0.287386	-0.0726551	0.080069	-0.207685	0.188437	-0.175369	0.0119343	-0.0437796	-0.162388	0.13151	0.521674	0.236115	-0.256006	0.226472	0.482628	-0.0852845	-0.184989	-0.161523	0.172406	-0.217369	-0.228637	-0.0448588	0.70046	0.0279309
Starch and sucrose metabolism	-0.187912	-0.148038	0.00994802	-0.0927003	-0.161085	-0.228343	-0.167891	0.105074	0.0262712	-0.188656	0.0615982	0.119711	0.0284244	-0.0966911	-0.0660607	-0.0065753	0.0343071	-0.117381	-0.130558	-0.174566	-0.150433	-0.0294607	-0.0871452	0.0326658	-0.119249	-0.169861	0.0270892	0.0494258	0.0656279	-0.200859	-0.175369	-0.160925	0.351569	-0.162388	-0.24361	-0.126812	0.00499917	0.0690991	0.0111015	-0.151345	0.0698874	0.0395383	0.0371896	-0.0440391	-0.217369	-0.0616701	-0.0744877	0.137569	-0.0706725
Amino sugar and nucleotide sugar metabolism	0.0940947	-0.0244153	0.11994	-0.157263	-0.0793782	0.0757713	0.107806	0.131719	0.14198	-0.0342141	0.130664	0.152608	0.249377	-0.0220189	0.160361	-0.0801782	0.0297992	0.186306	0.107359	-0.0881059	0.0816083	0.130875	0.0432471	0.241865	-0.0559219	-0.031897	0.135503	0.055957	-0.0591452	0.195639	-0.175369	-0.0130853	0.315619	-0.0671624	0.0349014	0.0339523	0.0733149	0.123801	0.0067737	0.0691675	0.105156	0.328937	0.486453	0.0838721	-0.0617748	0.180071	0.026626	0.0401029	-0.0754914
Pyruvate metabolism	0.139867	0.18647	0.303197	0.507461	-0.179509	0.0909676	0.163807	0.162631	0.568663	0.530653	0.137948	0.391212	0.137011	0.146739	0.10046	0.146355	0.321388	0.416256	0.0784422	0.0986056	0.00653609	0.487426	0.147417	0.443997	0.254745	0.192647	0.124223	0.19645	-0.107202	0.398587	0.357919	0.0922055	0.0289696	0.379802	0.424255	0.556	0.371877	0.22209	0.283736	0.296166	0.19487	0.0220889	0.130701	0.353266	0.0318278	-0.105867	0.334875	0.215071	0.370574
Glyoxylate and dicarboxylate metabolism	0.0423164	-0.148038	0.214761	0.208368	-0.0711304	0.243681	0.383503	0.115398	0.042231	0.720228	0.254018	0.170901	0.250417	0.101094	0.175406	0.0919836	0.536588	0.0423511	0.0864271	-0.118905	0.392129	0.315512	-0.019771	0.748356	0.0980572	0.578936	-0.0188297	0.436586	-0.0591452	0.290123	0.415885	0.141673	0.466862	0.102367	0.43516	0.190893	0.224409	0.274057	0.140786	0.0691675	-0.0330267	0.26369	0.270461	0.468794	0.32486	0.332952	-0.00400312	-0.0257281	0.133951
Propanoate metabolism	-0.069228	-0.148038	0.126262	0.186025	-0.172685	0.0849267	-0.0269793	-0.0397444	0.359558	0.0481549	-0.0152244	0.194118	0.0436224	0.0200749	-0.0795437	-0.0424104	0.182092	0.205172	0.0209495	0.0797333	0.0274653	0.182235	-0.0459559	0.158943	0.0188867	0.182318	0.081112	0.0532136	0.0200758	0.192312	0.126828	0.300034	0.00872903	0.129637	0.0223951	0.0953756	0.0641666	-0.120546	0.114944	0.355834	0.0968392	0.0497225	0.169665	0.167726	0.224106	0.0210489	0.119711	-0.118066	0.0154292
Butanoate metabolism	-0.109822	-0.148038	0.0431805	0.0265072	-0.230687	0.0700091	-0.167891	-0.26055	-0.157266	-0.188656	-0.0815915	0.165881	0.0590086	0.0408096	-0.162051	-0.0218671	-0.109177	-0.205579	0.00892515	-0.248217	-0.150433	-0.0191782	0.0423067	0.0351491	-0.0738416	-0.100547	0.0955118	0.0128374	-0.207685	-0.0156453	-0.175369	0.202422	-0.0436183	0.0462014	-0.00472361	0.0193044	0.253205	0.0342664	0.0189126	0.331682	-0.0579644	0.0525134	0.0750396	-0.192026	-0.103761	0.0286721	0.0272293	-0.216386	-0.141625
Inositol phosphate metabolism	-0.0308325	-0.0656228	-0.101308	0.024397	-0.0672375	-0.00133598	-0.106625	-0.0750886	0.000940789	0.0658654	-0.0908806	-0.0582488	-0.000305803	0.0602896	-0.0924466	-0.0810747	-0.0436824	0.121552	-0.175504	-0.0874168	0.0816083	-0.0821885	0.00455857	0.0130299	0.0634598	-0.0192948	-0.0773787	-0.125517	0.0125141	-0.013846	-0.109674	0.106639	-0.0675625	-0.0989043	-0.022699	-0.00802216	0.0197007	-0.0204227	0.0293959	-0.0778407	-0.0442436	0.118922	-0.0640328	0.0476458	0.0861666	-0.0673089	0.0304136	-0.110085	-0.0871858
Oxidative phosphorylation	0.858169	0.532141	1.11556	1.41792	1.10041	0.416269	0.781555	0.762631	0.990394	0.911207	1.12232	1.0916	1.33282	1.33187	0.894924	1.09891	0.958093	1.45152	0.854794	0.97157	0.556078	1.53085	1.21125	1.3845	1.08844	0.787577	1.08474	1.16993	0.986379	1.15257	0.777575	0.915302	1.60473	1.14732	1.75401	0.926589	1.08046	0.346988	1.18471	1.41688	1.05738	1.27816	1.10646	1.09341	0.740815	1.15782	1.20287	1.12301	1.07564
Nitrogen metabolism	0.524812	-0.148038	-0.164522	0.206966	0.136293	0.544043	0.254845	1.34942	-0.157266	0.323736	0.416793	0.536371	0.209688	0.350343	0.210839	0.0932587	0.722197	0.0149171	0.499813	0.428674	1.09746	0.017184	0.282	0.680746	0.589294	0.821883	0.139777	0.237898	0.133956	0.361094	0.277926	0.234071	0.344761	-0.162388	0.131247	0.335485	-0.104801	0.48248	0.392703	0.355834	-0.0224636	0.137274	0.335258	0.348892	0.552602	0.52267	0.0682338	0.222128	-0.245967
Sulfur metabolism	0.0254911	-0.148038	0.320117	-0.0437681	-0.037348	0.119734	-0.167891	1.16115	-0.157266	0.206029	0.544318	-0.101318	0.224067	0.123681	0.112972	0.570093	0.558623	-0.205579	0.0490064	-0.248217	-0.150433	0.163716	0.341322	0.616561	0.498143	0.515877	0.220231	-0.110526	0.654791	0.0603832	0.328292	-0.0163108	0.530078	-0.162388	0.0405912	0.3056	0.19883	1.23366	0.318314	-0.151345	0.0634581	0.284852	-0.161523	-0.0668384	0.312804	0.235159	0.22117	-0.216386	0.766281
Fatty acid biosynthesis	-0.183771	-0.148038	-0.164522	0.292458	0.0593215	0.293773	-0.167891	0.0441365	-0.157266	0.403371	0.336603	0.256029	-0.0298245	0.16183	0.377258	0.311369	-0.0280551	-0.0218323	0.167491	0.0586624	0.294313	0.0559376	0.193016	0.0928023	0.332936	0.367898	0.0946918	0.0448181	0.0770159	-0.00169847	-0.175369	0.0966694	0.124918	-0.162388	0.0303761	-0.266102	0.240493	0.256509	0.177095	-0.151345	0.722556	0.16544	0.252461	-0.0591575	-0.217369	-0.0547132	0.246372	0.336833	0.224925
Fatty acid elongation	0.0912572	0.0550563	-0.00874522	0.166087	-0.106398	0.219185	0.497547	-0.0239726	0.0066065	0.0308561	-0.0271776	0.33263	0.115037	0.279485	0.17191	0.223343	0.15559	0.298313	-0.141379	-0.0509373	0.230778	0.194312	0.141121	0.40431	-0.0186418	0.0811126	0.310222	0.12481	0.0363444	-0.0006403	0.148413	0.194533	0.00458086	0.367973	0.195166	0.031403	0.0392293	-0.0240229	0.376315	0.754331	0.104964	0.27178	0.193321	0.15962	0.0326248	0.350308	0.0885209	0.256257	0.235912
Fatty acid degradation	-0.02376	-0.148038	0.209343	0.360395	-0.049785	0.219185	0.0335486	0.0854078	-0.157266	0.318796	0.244778	0.332201	0.0733711	0.294686	0.0825746	0.267419	0.0987863	0.0464165	0.0495484	0.0674304	0.154536	0.343362	0.288552	0.26745	0.233426	0.0913593	0.196369	0.152786	0.0851502	0.0166566	-0.175369	0.106353	0.052651	0.213073	0.18941	0.128963	0.251828	0.0938767	0.298669	0.28338	0.357167	0.152626	0.122352	0.160616	-0.149204	0.0801338	0.204186	0.519954	0.0406922
Synthesis and degradation of ketone bodies	0.126814	-0.148038	-0.164522	0.0417399	-0.230687	0.119734	-0.167891	-0.26055	-0.157266	-0.188656	0.0732299	0.320414	0.273532	-0.0597283	-0.143716	-0.014814	-0.162698	-0.205579	0.329575	-0.248217	-0.150433	-0.267399	0.205756	0.0914429	0.200793	-0.124157	-0.071613	0.0419501	-0.207685	0.2261	-0.175369	0.343426	-0.06873	-0.162388	-0.213726	0.303117	0.932772	0.421297	-0.161412	-0.151345	-0.106533	0.0788889	-0.161523	-0.285917	0.0477176	0.00326132	-0.00112741	-0.216386	-0.245967
Steroid biosynthesis	0.28971	-0.148038	0.108088	-0.0792371	-0.0131806	0.554831	0.0963186	-0.0320351	-0.157266	0.131589	-0.220286	0.00681616	0.259929	0.00222292	-0.199866	-0.218695	0.0507716	-0.0677689	-0.0737424	-0.133137	-0.150433	-0.0248965	0.544191	1.15723	-0.0542651	-0.103753	-0.163625	-0.0914662	-0.207685	0.0588195	-0.175369	0.0871836	0.0779981	-0.162388	-0.0202809	-0.211692	0.357796	0.59231	-0.0960065	0.165642	-0.0852845	0.421839	-0.161523	0.0451792	-0.0682579	-0.098194	0.0326536	-0.0320347	-0.0297471
Primary bile acid biosynthesis	0.0994745	0.368929	-0.164522	-0.177905	0.0285373	0.0564476	-0.167891	-0.26055	-0.157266	0.134268	-0.0909746	-0.258604	0.0901102	0.0605461	-0.167051	0.239179	-0.186072	-0.00512801	0.120078	-0.248217	-0.150433	-0.0793609	-0.0646783	-0.279992	0.0851113	-0.287386	-0.0436919	0.0728017	0.41348	0.163207	0.236717	0.127482	0.160668	-0.162388	-0.166399	-0.107818	-0.131696	0.0392453	-0.183407	-0.151345	0.140727	-0.0706987	0.290096	-0.038543	-0.000480041	-0.228637	0.224169	0.0517616	0.150011
Steroid hormone biosynthesis	-0.132007	-0.148038	0.0172176	-0.153579	-0.158185	0.0934846	-0.167891	-0.108207	0.225103	-0.0406492	-0.28802	-0.12892	-0.202408	-0.146941	-0.140704	-0.197413	-0.083728	-0.0218323	-0.00281566	-0.171497	0.0719399	-0.148823	-0.166091	-0.033834	-0.155342	-0.123902	-0.172735	-0.205823	-0.207685	-0.14814	0.0135041	-0.10737	-0.0374455	-0.162388	-0.145039	-0.193555	-0.0967736	0.135575	-0.0187499	-0.151345	-0.276525	-0.0786552	0.0454693	-0.0903828	-0.217369	0.0322486	-0.181599	-0.0934853	0.11923
Glycerolipid metabolism	0.0313524	0.0840698	-0.0755068	0.0998293	0.200214	0.170461	0.356245	0.252095	-0.157266	-0.188656	0.118005	0.0691494	-0.0322203	0.154724	0.201081	0.187216	0.174669	0.019417	0.180702	0.118505	-0.0415157	0.101438	0.327994	-0.0178256	0.244449	0.000114161	0.0744477	0.0146168	-0.0682394	0.0515978	-0.175369	0.191787	0.125528	-0.0729925	0.180158	0.195357	0.267176	-0.0901362	0.0309614	-0.047839	0.0145112	-0.00348721	-0.060139	-0.0281892	-0.044457	-0.14345	0.0914631	0.283121	-0.022377
Glycerophospholipid metabolism	-0.083293	0.51447	-0.164522	-0.0899438	0.00674684	-0.110867	0.0434767	0.0810369	-0.157266	-0.144254	-0.0141355	-0.053064	-0.0469927	-0.00168693	0.09251	0.152938	-0.0571139	-0.0402069	0.22712	-0.0410733	0.0722653	0.0188973	0.0512841	0.0940912	-0.0635571	0.0294344	-0.0813987	0.0374863	-0.122274	-0.0115662	-0.175369	-0.0342276	0.082498	-0.107633	-0.049361	-0.0593603	-0.0907368	0.066772	-0.066437	-0.0879475	0.0667883	-0.0299115	-0.0153401	-0.0098638	0.0376508	-0.0828275	0.0223188	-0.0140908	-0.0271814
Ether lipid metabolism	-0.0160089	0.574535	-0.164522	-0.169881	-0.0956423	0.0480714	0.0807769	0.0459906	-0.0223122	-0.0841806	-0.0732086	-0.0504313	0.126589	-0.054582	0.046415	0.0365335	-0.189166	-0.0110236	0.0307401	-0.0315961	0.216594	-0.00450575	0.0621577	0.271989	-0.0281778	0.083427	-0.0268733	0.112213	-0.207685	0.209334	-0.0420467	0.0678039	0.187299	-0.162388	-0.0647868	0.0204737	-0.149189	0.252665	-0.0512844	-0.0021747	0.172106	0.0266251	0.0363246	0.0158735	-0.00685914	0.0278306	0.110089	0.17285	0.13993
Sphingolipid metabolism	0.0890538	-0.00222664	-0.164522	-0.00851035	0.0418772	0.130356	-0.0153224	0.16407	0.0780382	0.357831	0.0257887	0.0744993	0.237828	-0.0940495	0.0970224	0.0689826	0.118558	0.0537111	-0.0373224	0.165324	0.123257	0.189096	0.12856	0.231868	0.0814634	0.421892	0.0370436	0.197452	0.0942976	0.165806	-0.175369	0.14518	0.0952311	-0.162388	0.0844475	0.269386	0.24149	0.508089	-0.122171	-0.0212991	0.266738	0.351669	0.293793	-0.0021835	0.0232875	0.070459	0.161119	-0.103947	0.179844
Arachidonic acid metabolism	-0.078618	-0.148038	-0.0554783	-0.114699	-0.00111109	-0.0717082	0.0434767	0.149719	0.0721556	0.0675401	0.110803	-0.0474866	-0.139067	0.0107425	-0.0245308	0.0757299	0.0540974	-0.095331	-0.0421784	0.076811	-0.0170093	-0.0216865	-0.0669402	-0.0989057	-0.0814592	-0.0359132	-0.113161	-0.0677344	0.086748	0.0178052	0.0512786	-0.0897479	0.00113102	-0.162388	-0.0939792	-0.0920225	-0.133419	0.0176686	0.0715583	-0.151345	-0.0793666	0.0567916	0.379233	0.000251498	-0.0651963	0.0629816	0.0166773	-0.142646	0.113754
Linoleic acid metabolism	-0.19856	-0.148038	0.147032	-0.27077	-0.230687	-0.00457894	-0.167891	-0.12997	0.170479	-0.188656	-0.153389	-0.157491	-0.302931	-0.115532	-0.189553	0.0904974	-0.208612	-0.205579	-0.0511967	-0.116697	-0.150433	-0.193527	-0.251902	-0.279992	-0.279818	-0.182453	-0.214325	-0.263001	-0.207685	-0.210901	-0.175369	-0.242271	-0.0117006	-0.162388	-0.320454	-0.266102	-0.256469	-0.256006	-0.147151	-0.151345	-0.167245	-0.29676	-0.161523	-0.145081	-0.217369	-0.0795594	-0.0953537	-0.216386	-0.245967
alpha-Linolenic acid metabolism	-0.204476	-0.148038	0.126262	-0.110188	-0.230687	-0.0194965	-0.167891	-0.138675	-0.157266	0.284966	-0.162364	-0.164232	0.0132674	0.0449932	-0.195053	0.133731	-0.0363457	-0.205579	-0.0632211	-0.0027134	-0.150433	-0.129504	-0.114605	-0.141554	-0.0392283	-0.189449	-0.155738	-0.0167458	-0.207685	-0.21648	-0.175369	-0.242271	-0.0288094	0.129637	-0.256417	-0.208065	-0.00095623	-0.256006	0.0126134	-0.151345	-0.0725352	-0.130982	0.169665	-0.0887463	-0.217369	0.131596	0.010727	-0.216386	-0.245967
Biosynthesis of unsaturated fatty acids	-0.094087	-0.148038	0.250883	0.287138	-0.147827	0.0700091	0.234714	-0.11922	-0.157266	0.318796	-0.0950516	0.360016	0.247658	0.215282	0.0281818	0.124067	0.168206	0.0659635	-0.111319	-0.0728572	-0.150433	0.0793179	0.272129	0.343827	0.161726	0.121654	0.192135	0.364631	-0.0449986	0.000999697	0.0404859	0.0482493	-0.0436183	0.0462014	0.104269	0.0151451	0.144661	-0.00459315	0.402031	0.573196	0.0630172	0.330444	0.0750396	0.0959236	-0.217369	0.34452	0.147291	0.273347	-0.037283
Purine metabolism	0.0741229	0.0415167	0.255257	0.178793	0.0603686	0.125258	0.0523565	0.119394	0.100394	0.12329	0.175502	0.0297133	0.186404	0.163863	0.0499633	0.170472	0.1762	0.237039	0.133282	0.0815116	-0.0672403	0.135168	0.139109	0.14032	0.175341	0.206931	0.171665	0.203603	0.114975	0.0937898	0.319315	0.0888529	0.116843	0.0951277	0.199347	0.140699	0.087657	0.104528	0.229213	0.138596	0.0940114	0.0455775	0.0679423	0.221914	0.0931315	0.0846993	0.0984771	0.14145	0.181736
Pyrimidine metabolism	0.0433761	0.0296696	0.309643	0.194581	0.176259	0.222109	0.0702298	0.126123	0.311242	0.150753	0.138045	0.0513051	0.276223	0.201095	0.0832462	0.162925	0.0800217	0.238833	0.152528	0.0850969	0.0539511	0.114034	0.0775762	0.182031	0.111195	0.192551	0.196945	0.244846	0.128521	0.148068	0.284602	0.101741	0.128256	0.0201277	0.538821	0.139248	0.141517	-0.00427912	0.22938	0.143195	0.0396735	-0.03557	0.197016	0.179845	0.181172	0.0870864	0.127367	0.238119	0.203684
Alanine, aspartate and glutamate metabolism	0.138283	0.0625784	-0.0029757	0.165824	-0.0303221	0.343795	0.145246	0.268084	-0.157266	0.13268	-0.0269782	0.0715511	0.0723609	0.161685	0.109115	-0.00133613	0.164811	-0.205579	0.0393176	0.0402879	0.114084	0.0488044	0.0221156	0.209001	0.126178	0.268774	-0.0744076	0.0241675	-0.081151	-0.0646852	0.160405	0.084792	0.0252731	-0.000151798	0.0163339	0.282873	-0.0460856	0.168019	0.222714	0.036499	-0.182428	0.0766689	0.0224701	0.0499793	0.0678052	0.126924	-0.104506	-0.0539738	-0.164812
Glycine, serine and threonine metabolism	0.0543709	-0.148038	-0.164522	0.000299586	0.15224	0.347683	0.134063	-0.19526	-0.157266	0.191933	-0.0557879	-0.0581201	0.162066	-0.0863803	0.104227	0.0648298	0.175196	-0.0806707	0.0389861	-0.00501969	-0.150433	-0.0549541	0.383935	0.458765	-0.125336	0.382794	-0.154534	0.25628	-0.207685	-0.0006403	-0.175369	0.237533	-0.0758586	-0.162388	-0.109577	0.0366087	-0.107766	0.258818	-0.00244548	-0.151345	-0.0218684	0.0495514	0.015899	-0.00819524	0.286321	-0.228637	-0.0274434	-0.111043	0.169139
Cysteine and methionine metabolism	0.657031	0.0099243	0.320117	0.448604	0.362423	0.654774	0.184389	0.15824	0.528333	0.34836	0.171239	0.41935	0.251452	0.230356	0.428968	0.387854	0.33092	0.198109	0.182024	0.420135	0.227197	0.470291	0.241786	0.415985	0.262747	0.462056	0.305272	0.498573	-0.112784	0.330898	0.454207	0.41336	0.361758	0.250115	0.330373	0.40989	0.560363	0.5491	0.46159	-0.0104619	-0.0784587	0.31932	0.252461	0.470299	0.542286	-0.0199404	0.447759	-0.0126429	0.692935
Valine, leucine and isoleucine degradation	-0.0670385	-0.148038	0.223189	0.112852	-0.153351	-0.0194965	0.12101	-0.0320965	-0.157266	-0.188656	0.0962711	0.189504	0.0626128	0.0953662	-0.0292718	0.0232657	0.0892446	-0.0585816	-0.119335	-0.10029	-0.0318342	0.207638	0.141338	0.0730174	0.102555	-0.102257	-0.00549071	0.0697892	-0.131764	0.0184855	-0.175369	0.100829	-0.0437043	0.129637	-0.092764	0.358776	0.277147	-0.0302386	0.103277	0.29948	-0.016077	0.0605864	0.169665	-0.012521	-0.0052998	0.0115182	0.0830315	0.0121557	-0.0998883
Lysine degradation	-0.0540868	-0.148038	-0.083749	0.0988932	0.0950576	0.235846	-0.0373284	-0.0363181	0.0448872	-0.122875	0.077306	0.237537	-0.0750131	0.0371349	0.0158263	-0.0230426	0.0101914	-0.0830812	-0.0912779	-0.00745547	-0.0516007	0.188659	0.13653	0.157675	0.107399	0.0122072	0.115928	0.0961821	-0.0528531	0.00969776	-0.00748176	0.141262	-0.0270206	0.0809663	0.0209911	-0.000848754	-0.0210397	0.202933	0.0758433	0.318265	0.0442272	0.0139609	0.0224701	0.24572	0.00807223	-0.0899225	0.0181101	0.192556	0.0380753
Arginine biosynthesis	0.356008	0.18647	0.0920517	0.190517	-0.0148164	0.410278	0.329445	0.471509	-0.157266	0.112751	0.126576	0.26576	0.151205	0.223162	0.0799451	-0.0614822	0.179238	-0.205579	0.0501223	0.101686	0.269683	0.113135	0.0621577	0.496645	0.231425	0.509511	-0.170584	0.112368	-0.00671954	0.139462	0.0912752	0.0379299	0.0923104	-0.162388	0.114762	0.0365638	-0.122645	0.297922	0.327694	0.146995	-0.127077	0.0637505	0.130701	0.0874999	0.235555	0.213308	-0.0101206	0.041563	-0.245967
Arginine and proline metabolism	0.578274	0.337254	0.215188	0.391136	0.119355	0.594205	0.431225	0.30626	0.430995	-0.0975749	0.303263	0.297979	0.238845	0.391257	0.334776	0.271656	0.3359	0.223459	0.240439	0.403833	-0.0135882	0.310038	0.478998	0.391401	0.406032	0.168811	0.39539	0.213173	0.282645	0.352349	0.311534	0.549786	0.434642	0.330701	0.343088	0.596224	0.462505	0.227271	0.177017	-0.0212991	0.169929	0.325969	0.166414	0.203186	0.306968	0.11846	0.262701	0.294339	0.429777
Histidine metabolism	-0.109952	0.151259	0.0650439	0.0749373	-0.139105	0.101415	0.203182	-0.00812644	-0.157266	-0.188656	0.0244629	-0.0152379	-0.146229	0.00179981	0.0264312	-0.0481928	-0.0805829	0.258901	0.0342396	-0.151308	-0.150433	0.136385	0.245884	-0.0711288	0.137779	-0.210067	-0.0745707	-0.118551	-0.0278738	0.183417	-0.175369	0.0351644	0.0745845	0.0681582	-0.0409635	0.111412	0.0231718	-0.256006	-0.025787	0.115591	-0.0349581	-0.129128	0.0999409	-0.0410517	-0.0918018	-0.11879	-0.119637	0.400451	-0.0638872
Tyrosine metabolism	-0.109952	-0.148038	0.385317	0.169205	0.207966	0.178176	0.0546013	-0.00812644	0.233426	0.0810241	-0.0561539	-0.0202894	0.00222074	0.274962	-0.106137	-0.0514399	-0.0196874	0.327018	0.190282	-0.0543983	-0.150433	0.131722	-0.0335033	0.271843	-0.0661476	0.0483071	-0.0483504	-0.140814	-0.207685	-0.0479433	-0.175369	-0.0718695	0.25452	0.158105	0.253885	0.161456	0.115035	0.0676873	-0.00667592	-0.151345	-0.196003	0.224315	0.622869	-0.0589861	-0.217369	0.100903	-0.0543634	-0.216386	-0.130642
Phenylalanine metabolism	-0.093912	-0.148038	0.388677	0.163535	0.3688	0.0564476	0.216414	0.00926166	0.517565	0.277155	0.112476	-0.129915	0.0834347	0.399114	-0.167051	0.0237666	-0.109311	0.31346	-0.0020061	-0.0808281	-0.150433	0.257298	0.125332	0.215932	0.0892488	-0.0642448	-0.0306742	-0.0519512	-0.207685	-0.0815759	-0.175369	-0.242271	0.131022	0.39119	0.309454	0.314125	0.316281	-0.0712873	-0.183407	-0.151345	-0.137441	0.289991	0.741716	-0.0731915	-0.217369	-0.0389019	-0.0830813	-0.216386	-0.245967
Tryptophan metabolism	-0.0782178	-0.148038	0.208583	0.186775	-0.106398	0.219185	0.234886	0.0413173	0.0066065	0.0795427	0.0977539	0.224901	-0.0177871	0.0409758	-0.0769623	0.220609	0.215031	0.173405	-0.141379	-0.0239401	-0.150433	0.44729	0.203008	0.298189	-0.0775473	-0.0423239	0.22764	0.0758004	-0.0856701	0.113456	-0.175369	-0.0243808	0.0285192	0.211531	0.0030816	0.695468	0.151543	0.329442	0.198296	0.392061	0.153957	0.0882727	0.015899	0.176283	0.0382502	-0.0356551	0.00371721	0.0455696	-0.0894541
beta-Alanine metabolism	-0.00164349	0.070679	0.170997	0.153083	-0.0968369	0.133122	0.265868	-0.0760866	0.0192121	-0.0520343	0.096192	0.11611	-0.069352	0.149634	-0.029557	0.0458728	0.0542614	0.0490423	0.111449	0.0393711	-0.150433	0.307715	0.317212	0.124566	0.0768136	0.0330294	0.0652555	0.0125715	-0.207685	0.157148	-0.175369	0.429773	0.0946675	0.34304	0.161658	0.103003	0.111032	-0.0976113	0.148486	0.433861	0.0765344	0.0797956	0.220617	0.00677532	0.0579132	-0.0208104	0.053634	0.0657201	0.0546205
Taurine and hypotaurine metabolism	0.630918	-0.148038	-0.164522	-0.27077	-0.230687	-0.228343	-0.167891	0.0441365	-0.157266	-0.188656	-0.28802	-0.258604	-0.158813	-0.272538	-0.27206	-0.282541	-0.291256	-0.205579	-0.231562	-0.248217	-0.150433	-0.267399	-0.251902	-0.279992	-0.279818	-0.287386	-0.281926	-0.263001	-0.207685	-0.294582	0.580122	-0.242271	-0.268333	-0.162388	-0.160362	-0.266102	-0.256469	-0.256006	-0.282387	-0.151345	-0.276525	-0.29676	-0.161523	-0.285917	-0.217369	0.11921	-0.0982379	-0.216386	-0.245967
Phosphonate and phosphinate metabolism	0.386619	0.98929	-0.164522	-0.0664682	0.117323	-0.228343	0.67758	0.333036	-0.157266	-0.188656	-0.28802	-0.258604	-0.129989	-0.0527293	-0.27206	-0.0782336	-0.0598525	-0.205579	-0.231562	-0.248217	1.27796	-0.267399	0.15999	0.135321	-0.0122031	0.0064264	0.0966371	0.475765	-0.207685	0.110048	-0.175369	-0.242271	-0.268333	-0.162388	-0.128343	0.0445765	-0.256469	1.0431	-0.282387	-0.151345	-0.276525	0.0609071	1.18384	0.108424	0.259787	-0.228637	-0.0648933	0.373539	-0.245967
Selenocompound metabolism	0.149586	-0.148038	0.0920517	-0.105323	-0.128331	0.14021	0.0807769	0.492113	-0.157266	-0.188656	0.0251297	-0.0920657	0.128663	-0.0627752	-0.136166	0.19041	0.22674	-0.205579	0.0655104	-0.248217	-0.150433	0.0889522	0.224911	-0.138994	0.132044	0.0514554	0.138073	-0.020834	0.24892	-0.106659	0.624563	-0.242271	-0.0569886	-0.162388	-0.0728093	0.26341	-0.0069478	0.675684	-0.0116944	-0.151345	-0.096534	0.0522311	-0.161523	0.0811982	-0.0770292	0.0169024	0.140714	-0.0428789	0.0864274
Glutathione metabolism	0.163674	0.281072	0.27117	0.416486	0.314607	0.303188	0.665949	0.17284	0.852121	0.286442	0.307994	0.0270843	0.168589	0.379244	0.275055	0.17068	0.0886606	0.34142	0.25042	0.22175	0.0921557	0.399289	0.0734355	0.46852	0.422331	0.243697	0.263242	0.19741	0.137627	0.32808	0.312872	0.13599	0.369552	0.661349	0.549025	0.200244	0.332804	0.216115	0.327024	0.565228	0.170597	0.478945	0.217169	0.0733858	0.0294144	0.217905	0.180603	0.135602	0.531287
N-Glycan biosynthesis	0.197392	-0.0216681	-0.164522	0.000199318	0.0446335	0.152248	0.246159	0.0572389	-0.0553009	0.0481549	0.106124	0.119181	0.381645	0.298105	0.27363	0.324582	0.0757326	0.145859	-0.0534503	0.0791211	-0.0318342	0.142076	0.405677	0.434484	0.41854	0.562745	0.132033	0.0648703	0.0959959	0.267201	0.0260956	0.101465	0.315456	-0.162388	0.190507	0.077859	0.223734	0.226597	0.0675198	-0.0386385	0.218936	0.36438	0.319149	0.209364	0.171248	-0.0431183	0.202839	0.09898	0.171171
Mucin type O-glycan biosynthesis	-0.186001	-0.148038	-0.164522	-0.0881938	0.026925	0.13946	-0.167891	-0.26055	-0.157266	-0.188656	-0.28802	-0.123787	-0.064517	-0.0243276	-0.107046	0.0220265	0.0795285	-0.100581	0.313361	-0.160537	-0.150433	-0.267399	-0.153833	-0.165851	-0.279818	-0.053619	0.0195383	-0.132308	-0.207685	-0.0714327	-0.175369	-0.0485908	-0.182789	-0.162388	-0.183232	0.00148749	-0.112024	-0.159249	-0.178694	0.0901687	-0.155543	-0.00802926	0.311602	-0.0918579	-0.103761	-0.228637	-0.0744203	0.204989	-0.037283
Mannose type O-glycan biosynthesis	-0.0844264	-0.148038	-0.164522	-0.219694	-0.230687	0.00121525	-0.167891	-0.26055	-0.157266	-0.188656	0.0406278	-0.187825	-0.0675936	-0.272538	-0.0883654	-0.094641	-0.133335	-0.095331	-0.231562	-0.248217	-0.150433	-0.163978	-0.0105891	-0.160144	-0.0635428	-0.0912052	-0.234605	-0.146924	-0.207685	-0.177429	0.0512786	-0.140589	-0.178511	-0.162388	-0.139668	-0.222574	-0.044376	-0.256006	-0.0204615	-0.151345	-0.149494	-0.0661087	0.423209	-0.199154	-0.0323123	-0.228637	-0.146236	-0.0689051	-0.0729912
Other types of O-glycan biosynthesis	0.00721075	-0.148038	-0.164522	-0.27077	-0.0649678	0.13946	-0.167891	-0.11922	-0.157266	-0.0195054	-0.0266292	-0.056379	0.159614	-0.181334	0.0128965	-0.018281	-0.045551	0.00441727	-0.111319	-0.0728572	-0.150433	-0.0704068	0.272129	0.0319175	0.0535939	-0.100547	-0.101658	-0.0217578	-0.0449986	-0.0714327	0.25634	0.00874198	-0.0117006	0.0462014	-0.148277	-0.0824642	0.0108818	-0.0624912	-0.0847809	-0.151345	0.0630172	0.0932254	0.395364	0.0261739	-0.0411246	0.0695179	0.0272293	-0.075928	0.0231141
Glycosaminoglycan biosynthesis - chondroitin sulfate / dermatan sulfate	0.0871001	-0.148038	-0.164522	-0.0802015	-0.037348	0.374799	-0.167891	-0.0956651	0.0976469	0.206029	-0.167603	-0.00704969	0.0890777	0.0013297	-0.0327468	-0.0695113	-0.180067	-0.205579	0.123613	0.0586624	-0.150433	0.0402319	-0.023073	-0.0136626	-0.00498913	-0.124157	-0.071613	0.184612	-0.0178843	-0.0697874	-0.175369	0.163558	0.193437	-0.162388	0.121693	-0.0253359	-0.0251536	-0.143122	0.033755	-0.151345	0.259752	-0.108935	-0.161523	-0.0799743	-0.217369	0.11921	-0.0137402	-0.0525182	-0.124235
Glycosaminoglycan biosynthesis - heparan sulfate / heparin	-0.0160089	-0.148038	-0.164522	-0.210681	-0.128331	-0.228343	-0.167891	-0.26055	-0.157266	0.0202948	-0.22427	-0.175335	-0.150336	-0.0472101	-0.204113	-0.177161	-0.223196	-0.205579	-0.0830259	-0.248217	-0.150433	-0.206563	-0.130757	0.0536558	-0.122397	-0.200971	-0.0721034	-0.182279	-0.00671954	-0.106659	0.189828	-0.122645	0.163298	-0.162388	-0.0512618	-0.266102	-0.211861	-0.136482	-0.282387	0.146995	-0.096534	-0.244162	-0.161523	-0.227925	-0.0770292	0.0169024	-0.264961	-0.216386	0.0118192
Glycosaminoglycan biosynthesis - keratan sulfate	-0.0313797	-0.148038	-0.164522	0.0548811	0.102931	0.189036	-0.167891	-0.26055	-0.157266	-0.188656	0.210999	-0.258604	0.124956	-0.172625	0.271948	0.314822	0.0726335	-0.00512801	-0.231562	-0.0808281	-0.150433	0.0853319	0.186849	-0.171039	0.113409	0.292448	0.380181	-0.0519512	-0.207685	-0.0815759	0.236717	0.127482	0.05829	-0.162388	-0.0790759	0.385968	0.267035	0.113432	0.423996	-0.151345	0.185405	0.348667	1.35324	0.476531	0.552876	0.150833	0.0418427	0.31991	0.781435
Glycosaminoglycan degradation	0.486307	-0.148038	-0.164522	0.427486	-0.0131806	0.750625	-0.167891	0.19648	0.416288	0.477374	0.470246	0.155567	0.534483	-0.135158	0.163467	0.21968	0.418411	0.288631	0.0101906	-0.133137	-0.150433	0.273002	0.210503	0.648748	0.575933	0.316959	0.345058	0.195158	-0.207685	0.36811	0.10794	0.341389	0.596099	-0.162388	0.166727	-0.0057851	0.259867	0.708945	0.0400912	-0.151345	0.169124	0.537346	0.148965	0.399292	-0.217369	0.109081	0.361622	0.152317	0.301829
Glycosylphosphatidylinositol (GPI)-anchor biosynthesis	-0.0327655	-0.148038	-0.164522	-0.077216	-0.230687	-0.228343	0.0159069	-0.101583	-0.157266	-0.188656	-0.0647119	-0.197057	-0.114951	-0.0336155	0.00207383	0.122184	-0.190646	-0.109711	-0.121774	-0.0881059	-0.150433	-0.177468	-0.251902	-0.0333827	-0.0647345	-0.287386	-0.00339526	-0.143673	0.0893942	-0.104746	-0.175369	-0.153852	0.0149467	-0.162388	-0.0219705	-0.152551	0.0277356	-0.0793186	-0.093034	-0.151345	-0.0104513	-0.180129	0.130947	-0.0818813	-0.217369	-0.137894	-0.0909891	-0.0881418	-0.245967
Glycosphingolipid biosynthesis - lacto and neolacto series	-0.146543	-0.148038	-0.164522	-0.150334	-0.0881136	0.00121525	-0.167891	-0.26055	-0.157266	-0.188656	0.0406278	-0.258604	-0.0675936	-0.176774	-0.0883654	0.025836	-0.0578545	0.0149171	-0.231562	-0.099508	0.116415	-0.0162403	0.092384	-0.160144	0.183803	-0.0177521	-0.139965	-0.0096956	-0.0368643	-0.193425	0.0512786	-0.0389068	-0.0886902	-0.162388	-0.272427	0.0376434	-0.00645907	-0.154411	-0.0204615	-0.151345	-0.149494	0.0233079	0.423209	-0.0328623	0.0869768	0.250246	0.0225062	-0.0689051	0.0999851
Glycosphingolipid biosynthesis - globo and isoglobo series	0.406055	-0.148038	-0.164522	0.244251	0.0751297	0.815889	0.327957	0.262766	0.607473	0.107358	0.452064	0.0576949	0.734715	0.124376	0.552335	0.519398	0.235145	0.453367	0.189291	0.37489	-0.150433	0.280767	0.641358	0.123882	0.816621	0.702266	1.08015	-0.148645	-0.207685	0.46225	-0.175369	0.678005	0.640695	0.202643	0.169029	0.535688	0.324118	0.62394	0.0568523	-0.151345	0.549118	0.795449	0.666446	0.654849	0.180261	-0.0547132	0.336813	0.275218	-0.245967
Glycosphingolipid biosynthesis - ganglio series	0.228784	-0.148038	-0.164522	-0.0363875	0.0751297	0.293773	-0.167891	-0.108207	0.607473	0.403371	0.160557	-0.0226749	0.540514	-0.0893641	0.308643	0.0675425	0.235145	0.453367	-0.231562	0.0586624	-0.150433	0.129799	0.193016	0.354708	-0.0568055	0.162004	0.565986	-0.148645	-0.207685	0.364623	-0.175369	0.535942	0.490993	-0.162388	0.0889826	0.129633	0.211395	0.353292	0.147584	-0.151345	0.146911	0.331417	1.08043	0.381232	0.180261	-0.0547132	0.225873	0.275218	-0.245967
Other glycan degradation	0.513879	-0.148038	0.0920517	0.156543	0.0875395	0.410278	0.0807769	0.169596	0.38255	0.647147	0.203245	0.0479349	0.829981	0.200056	0.539403	0.483911	0.766634	0.389263	-0.0830259	0.592183	0.163505	0.308457	0.183302	1.08224	0.168598	0.705993	0.47519	0.319908	0.194246	0.901173	0.456472	0.80758	0.611495	-0.162388	0.237753	0.10333	0.31023	1.33318	0.234091	0.146995	0.232905	1.03869	0.130701	0.742366	0.0633109	0.385211	0.296185	0.215071	0.573759
Thiamine metabolism	-0.183771	-0.148038	-0.164522	-0.0153929	0.151939	0.0327151	-0.167891	-0.108207	-0.157266	0.107358	-0.197708	-0.258604	-0.101884	-0.180951	0.0167144	0.122131	-0.0984197	0.0858736	-0.0211358	-0.0947772	-0.150433	0.120722	-0.0802803	-0.0802449	-0.090587	-0.287386	-0.0453239	-0.263001	-0.207685	-0.294582	0.202377	-0.242271	-0.268333	-0.162388	-0.320454	-0.0641059	-0.193274	-0.0866805	-0.010192	-0.151345	-0.149031	-0.29676	-0.161523	-0.00876419	-0.217369	-0.228637	-0.181599	0.275218	-0.0633685
Riboflavin metabolism	0.289192	-0.148038	-0.164522	0.285697	0.700742	0.163244	-0.167891	0.481432	-0.157266	-0.188656	-0.152551	0.0952894	0.609466	0.104253	0.266394	0.538833	0.142625	0.2316	0.567583	0.456284	-0.150433	0.314782	0.158042	0.674574	0.731676	0.0798795	0.443595	0.317387	-0.207685	0.1696	-0.175369	0.928631	0.863356	0.598782	0.329533	0.537155	0.104679	1.16588	-0.282387	-0.151345	0.423533	0.790618	-0.161523	-0.0394536	0.0808534	0.0322486	0.300286	0.521021	0.385208
Vitamin B6 metabolism	0.138152	-0.148038	-0.164522	-0.27077	-0.230687	-0.228343	-0.167891	-0.26055	-0.157266	-0.188656	-0.0712701	0.363876	0.547074	-0.272538	0.2601	0.199367	-0.291256	-0.205579	-0.231562	0.120038	-0.150433	0.0949252	0.15999	0.513688	0.174336	0.300239	0.242189	0.346609	-0.207685	-0.294582	-0.175369	-0.242271	0.316183	-0.162388	-0.128343	-0.0919901	-0.104801	0.393547	0.223952	-0.151345	-0.276525	-0.29676	-0.161523	-0.285917	-0.217369	-0.228637	-0.264961	0.373539	0.19227
Nicotinate and nicotinamide metabolism	0.0537092	0.425623	-0.164522	0.257779	-0.10671	0.698172	-0.167891	0.135335	-0.157266	-0.188656	0.307408	0.253129	0.195932	0.280448	0.106375	0.163271	0.0536089	-0.205579	0.325119	0.276789	-0.150433	0.274114	0.286682	0.130685	0.127658	0.240374	0.0190378	0.0307176	0.535012	0.206121	0.0945595	0.601714	0.487172	-0.162388	0.321426	0.0457576	0.0679883	0.217583	0.192271	-0.151345	0.55337	0.173673	0.270461	0.154111	0.220038	-0.0464197	0.349191	0.102517	0.091536
Pantothenate and CoA biosynthesis	0.0761523	-0.148038	-0.164522	-0.214019	-0.037348	-0.0543043	-0.167891	0.0441365	0.0976469	-0.188656	0.0575265	-0.126381	-0.0728207	-0.21148	0.0682786	-0.0919254	0.160915	-0.0830812	0.123613	0.127834	0.839338	-0.166753	-0.251902	-0.146827	-0.20548	0.120687	-0.071613	-0.186764	0.171916	-0.164412	-0.175369	-0.0624027	-0.268333	0.324321	-0.106998	0.00460165	-0.0197085	-0.0272135	-0.141737	-0.151345	0.204603	0.0400925	0.114467	-0.176378	0.253336	-0.228637	-0.111563	-0.0525182	-0.124235
Folate biosynthesis	0.179356	-0.148038	0.29461	-0.176502	-0.139105	-0.228343	0.0546013	-0.0262514	-0.157266	0.185256	-0.173941	0.0156677	0.255716	0.194638	0.184298	0.153625	0.137116	-0.0895284	0.16714	-0.151308	-0.150433	-0.00302145	0.0290987	0.0221069	0.119328	-0.0417947	-0.044379	-0.118551	-0.207685	-0.064781	0.0632074	0.0803386	0.085573	0.0681582	0.178044	-0.184344	-0.117153	0.0218714	0.00215534	-0.151345	-0.11548	0.324984	0.0999409	0.052403	-0.0225725	-0.11879	-0.0669876	-0.0611429	0.28209
One carbon pool by folate	-0.0441293	-0.148038	0.0650439	0.0140026	-0.139105	0.0132973	0.0546013	-0.0681164	-0.157266	0.641892	-0.173941	-0.1841	0.0420458	0.388192	-0.132018	-0.0481928	0.475601	0.0265221	0.0342396	0.0484153	-0.150433	0.156731	-0.143509	0.1314	0.119328	0.293898	0.293839	0.000629995	-0.0278738	0.0937733	0.445241	0.0985323	-0.268333	-0.162388	0.393631	0.185432	-0.0644943	0.452507	-0.0401884	0.210207	0.116302	-0.00368664	-0.161523	0.0772921	0.0337656	-0.11879	0.130986	-0.216386	0.135116
Retinol metabolism	-0.043371	-0.148038	0.0172176	-0.153579	-0.0393737	-0.097814	0.00824867	-0.184378	0.0339186	0.107358	-0.242864	-0.199621	0.0457039	-0.180951	-0.127673	-0.282541	-0.194838	-0.113706	-0.231562	-0.171497	-0.150433	-0.224307	-0.251902	-0.180118	-0.0195808	-0.164964	-0.242492	-0.0519132	-0.207685	-0.196954	0.0135041	-0.242271	-0.268333	-0.162388	-0.114454	-0.266102	-0.146177	-0.171343	8.53e-05	-0.151345	-0.0431724	-0.184989	-0.161523	-0.100235	-0.217369	-0.0547132	-0.181599	-0.0934853	0.0279309
Porphyrin and chlorophyll metabolism	0.0742706	-0.148038	-0.164522	0.0382408	-0.230687	0.163244	0.184389	0.291464	-0.157266	0.320854	0.042787	-0.140639	-0.0177582	0.00572264	-0.0795437	0.21934	0.0837727	-0.0218323	0.140033	0.0633368	-0.150433	-0.138123	0.17843	0.215913	0.0919253	0.0798795	-0.0699687	0.181102	0.0770159	0.166898	-0.175369	0.232765	0.27462	0.0913353	-0.0591676	-0.121009	-0.104489	-0.256006	-0.0861681	-0.151345	0.0422092	0.0121469	0.0454693	-0.0805308	-0.117962	-0.0547132	0.000699685	0.0294159	-0.0633685
Ubiquinone and other terpenoid-quinone biosynthesis	-0.287299	-0.148038	-0.164522	-0.27077	-0.230687	-0.228343	-0.167891	0.272344	-0.157266	-0.188656	-0.0785936	-0.258604	-0.206853	-0.272538	-0.27206	-0.282541	-0.162698	-0.205579	0.198221	-0.248217	-0.150433	-0.267399	-0.251902	0.119502	-0.131143	-0.287386	-0.281926	0.0419501	0.171916	-0.294582	-0.175369	-0.242271	-0.06873	-0.162388	0.188021	-0.266102	-0.172209	-0.256006	-0.161412	-0.151345	-0.276525	-0.197408	-0.161523	-0.176378	-0.217369	-0.228637	-0.264961	-0.216386	-0.245967
Terpenoid backbone biosynthesis	-0.22814	-0.148038	0.250883	-0.0395506	-0.147827	-0.079167	0.436017	-0.0321668	0.279728	-0.0195054	-0.0434444	0.237697	-0.064517	-0.0108609	-0.217055	-0.00441614	0.217765	-0.100581	0.129169	-0.0728572	-0.150433	-0.0282003	-0.0557629	-0.00666444	-0.0442503	-0.147475	-0.236859	-0.117856	-0.0449986	0.0401421	-0.175369	0.299263	-0.0117006	-0.162388	0.121713	0.250157	0.315365	-0.0624912	-0.0750004	-0.151345	-0.0579644	0.0252249	-0.161523	-0.015504	0.123457	-0.228637	-0.133477	-0.075928	-0.0812281
Metabolism of xenobiotics by cytochrome P450	-0.165932	0.300907	0.225181	0.117822	0.103917	0.0573559	0.500825	0.10994	0.649253	0.26798	0.153805	-0.0768147	-0.00244858	0.114098	0.0356017	-0.0325777	-0.0807718	0.335751	-0.0986613	0.00522801	0.130459	0.191408	0.0519941	0.290406	0.0159221	-0.0872713	-0.0572517	0.0151563	0.0123391	0.302296	0.226585	-0.188754	0.00316884	0.256876	0.113173	-0.0770866	0.0496724	0.0753427	0.169956	0.364127	-0.0128308	0.217779	0.14623	-0.0155133	0.00559657	0.123643	0.0793063	0.0359361	0.200141
Drug metabolism - cytochrome P450	-0.138527	0.218842	0.313178	0.11484	0.179473	0.222923	0.379093	0.193599	0.83137	0.371091	0.218612	-0.0357655	-0.0306408	0.16595	0.0678124	-0.00908725	-0.0705663	0.386859	-0.0686514	0.0624575	0.0217267	0.261647	0.0541816	0.252532	-0.0324444	-0.0894732	-0.0370481	-0.085457	0.0620218	0.361492	0.171125	-0.17667	0.0644756	0.351548	0.106269	-0.0845152	0.033414	-0.0856942	0.123653	0.480524	-0.00263938	0.231223	0.215723	-0.0422322	0.132904	0.135864	0.157044	0.0929121	0.189278
Drug metabolism - other enzymes	0.114761	0.18647	0.556975	0.371874	0.277749	0.373865	0.364149	0.123038	0.751646	0.519881	0.209918	0.145776	0.241288	0.392143	0.202015	0.17046	0.107422	0.774899	0.199488	0.21257	0.198898	0.339871	0.271672	0.415244	0.23871	0.0515999	0.14834	0.316916	0.261234	0.341391	0.492103	0.0938905	0.349002	0.407674	0.589347	0.185786	0.243534	0.082308	0.234816	0.488819	0.14089	0.199487	0.450457	0.194804	0.179574	0.358505	0.354788	0.451995	0.34317
[truncated: 2,490 more columns]

## Sheet: Sheet10
Tab S10.Cell-cell communications of ligand-pairs infered by Cellchat
	source	target	ligand	receptor	prob	pval	interaction_name	interaction_name_2	pathway_name	annotation	evidence
1	iCAFs	cDC1	TGFB1	TGFbR1_R2	0.0010395	0.02	TGFB1_TGFBR1_TGFBR2	TGFB1 - (TGFBR1+TGFBR2)	TGFb	Secreted Signaling	KEGG: hsa04350
2	mCAFs	cDC1	TGFB1	TGFbR1_R2	0.00158372	0	TGFB1_TGFBR1_TGFBR2	TGFB1 - (TGFBR1+TGFBR2)	TGFb	Secreted Signaling	KEGG: hsa04350
3	S100A8+Monocytes	cDC1	TGFB1	TGFbR1_R2	0.00744936	0	TGFB1_TGFBR1_TGFBR2	TGFB1 - (TGFBR1+TGFBR2)	TGFb	Secreted Signaling	KEGG: hsa04350
4	C1QC+TAMs	cDC1	TGFB1	TGFbR1_R2	0.0024293	0	TGFB1_TGFBR1_TGFBR2	TGFB1 - (TGFBR1+TGFBR2)	TGFb	Secreted Signaling	KEGG: hsa04350
5	cDC2	cDC1	TGFB1	TGFbR1_R2	0.00587742	0	TGFB1_TGFBR1_TGFBR2	TGFB1 - (TGFBR1+TGFBR2)	TGFb	Secreted Signaling	KEGG: hsa04350
6	SPP1+TAMs	cDC1	TGFB1	TGFbR1_R2	0.0019524	0	TGFB1_TGFBR1_TGFBR2	TGFB1 - (TGFBR1+TGFBR2)	TGFb	Secreted Signaling	KEGG: hsa04350
7	C1QC+MKI67+TAMs	cDC1	TGFB1	TGFbR1_R2	0.0021566	0	TGFB1_TGFBR1_TGFBR2	TGFB1 - (TGFBR1+TGFBR2)	TGFb	Secreted Signaling	KEGG: hsa04350
8	cDC1	cDC1	TGFB1	TGFbR1_R2	0.0108587	0	TGFB1_TGFBR1_TGFBR2	TGFB1 - (TGFBR1+TGFBR2)	TGFb	Secreted Signaling	KEGG: hsa04350
9	S100A8+Monocytes	iCAFs	AREG	EGFR	0.00757505	0	AREG_EGFR	AREG - EGFR	EGF	Secreted Signaling	KEGG: hsa04012
10	C1QC+TAMs	iCAFs	AREG	EGFR	0.00171969	0	AREG_EGFR	AREG - EGFR	EGF	Secreted Signaling	KEGG: hsa04012
11	cDC2	iCAFs	AREG	EGFR	0.0130102	0	AREG_EGFR	AREG - EGFR	EGF	Secreted Signaling	KEGG: hsa04012
12	SPP1+TAMs	iCAFs	AREG	EGFR	0.00208748	0	AREG_EGFR	AREG - EGFR	EGF	Secreted Signaling	KEGG: hsa04012
13	cDC1	iCAFs	AREG	EGFR	0.0169885	0	AREG_EGFR	AREG - EGFR	EGF	Secreted Signaling	KEGG: hsa04012
14	S100A8+Monocytes	iCAFs	HBEGF	EGFR	0.00450843	0	HBEGF_EGFR	HBEGF - EGFR	EGF	Secreted Signaling	KEGG: hsa04012
15	C1QC+TAMs	iCAFs	HBEGF	EGFR	0.00148832	0	HBEGF_EGFR	HBEGF - EGFR	EGF	Secreted Signaling	KEGG: hsa04012
16	cDC2	iCAFs	HBEGF	EGFR	0.00187284	0	HBEGF_EGFR	HBEGF - EGFR	EGF	Secreted Signaling	KEGG: hsa04012
17	SPP1+TAMs	iCAFs	HBEGF	EGFR	0.00210192	0	HBEGF_EGFR	HBEGF - EGFR	EGF	Secreted Signaling	KEGG: hsa04012
18	C1QC+MKI67+TAMs	iCAFs	HBEGF	EGFR	0.000312	0	HBEGF_EGFR	HBEGF - EGFR	EGF	Secreted Signaling	KEGG: hsa04012
19	S100A8+Monocytes	iCAFs	EREG	EGFR	0.00812882	0	EREG_EGFR	EREG - EGFR	EGF	Secreted Signaling	KEGG: hsa04012
20	SPP1+TAMs	iCAFs	EREG	EGFR	0.00231907	0	EREG_EGFR	EREG - EGFR	EGF	Secreted Signaling	KEGG: hsa04012
21	iCAFs	iCAFs	FGF7	FGFR1	0.00107741	0	FGF7_FGFR1	FGF7 - FGFR1	FGF	Secreted Signaling	PMC: 4393358
22	mCAFs	iCAFs	PDGFA	PDGFRA	0.00246783	0	PDGFA_PDGFRA	PDGFA - PDGFRA	PDGF	Secreted Signaling	PMID: 15207812
23	mCAFs	iCAFs	PDGFA	PDGFRB	0.000486807	0	PDGFA_PDGFRB	PDGFA - PDGFRB	PDGF	Secreted Signaling	PMID: 15207812
24	mCAFs	mCAFs	PDGFA	PDGFRB	0.00274732	0	PDGFA_PDGFRB	PDGFA - PDGFRB	PDGF	Secreted Signaling	PMID: 15207812
25	iCAFs	iCAFs	PDGFD	PDGFRB	0.000671385	0	PDGFD_PDGFRB	PDGFD - PDGFRB	PDGF	Secreted Signaling	PMID: 15207812
26	iCAFs	mCAFs	PDGFD	PDGFRB	0.00377831	0	PDGFD_PDGFRB	PDGFD - PDGFRB	PDGF	Secreted Signaling	PMID: 15207812
27	iCAFs	cDC2	VEGFA	FLT1	0.000484896	0	VEGFA_VEGFR1	VEGFA - VEGFR1	VEGF	Secreted Signaling	KEGG: hsa04370; PMID: 16633338
28	S100A8+Monocytes	cDC2	VEGFA	FLT1	0.00125922	0	VEGFA_VEGFR1	VEGFA - VEGFR1	VEGF	Secreted Signaling	KEGG: hsa04370; PMID: 16633338
29	cDC2	cDC2	VEGFA	FLT1	0.000912604	0	VEGFA_VEGFR1	VEGFA - VEGFR1	VEGF	Secreted Signaling	KEGG: hsa04370; PMID: 16633338
30	SPP1+TAMs	cDC2	VEGFA	FLT1	0.00349444	0	VEGFA_VEGFR1	VEGFA - VEGFR1	VEGF	Secreted Signaling	KEGG: hsa04370; PMID: 16633338
31	iCAFs	SPP1+TAMs	VEGFA	FLT1	0.00130399	0	VEGFA_VEGFR1	VEGFA - VEGFR1	VEGF	Secreted Signaling	KEGG: hsa04370; PMID: 16633338
32	S100A8+Monocytes	SPP1+TAMs	VEGFA	FLT1	0.00338189	0	VEGFA_VEGFR1	VEGFA - VEGFR1	VEGF	Secreted Signaling	KEGG: hsa04370; PMID: 16633338
33	cDC2	SPP1+TAMs	VEGFA	FLT1	0.00245242	0	VEGFA_VEGFR1	VEGFA - VEGFR1	VEGF	Secreted Signaling	KEGG: hsa04370; PMID: 16633338
34	SPP1+TAMs	SPP1+TAMs	VEGFA	FLT1	0.00934977	0	VEGFA_VEGFR1	VEGFA - VEGFR1	VEGF	Secreted Signaling	KEGG: hsa04370; PMID: 16633338
35	cDC1	cDC2	VEGFB	FLT1	0.000582927	0	VEGFB_VEGFR1	VEGFB - VEGFR1	VEGF	Secreted Signaling	KEGG: hsa04370; PMID: 16633338
36	cDC1	SPP1+TAMs	VEGFB	FLT1	0.00156736	0	VEGFB_VEGFR1	VEGFB - VEGFR1	VEGF	Secreted Signaling	KEGG: hsa04370; PMID: 16633338
37	mCAFs	cDC2	PGF	FLT1	0.0024068	0	PGF_VEGFR1	PGF - VEGFR1	VEGF	Secreted Signaling	KEGG: hsa04370; PMID: 16633338
38	mCAFs	SPP1+TAMs	PGF	FLT1	0.00645146	0	PGF_VEGFR1	PGF - VEGFR1	VEGF	Secreted Signaling	KEGG: hsa04370; PMID: 16633338
39	iCAFs	S100A8+Monocytes	CXCL12	CXCR4	0.030589	0	CXCL12_CXCR4	CXCL12 - CXCR4	CXCL	Secreted Signaling	KEGG: hsa04060
40	iCAFs	C1QC+TAMs	CXCL12	CXCR4	0.0213613	0	CXCL12_CXCR4	CXCL12 - CXCR4	CXCL	Secreted Signaling	KEGG: hsa04060
41	iCAFs	cDC2	CXCL12	CXCR4	0.0531693	0	CXCL12_CXCR4	CXCL12 - CXCR4	CXCL	Secreted Signaling	KEGG: hsa04060
42	iCAFs	SPP1+TAMs	CXCL12	CXCR4	0.0048875	0	CXCL12_CXCR4	CXCL12 - CXCR4	CXCL	Secreted Signaling	KEGG: hsa04060
43	iCAFs	C1QC+MKI67+TAMs	CXCL12	CXCR4	0.0040495	0	CXCL12_CXCR4	CXCL12 - CXCR4	CXCL	Secreted Signaling	KEGG: hsa04060
44	iCAFs	cDC1	CXCL12	CXCR4	0.0750235	0	CXCL12_CXCR4	CXCL12 - CXCR4	CXCL	Secreted Signaling	KEGG: hsa04060
45	iCAFs	iCAFs	CXCL12	ACKR3	0.00327826	0	CXCL12_ACKR3	CXCL12 - ACKR3	CXCL	Secreted Signaling	KEGG: hsa04060
46	iCAFs	S100A8+Monocytes	MIF	CD74_CXCR4	0.134136	0	MIF_CD74_CXCR4	MIF - (CD74+CXCR4)	MIF	Secreted Signaling	PMID: 29637711; PMID: 24760155
47	mCAFs	S100A8+Monocytes	MIF	CD74_CXCR4	0.132535	0	MIF_CD74_CXCR4	MIF - (CD74+CXCR4)	MIF	Secreted Signaling	PMID: 29637711; PMID: 24760155
48	S100A8+Monocytes	S100A8+Monocytes	MIF	CD74_CXCR4	0.0640629	0	MIF_CD74_CXCR4	MIF - (CD74+CXCR4)	MIF	Secreted Signaling	PMID: 29637711; PMID: 24760155
49	C1QC+TAMs	S100A8+Monocytes	MIF	CD74_CXCR4	0.0822779	0	MIF_CD74_CXCR4	MIF - (CD74+CXCR4)	MIF	Secreted Signaling	PMID: 29637711; PMID: 24760155
50	cDC2	S100A8+Monocytes	MIF	CD74_CXCR4	0.100947	0	MIF_CD74_CXCR4	MIF - (CD74+CXCR4)	MIF	Secreted Signaling	PMID: 29637711; PMID: 24760155
51	SPP1+TAMs	S100A8+Monocytes	MIF	CD74_CXCR4	0.154313	0	MIF_CD74_CXCR4	MIF - (CD74+CXCR4)	MIF	Secreted Signaling	PMID: 29637711; PMID: 24760155
52	C1QC+MKI67+TAMs	S100A8+Monocytes	MIF	CD74_CXCR4	0.142499	0	MIF_CD74_CXCR4	MIF - (CD74+CXCR4)	MIF	Secreted Signaling	PMID: 29637711; PMID: 24760155
53	cDC1	S100A8+Monocytes	MIF	CD74_CXCR4	0.0951373	0	MIF_CD74_CXCR4	MIF - (CD74+CXCR4)	MIF	Secreted Signaling	PMID: 29637711; PMID: 24760155
54	iCAFs	C1QC+TAMs	MIF	CD74_CXCR4	0.129318	0	MIF_CD74_CXCR4	MIF - (CD74+CXCR4)	MIF	Secreted Signaling	PMID: 29637711; PMID: 24760155
55	mCAFs	C1QC+TAMs	MIF	CD74_CXCR4	0.127766	0	MIF_CD74_CXCR4	MIF - (CD74+CXCR4)	MIF	Secreted Signaling	PMID: 29637711; PMID: 24760155
56	S100A8+Monocytes	C1QC+TAMs	MIF	CD74_CXCR4	0.0615828	0.01	MIF_CD74_CXCR4	MIF - (CD74+CXCR4)	MIF	Secreted Signaling	PMID: 29637711; PMID: 24760155
57	C1QC+TAMs	C1QC+TAMs	MIF	CD74_CXCR4	0.0791522	0	MIF_CD74_CXCR4	MIF - (CD74+CXCR4)	MIF	Secreted Signaling	PMID: 29637711; PMID: 24760155
58	cDC2	C1QC+TAMs	MIF	CD74_CXCR4	0.0971871	0	MIF_CD74_CXCR4	MIF - (CD74+CXCR4)	MIF	Secreted Signaling	PMID: 29637711; PMID: 24760155
59	SPP1+TAMs	C1QC+TAMs	MIF	CD74_CXCR4	0.148894	0	MIF_CD74_CXCR4	MIF - (CD74+CXCR4)	MIF	Secreted Signaling	PMID: 29637711; PMID: 24760155
60	C1QC+MKI67+TAMs	C1QC+TAMs	MIF	CD74_CXCR4	0.137428	0	MIF_CD74_CXCR4	MIF - (CD74+CXCR4)	MIF	Secreted Signaling	PMID: 29637711; PMID: 24760155
61	cDC1	C1QC+TAMs	MIF	CD74_CXCR4	0.0915718	0	MIF_CD74_CXCR4	MIF - (CD74+CXCR4)	MIF	Secreted Signaling	PMID: 29637711; PMID: 24760155
62	iCAFs	cDC2	MIF	CD74_CXCR4	0.197972	0	MIF_CD74_CXCR4	MIF - (CD74+CXCR4)	MIF	Secreted Signaling	PMID: 29637711; PMID: 24760155
63	mCAFs	cDC2	MIF	CD74_CXCR4	0.195781	0	MIF_CD74_CXCR4	MIF - (CD74+CXCR4)	MIF	Secreted Signaling	PMID: 29637711; PMID: 24760155
64	S100A8+Monocytes	cDC2	MIF	CD74_CXCR4	0.0983383	0	MIF_CD74_CXCR4	MIF - (CD74+CXCR4)	MIF	Secreted Signaling	PMID: 29637711; PMID: 24760155
65	C1QC+TAMs	cDC2	MIF	CD74_CXCR4	0.124997	0	MIF_CD74_CXCR4	MIF - (CD74+CXCR4)	MIF	Secreted Signaling	PMID: 29637711; PMID: 24760155
66	cDC2	cDC2	MIF	CD74_CXCR4	0.151757	0	MIF_CD74_CXCR4	MIF - (CD74+CXCR4)	MIF	Secreted Signaling	PMID: 29637711; PMID: 24760155
67	SPP1+TAMs	cDC2	MIF	CD74_CXCR4	0.225253	0	MIF_CD74_CXCR4	MIF - (CD74+CXCR4)	MIF	Secreted Signaling	PMID: 29637711; PMID: 24760155
68	C1QC+MKI67+TAMs	cDC2	MIF	CD74_CXCR4	0.209353	0	MIF_CD74_CXCR4	MIF - (CD74+CXCR4)	MIF	Secreted Signaling	PMID: 29637711; PMID: 24760155
69	cDC1	cDC2	MIF	CD74_CXCR4	0.143489	0	MIF_CD74_CXCR4	MIF - (CD74+CXCR4)	MIF	Secreted Signaling	PMID: 29637711; PMID: 24760155
70	SPP1+TAMs	SPP1+TAMs	MIF	CD74_CXCR4	0.0673852	0.03	MIF_CD74_CXCR4	MIF - (CD74+CXCR4)	MIF	Secreted Signaling	PMID: 29637711; PMID: 24760155
71	iCAFs	cDC1	MIF	CD74_CXCR4	0.222242	0	MIF_CD74_CXCR4	MIF - (CD74+CXCR4)	MIF	Secreted Signaling	PMID: 29637711; PMID: 24760155
72	mCAFs	cDC1	MIF	CD74_CXCR4	0.219857	0	MIF_CD74_CXCR4	MIF - (CD74+CXCR4)	MIF	Secreted Signaling	PMID: 29637711; PMID: 24760155
73	S100A8+Monocytes	cDC1	MIF	CD74_CXCR4	0.112101	0.01	MIF_CD74_CXCR4	MIF - (CD74+CXCR4)	MIF	Secreted Signaling	PMID: 29637711; PMID: 24760155
74	C1QC+TAMs	cDC1	MIF	CD74_CXCR4	0.141904	0	MIF_CD74_CXCR4	MIF - (CD74+CXCR4)	MIF	Secreted Signaling	PMID: 29637711; PMID: 24760155
75	cDC2	cDC1	MIF	CD74_CXCR4	0.171573	0	MIF_CD74_CXCR4	MIF - (CD74+CXCR4)	MIF	Secreted Signaling	PMID: 29637711; PMID: 24760155
76	SPP1+TAMs	cDC1	MIF	CD74_CXCR4	0.251818	0	MIF_CD74_CXCR4	MIF - (CD74+CXCR4)	MIF	Secreted Signaling	PMID: 29637711; PMID: 24760155
77	C1QC+MKI67+TAMs	cDC1	MIF	CD74_CXCR4	0.23461	0	MIF_CD74_CXCR4	MIF - (CD74+CXCR4)	MIF	Secreted Signaling	PMID: 29637711; PMID: 24760155
78	cDC1	cDC1	MIF	CD74_CXCR4	0.162433	0	MIF_CD74_CXCR4	MIF - (CD74+CXCR4)	MIF	Secreted Signaling	PMID: 29637711; PMID: 24760155
79	iCAFs	S100A8+Monocytes	MIF	CD74_CD44	0.160941	0	MIF_CD74_CD44	MIF - (CD74+CD44)	MIF	Secreted Signaling	PMID: 29637711; PMID: 26175090
80	mCAFs	S100A8+Monocytes	MIF	CD74_CD44	0.159079	0	MIF_CD74_CD44	MIF - (CD74+CD44)	MIF	Secreted Signaling	PMID: 29637711; PMID: 26175090
81	C1QC+TAMs	S100A8+Monocytes	MIF	CD74_CD44	0.0999156	0	MIF_CD74_CD44	MIF - (CD74+CD44)	MIF	Secreted Signaling	PMID: 29637711; PMID: 26175090
82	cDC2	S100A8+Monocytes	MIF	CD74_CD44	0.122054	0	MIF_CD74_CD44	MIF - (CD74+CD44)	MIF	Secreted Signaling	PMID: 29637711; PMID: 26175090
83	SPP1+TAMs	S100A8+Monocytes	MIF	CD74_CD44	0.184291	0	MIF_CD74_CD44	MIF - (CD74+CD44)	MIF	Secreted Signaling	PMID: 29637711; PMID: 26175090
84	C1QC+MKI67+TAMs	S100A8+Monocytes	MIF	CD74_CD44	0.170645	0	MIF_CD74_CD44	MIF - (CD74+CD44)	MIF	Secreted Signaling	PMID: 29637711; PMID: 26175090
85	cDC1	S100A8+Monocytes	MIF	CD74_CD44	0.115186	0	MIF_CD74_CD44	MIF - (CD74+CD44)	MIF	Secreted Signaling	PMID: 29637711; PMID: 26175090
86	iCAFs	C1QC+TAMs	MIF	CD74_CD44	0.122481	0	MIF_CD74_CD44	MIF - (CD74+CD44)	MIF	Secreted Signaling	PMID: 29637711; PMID: 26175090
87	mCAFs	C1QC+TAMs	MIF	CD74_CD44	0.121	0	MIF_CD74_CD44	MIF - (CD74+CD44)	MIF	Secreted Signaling	PMID: 29637711; PMID: 26175090
88	cDC2	C1QC+TAMs	MIF	CD74_CD44	0.0918702	0	MIF_CD74_CD44	MIF - (CD74+CD44)	MIF	Secreted Signaling	PMID: 29637711; PMID: 26175090
89	SPP1+TAMs	C1QC+TAMs	MIF	CD74_CD44	0.141191	0	MIF_CD74_CD44	MIF - (CD74+CD44)	MIF	Secreted Signaling	PMID: 29637711; PMID: 26175090
90	C1QC+MKI67+TAMs	C1QC+TAMs	MIF	CD74_CD44	0.130227	0	MIF_CD74_CD44	MIF - (CD74+CD44)	MIF	Secreted Signaling	PMID: 29637711; PMID: 26175090
91	iCAFs	cDC2	MIF	CD74_CD44	0.149327	0	MIF_CD74_CD44	MIF - (CD74+CD44)	MIF	Secreted Signaling	PMID: 29637711; PMID: 26175090
92	mCAFs	cDC2	MIF	CD74_CD44	0.147576	0	MIF_CD74_CD44	MIF - (CD74+CD44)	MIF	Secreted Signaling	PMID: 29637711; PMID: 26175090
93	C1QC+TAMs	cDC2	MIF	CD74_CD44	0.0922219	0.03	MIF_CD74_CD44	MIF - (CD74+CD44)	MIF	Secreted Signaling	PMID: 29637711; PMID: 26175090
94	cDC2	cDC2	MIF	CD74_CD44	0.11287	0	MIF_CD74_CD44	MIF - (CD74+CD44)	MIF	Secreted Signaling	PMID: 29637711; PMID: 26175090
95	SPP1+TAMs	cDC2	MIF	CD74_CD44	0.171337	0	MIF_CD74_CD44	MIF - (CD74+CD44)	MIF	Secreted Signaling	PMID: 29637711; PMID: 26175090
96	C1QC+MKI67+TAMs	cDC2	MIF	CD74_CD44	0.158464	0	MIF_CD74_CD44	MIF - (CD74+CD44)	MIF	Secreted Signaling	PMID: 29637711; PMID: 26175090
97	cDC1	cDC2	MIF	CD74_CD44	0.106455	0.02	MIF_CD74_CD44	MIF - (CD74+CD44)	MIF	Secreted Signaling	PMID: 29637711; PMID: 26175090
98	iCAFs	SPP1+TAMs	MIF	CD74_CD44	0.186555	0	MIF_CD74_CD44	MIF - (CD74+CD44)	MIF	Secreted Signaling	PMID: 29637711; PMID: 26175090
99	mCAFs	SPP1+TAMs	MIF	CD74_CD44	0.184462	0	MIF_CD74_CD44	MIF - (CD74+CD44)	MIF	Secreted Signaling	PMID: 29637711; PMID: 26175090
100	S100A8+Monocytes	SPP1+TAMs	MIF	CD74_CD44	0.0920079	0.04	MIF_CD74_CD44	MIF - (CD74+CD44)	MIF	Secreted Signaling	PMID: 29637711; PMID: 26175090
101	C1QC+TAMs	SPP1+TAMs	MIF	CD74_CD44	0.117174	0	MIF_CD74_CD44	MIF - (CD74+CD44)	MIF	Secreted Signaling	PMID: 29637711; PMID: 26175090
102	cDC2	SPP1+TAMs	MIF	CD74_CD44	0.142531	0	MIF_CD74_CD44	MIF - (CD74+CD44)	MIF	Secreted Signaling	PMID: 29637711; PMID: 26175090
103	SPP1+TAMs	SPP1+TAMs	MIF	CD74_CD44	0.21268	0	MIF_CD74_CD44	MIF - (CD74+CD44)	MIF	Secreted Signaling	PMID: 29637711; PMID: 26175090
104	C1QC+MKI67+TAMs	SPP1+TAMs	MIF	CD74_CD44	0.197441	0	MIF_CD74_CD44	MIF - (CD74+CD44)	MIF	Secreted Signaling	PMID: 29637711; PMID: 26175090
105	cDC1	SPP1+TAMs	MIF	CD74_CD44	0.134687	0	MIF_CD74_CD44	MIF - (CD74+CD44)	MIF	Secreted Signaling	PMID: 29637711; PMID: 26175090
106	SPP1+TAMs	cDC1	MIF	CD74_CD44	0.117204	0.01	MIF_CD74_CD44	MIF - (CD74+CD44)	MIF	Secreted Signaling	PMID: 29637711; PMID: 26175090
107	iCAFs	iCAFs	MIF	ACKR3	0.00868074	0	MIF_ACKR3	MIF - ACKR3	MIF	Secreted Signaling	PMID: 26175090
108	mCAFs	iCAFs	MIF	ACKR3	0.00856233	0	MIF_ACKR3	MIF - ACKR3	MIF	Secreted Signaling	PMID: 26175090
109	S100A8+Monocytes	iCAFs	MIF	ACKR3	0.00385417	0	MIF_ACKR3	MIF - ACKR3	MIF	Secreted Signaling	PMID: 26175090
110	C1QC+TAMs	iCAFs	MIF	ACKR3	0.00504226	0	MIF_ACKR3	MIF - ACKR3	MIF	Secreted Signaling	PMID: 26175090
111	cDC2	iCAFs	MIF	ACKR3	0.00630679	0	MIF_ACKR3	MIF - ACKR3	MIF	Secreted Signaling	PMID: 26175090
112	SPP1+TAMs	iCAFs	MIF	ACKR3	0.010209	0	MIF_ACKR3	MIF - ACKR3	MIF	Secreted Signaling	PMID: 26175090
113	C1QC+MKI67+TAMs	iCAFs	MIF	ACKR3	0.00930602	0	MIF_ACKR3	MIF - ACKR3	MIF	Secreted Signaling	PMID: 26175090
114	cDC1	iCAFs	MIF	ACKR3	0.00590803	0	MIF_ACKR3	MIF - ACKR3	MIF	Secreted Signaling	PMID: 26175090
115	S100A8+Monocytes	iCAFs	OSM	OSMR_IL6ST	0.00339326	0	OSM_OSMR_IL6ST	OSM - (OSMR+IL6ST)	OSM	Secreted Signaling	KEGG: hsa04060
116	cDC2	iCAFs	OSM	OSMR_IL6ST	0.00162887	0	OSM_OSMR_IL6ST	OSM - (OSMR+IL6ST)	OSM	Secreted Signaling	KEGG: hsa04060
117	cDC1	iCAFs	OSM	OSMR_IL6ST	0.00195683	0	OSM_OSMR_IL6ST	OSM - (OSMR+IL6ST)	OSM	Secreted Signaling	KEGG: hsa04060
118	S100A8+Monocytes	mCAFs	OSM	OSMR_IL6ST	0.00266945	0	OSM_OSMR_IL6ST	OSM - (OSMR+IL6ST)	OSM	Secreted Signaling	KEGG: hsa04060
119	cDC2	mCAFs	OSM	OSMR_IL6ST	0.00128093	0	OSM_OSMR_IL6ST	OSM - (OSMR+IL6ST)	OSM	Secreted Signaling	KEGG: hsa04060
120	cDC1	mCAFs	OSM	OSMR_IL6ST	0.00153894	0	OSM_OSMR_IL6ST	OSM - (OSMR+IL6ST)	OSM	Secreted Signaling	KEGG: hsa04060
121	SPP1+TAMs	S100A8+Monocytes	IL1A	IL1R2	0.00274146	0	IL1A_IL1R2	IL1A - IL1R2	IL1	Secreted Signaling	KEGG: hsa04060
122	SPP1+TAMs	cDC2	IL1A	IL1R2	0.00702256	0	IL1A_IL1R2	IL1A - IL1R2	IL1	Secreted Signaling	KEGG: hsa04060
123	SPP1+TAMs	SPP1+TAMs	IL1A	IL1R2	0.00366092	0	IL1A_IL1R2	IL1A - IL1R2	IL1	Secreted Signaling	KEGG: hsa04060
124	S100A8+Monocytes	S100A8+Monocytes	IL1B	IL1R2	0.00950959	0	IL1B_IL1R2	IL1B - IL1R2	IL1	Secreted Signaling	KEGG: hsa04060
125	C1QC+TAMs	S100A8+Monocytes	IL1B	IL1R2	0.00335949	0	IL1B_IL1R2	IL1B - IL1R2	IL1	Secreted Signaling	KEGG: hsa04060
126	cDC2	S100A8+Monocytes	IL1B	IL1R2	0.00904917	0	IL1B_IL1R2	IL1B - IL1R2	IL1	Secreted Signaling	KEGG: hsa04060
127	SPP1+TAMs	S100A8+Monocytes	IL1B	IL1R2	0.0215318	0	IL1B_IL1R2	IL1B - IL1R2	IL1	Secreted Signaling	KEGG: hsa04060
128	C1QC+MKI67+TAMs	S100A8+Monocytes	IL1B	IL1R2	0.00121914	0	IL1B_IL1R2	IL1B - IL1R2	IL1	Secreted Signaling	KEGG: hsa04060
129	S100A8+Monocytes	cDC2	IL1B	IL1R2	0.0241044	0	IL1B_IL1R2	IL1B - IL1R2	IL1	Secreted Signaling	KEGG: hsa04060
130	C1QC+TAMs	cDC2	IL1B	IL1R2	0.00859739	0	IL1B_IL1R2	IL1B - IL1R2	IL1	Secreted Signaling	KEGG: hsa04060
131	cDC2	cDC2	IL1B	IL1R2	0.0229538	0	IL1B_IL1R2	IL1B - IL1R2	IL1	Secreted Signaling	KEGG: hsa04060
132	SPP1+TAMs	cDC2	IL1B	IL1R2	0.0535795	0	IL1B_IL1R2	IL1B - IL1R2	IL1	Secreted Signaling	KEGG: hsa04060
133	C1QC+MKI67+TAMs	cDC2	IL1B	IL1R2	0.00313042	0	IL1B_IL1R2	IL1B - IL1R2	IL1	Secreted Signaling	KEGG: hsa04060
134	S100A8+Monocytes	SPP1+TAMs	IL1B	IL1R2	0.0126702	0	IL1B_IL1R2	IL1B - IL1R2	IL1	Secreted Signaling	KEGG: hsa04060
135	C1QC+TAMs	SPP1+TAMs	IL1B	IL1R2	0.0044853	0	IL1B_IL1R2	IL1B - IL1R2	IL1	Secreted Signaling	KEGG: hsa04060
136	cDC2	SPP1+TAMs	IL1B	IL1R2	0.0120586	0	IL1B_IL1R2	IL1B - IL1R2	IL1	Secreted Signaling	KEGG: hsa04060
137	SPP1+TAMs	SPP1+TAMs	IL1B	IL1R2	0.0285728	0	IL1B_IL1R2	IL1B - IL1R2	IL1	Secreted Signaling	KEGG: hsa04060
138	C1QC+MKI67+TAMs	SPP1+TAMs	IL1B	IL1R2	0.00162886	0	IL1B_IL1R2	IL1B - IL1R2	IL1	Secreted Signaling	KEGG: hsa04060
139	iCAFs	S100A8+Monocytes	CSF1	CSF1R	0.00206922	0	CSF1_CSF1R	CSF1 - CSF1R	CSF	Secreted Signaling	KEGG: hsa04060
140	mCAFs	S100A8+Monocytes	CSF1	CSF1R	0.00188219	0	CSF1_CSF1R	CSF1 - CSF1R	CSF	Secreted Signaling	KEGG: hsa04060
141	iCAFs	C1QC+TAMs	CSF1	CSF1R	0.00726954	0	CSF1_CSF1R	CSF1 - CSF1R	CSF	Secreted Signaling	KEGG: hsa04060
142	mCAFs	C1QC+TAMs	CSF1	CSF1R	0.00661557	0	CSF1_CSF1R	CSF1 - CSF1R	CSF	Secreted Signaling	KEGG: hsa04060
143	iCAFs	cDC2	CSF1	CSF1R	0.00459405	0	CSF1_CSF1R	CSF1 - CSF1R	CSF	Secreted Signaling	KEGG: hsa04060
144	mCAFs	cDC2	CSF1	CSF1R	0.00417976	0	CSF1_CSF1R	CSF1 - CSF1R	CSF	Secreted Signaling	KEGG: hsa04060
145	iCAFs	SPP1+TAMs	CSF1	CSF1R	0.00193278	0	CSF1_CSF1R	CSF1 - CSF1R	CSF	Secreted Signaling	KEGG: hsa04060
146	mCAFs	SPP1+TAMs	CSF1	CSF1R	0.00175806	0	CSF1_CSF1R	CSF1 - CSF1R	CSF	Secreted Signaling	KEGG: hsa04060
147	iCAFs	C1QC+MKI67+TAMs	CSF1	CSF1R	0.00221608	0	CSF1_CSF1R	CSF1 - CSF1R	CSF	Secreted Signaling	KEGG: hsa04060
148	mCAFs	C1QC+MKI67+TAMs	CSF1	CSF1R	0.0020158	0	CSF1_CSF1R	CSF1 - CSF1R	CSF	Secreted Signaling	KEGG: hsa04060
149	iCAFs	cDC1	CSF1	CSF1R	0.000972561	0	CSF1_CSF1R	CSF1 - CSF1R	CSF	Secreted Signaling	KEGG: hsa04060
150	mCAFs	cDC1	CSF1	CSF1R	0.000884565	0	CSF1_CSF1R	CSF1 - CSF1R	CSF	Secreted Signaling	KEGG: hsa04060
151	cDC2	mCAFs	IL16	CD4	0.000651733	0	IL16_CD4	IL16 - CD4	IL16	Secreted Signaling	KEGG: hsa04060
152	cDC1	mCAFs	IL16	CD4	0.000677893	0.01	IL16_CD4	IL16 - CD4	IL16	Secreted Signaling	KEGG: hsa04060
153	cDC2	S100A8+Monocytes	IL16	CD4	0.00111864	0	IL16_CD4	IL16 - CD4	IL16	Secreted Signaling	KEGG: hsa04060
154	cDC1	S100A8+Monocytes	IL16	CD4	0.00116352	0	IL16_CD4	IL16 - CD4	IL16	Secreted Signaling	KEGG: hsa04060
155	cDC2	C1QC+TAMs	IL16	CD4	0.00266927	0	IL16_CD4	IL16 - CD4	IL16	Secreted Signaling	KEGG: hsa04060
156	cDC1	C1QC+TAMs	IL16	CD4	0.00277619	0	IL16_CD4	IL16 - CD4	IL16	Secreted Signaling	KEGG: hsa04060
157	cDC2	cDC2	IL16	CD4	0.00266446	0	IL16_CD4	IL16 - CD4	IL16	Secreted Signaling	KEGG: hsa04060
158	cDC1	cDC2	IL16	CD4	0.00277118	0	IL16_CD4	IL16 - CD4	IL16	Secreted Signaling	KEGG: hsa04060
159	cDC2	SPP1+TAMs	IL16	CD4	0.000814909	0	IL16_CD4	IL16 - CD4	IL16	Secreted Signaling	KEGG: hsa04060
160	cDC1	SPP1+TAMs	IL16	CD4	0.000847613	0.01	IL16_CD4	IL16 - CD4	IL16	Secreted Signaling	KEGG: hsa04060
161	cDC2	C1QC+MKI67+TAMs	IL16	CD4	0.00132488	0	IL16_CD4	IL16 - CD4	IL16	Secreted Signaling	KEGG: hsa04060
162	cDC1	C1QC+MKI67+TAMs	IL16	CD4	0.00137802	0	IL16_CD4	IL16 - CD4	IL16	Secreted Signaling	KEGG: hsa04060
163	cDC2	cDC1	IL16	CD4	0.00664201	0	IL16_CD4	IL16 - CD4	IL16	Secreted Signaling	KEGG: hsa04060
164	cDC1	cDC1	IL16	CD4	0.00690695	0	IL16_CD4	IL16 - CD4	IL16	Secreted Signaling	KEGG: hsa04060
165	C1QC+TAMs	iCAFs	TNF	TNFRSF1A	0.00258413	0	TNF_TNFRSF1A	TNF - TNFRSF1A	TNF	Secreted Signaling	KEGG: hsa04060
166	cDC2	iCAFs	TNF	TNFRSF1A	0.00282939	0	TNF_TNFRSF1A	TNF - TNFRSF1A	TNF	Secreted Signaling	KEGG: hsa04060
167	SPP1+TAMs	iCAFs	TNF	TNFRSF1A	0.00792611	0	TNF_TNFRSF1A	TNF - TNFRSF1A	TNF	Secreted Signaling	KEGG: hsa04060
168	C1QC+TAMs	mCAFs	TNF	TNFRSF1A	0.00258308	0	TNF_TNFRSF1A	TNF - TNFRSF1A	TNF	Secreted Signaling	KEGG: hsa04060
169	cDC2	mCAFs	TNF	TNFRSF1A	0.00282824	0	TNF_TNFRSF1A	TNF - TNFRSF1A	TNF	Secreted Signaling	KEGG: hsa04060
170	SPP1+TAMs	mCAFs	TNF	TNFRSF1A	0.00792291	0	TNF_TNFRSF1A	TNF - TNFRSF1A	TNF	Secreted Signaling	KEGG: hsa04060
171	C1QC+TAMs	S100A8+Monocytes	TNF	TNFRSF1A	0.00089067	0	TNF_TNFRSF1A	TNF - TNFRSF1A	TNF	Secreted Signaling	KEGG: hsa04060
172	cDC2	S100A8+Monocytes	TNF	TNFRSF1A	0.000975359	0	TNF_TNFRSF1A	TNF - TNFRSF1A	TNF	Secreted Signaling	KEGG: hsa04060
173	SPP1+TAMs	S100A8+Monocytes	TNF	TNFRSF1A	0.0027415	0	TNF_TNFRSF1A	TNF - TNFRSF1A	TNF	Secreted Signaling	KEGG: hsa04060
174	C1QC+TAMs	C1QC+TAMs	TNF	TNFRSF1A	0.000679547	0	TNF_TNFRSF1A	TNF - TNFRSF1A	TNF	Secreted Signaling	KEGG: hsa04060
175	cDC2	C1QC+TAMs	TNF	TNFRSF1A	0.000744177	0	TNF_TNFRSF1A	TNF - TNFRSF1A	TNF	Secreted Signaling	KEGG: hsa04060
176	SPP1+TAMs	C1QC+TAMs	TNF	TNFRSF1A	0.00209258	0	TNF_TNFRSF1A	TNF - TNFRSF1A	TNF	Secreted Signaling	KEGG: hsa04060
177	C1QC+TAMs	cDC2	TNF	TNFRSF1A	0.00137195	0	TNF_TNFRSF1A	TNF - TNFRSF1A	TNF	Secreted Signaling	KEGG: hsa04060
178	cDC2	cDC2	TNF	TNFRSF1A	0.00150234	0	TNF_TNFRSF1A	TNF - TNFRSF1A	TNF	Secreted Signaling	KEGG: hsa04060
179	SPP1+TAMs	cDC2	TNF	TNFRSF1A	0.00421869	0	TNF_TNFRSF1A	TNF - TNFRSF1A	TNF	Secreted Signaling	KEGG: hsa04060
180	C1QC+TAMs	SPP1+TAMs	TNF	TNFRSF1A	0.000745003	0	TNF_TNFRSF1A	TNF - TNFRSF1A	TNF	Secreted Signaling	KEGG: hsa04060
181	cDC2	SPP1+TAMs	TNF	TNFRSF1A	0.000815853	0	TNF_TNFRSF1A	TNF - TNFRSF1A	TNF	Secreted Signaling	KEGG: hsa04060
182	SPP1+TAMs	SPP1+TAMs	TNF	TNFRSF1A	0.00229383	0	TNF_TNFRSF1A	TNF - TNFRSF1A	TNF	Secreted Signaling	KEGG: hsa04060
183	C1QC+TAMs	C1QC+MKI67+TAMs	TNF	TNFRSF1A	0.000610203	0	TNF_TNFRSF1A	TNF - TNFRSF1A	TNF	Secreted Signaling	KEGG: hsa04060
184	cDC2	C1QC+MKI67+TAMs	TNF	TNFRSF1A	0.000668242	0	TNF_TNFRSF1A	TNF - TNFRSF1A	TNF	Secreted Signaling	KEGG: hsa04060
185	SPP1+TAMs	C1QC+MKI67+TAMs	TNF	TNFRSF1A	0.00187932	0	TNF_TNFRSF1A	TNF - TNFRSF1A	TNF	Secreted Signaling	KEGG: hsa04060
186	C1QC+TAMs	cDC1	TNF	TNFRSF1A	0.000544241	0	TNF_TNFRSF1A	TNF - TNFRSF1A	TNF	Secreted Signaling	KEGG: hsa04060
187	cDC2	cDC1	TNF	TNFRSF1A	0.00059601	0	TNF_TNFRSF1A	TNF - TNFRSF1A	TNF	Secreted Signaling	KEGG: hsa04060
188	SPP1+TAMs	cDC1	TNF	TNFRSF1A	0.00167639	0	TNF_TNFRSF1A	TNF - TNFRSF1A	TNF	Secreted Signaling	KEGG: hsa04060
189	C1QC+TAMs	S100A8+Monocytes	TNF	TNFRSF1B	0.00505208	0	TNF_TNFRSF1B	TNF - TNFRSF1B	TNF	Secreted Signaling	KEGG: hsa04060
190	cDC2	S100A8+Monocytes	TNF	TNFRSF1B	0.00553027	0	TNF_TNFRSF1B	TNF - TNFRSF1B	TNF	Secreted Signaling	KEGG: hsa04060
191	SPP1+TAMs	S100A8+Monocytes	TNF	TNFRSF1B	0.015417	0	TNF_TNFRSF1B	TNF - TNFRSF1B	TNF	Secreted Signaling	KEGG: hsa04060
192	C1QC+TAMs	C1QC+TAMs	TNF	TNFRSF1B	0.00107385	0	TNF_TNFRSF1B	TNF - TNFRSF1B	TNF	Secreted Signaling	KEGG: hsa04060
193	cDC2	C1QC+TAMs	TNF	TNFRSF1B	0.00117593	0	TNF_TNFRSF1B	TNF - TNFRSF1B	TNF	Secreted Signaling	KEGG: hsa04060
194	SPP1+TAMs	C1QC+TAMs	TNF	TNFRSF1B	0.00330407	0	TNF_TNFRSF1B	TNF - TNFRSF1B	TNF	Secreted Signaling	KEGG: hsa04060
195	C1QC+TAMs	cDC2	TNF	TNFRSF1B	0.003453	0	TNF_TNFRSF1B	TNF - TNFRSF1B	TNF	Secreted Signaling	KEGG: hsa04060
196	cDC2	cDC2	TNF	TNFRSF1B	0.00378041	0	TNF_TNFRSF1B	TNF - TNFRSF1B	TNF	Secreted Signaling	KEGG: hsa04060
197	SPP1+TAMs	cDC2	TNF	TNFRSF1B	0.0105721	0	TNF_TNFRSF1B	TNF - TNFRSF1B	TNF	Secreted Signaling	KEGG: hsa04060
198	C1QC+TAMs	SPP1+TAMs	TNF	TNFRSF1B	0.00382265	0	TNF_TNFRSF1B	TNF - TNFRSF1B	TNF	Secreted Signaling	KEGG: hsa04060
199	cDC2	SPP1+TAMs	TNF	TNFRSF1B	0.00418496	0	TNF_TNFRSF1B	TNF - TNFRSF1B	TNF	Secreted Signaling	KEGG: hsa04060
200	SPP1+TAMs	SPP1+TAMs	TNF	TNFRSF1B	0.0116949	0	TNF_TNFRSF1B	TNF - TNFRSF1B	TNF	Secreted Signaling	KEGG: hsa04060
201	C1QC+TAMs	C1QC+MKI67+TAMs	TNF	TNFRSF1B	0.00072183	0	TNF_TNFRSF1B	TNF - TNFRSF1B	TNF	Secreted Signaling	KEGG: hsa04060
202	cDC2	C1QC+MKI67+TAMs	TNF	TNFRSF1B	0.000790478	0	TNF_TNFRSF1B	TNF - TNFRSF1B	TNF	Secreted Signaling	KEGG: hsa04060
203	SPP1+TAMs	C1QC+MKI67+TAMs	TNF	TNFRSF1B	0.00222259	0	TNF_TNFRSF1B	TNF - TNFRSF1B	TNF	Secreted Signaling	KEGG: hsa04060
204	C1QC+TAMs	cDC1	TNF	TNFRSF1B	0.00287186	0	TNF_TNFRSF1B	TNF - TNFRSF1B	TNF	Secreted Signaling	KEGG: hsa04060
205	cDC2	cDC1	TNF	TNFRSF1B	0.00314433	0	TNF_TNFRSF1B	TNF - TNFRSF1B	TNF	Secreted Signaling	KEGG: hsa04060
206	SPP1+TAMs	cDC1	TNF	TNFRSF1B	0.00880337	0	TNF_TNFRSF1B	TNF - TNFRSF1B	TNF	Secreted Signaling	KEGG: hsa04060
207	SPP1+TAMs	iCAFs	TNFSF14	LTBR	0.00164056	0	TNFSF14_LTBR	TNFSF14 - LTBR	LIGHT	Secreted Signaling	KEGG: hsa04060
208	SPP1+TAMs	mCAFs	TNFSF14	LTBR	0.00183293	0	TNFSF14_LTBR	TNFSF14 - LTBR	LIGHT	Secreted Signaling	KEGG: hsa04060
209	SPP1+TAMs	S100A8+Monocytes	TNFSF14	LTBR	0.00132248	0	TNFSF14_LTBR	TNFSF14 - LTBR	LIGHT	Secreted Signaling	KEGG: hsa04060
210	SPP1+TAMs	C1QC+TAMs	TNFSF14	LTBR	0.000974975	0	TNFSF14_LTBR	TNFSF14 - LTBR	LIGHT	Secreted Signaling	KEGG: hsa04060
211	SPP1+TAMs	cDC2	TNFSF14	LTBR	0.000971726	0	TNFSF14_LTBR	TNFSF14 - LTBR	LIGHT	Secreted Signaling	KEGG: hsa04060
212	SPP1+TAMs	SPP1+TAMs	TNFSF14	LTBR	0.000898174	0	TNFSF14_LTBR	TNFSF14 - LTBR	LIGHT	Secreted Signaling	KEGG: hsa04060
213	SPP1+TAMs	cDC1	TNFSF14	LTBR	0.00117216	0	TNFSF14_LTBR	TNFSF14 - LTBR	LIGHT	Secreted Signaling	KEGG: hsa04060
214	SPP1+TAMs	S100A8+Monocytes	TNFSF14	TNFRSF14	0.00190548	0	TNFSF14_TNFRSF14	TNFSF14 - TNFRSF14	LIGHT	Secreted Signaling	KEGG: hsa04060
215	SPP1+TAMs	C1QC+TAMs	TNFSF14	TNFRSF14	0.00164248	0	TNFSF14_TNFRSF14	TNFSF14 - TNFRSF14	LIGHT	Secreted Signaling	KEGG: hsa04060
216	SPP1+TAMs	cDC2	TNFSF14	TNFRSF14	0.00356035	0	TNFSF14_TNFRSF14	TNFSF14 - TNFRSF14	LIGHT	Secreted Signaling	KEGG: hsa04060
217	SPP1+TAMs	SPP1+TAMs	TNFSF14	TNFRSF14	0.00164632	0	TNFSF14_TNFRSF14	TNFSF14 - TNFRSF14	LIGHT	Secreted Signaling	KEGG: hsa04060
218	SPP1+TAMs	cDC1	TNFSF14	TNFRSF14	0.00389136	0	TNFSF14_TNFRSF14	TNFSF14 - TNFRSF14	LIGHT	Secreted Signaling	KEGG: hsa04060
219	SPP1+TAMs	iCAFs	SPP1	CD44	0.0214358	0	SPP1_CD44	SPP1 - CD44	SPP1	Secreted Signaling	PMID: 21907263
220	C1QC+MKI67+TAMs	iCAFs	SPP1	CD44	0.00198435	0	SPP1_CD44	SPP1 - CD44	SPP1	Secreted Signaling	PMID: 21907263
221	SPP1+TAMs	mCAFs	SPP1	CD44	0.0482813	0	SPP1_CD44	SPP1 - CD44	SPP1	Secreted Signaling	PMID: 21907263
222	C1QC+MKI67+TAMs	mCAFs	SPP1	CD44	0.00458357	0	SPP1_CD44	SPP1 - CD44	SPP1	Secreted Signaling	PMID: 21907263
223	SPP1+TAMs	S100A8+Monocytes	SPP1	CD44	0.113995	0	SPP1_CD44	SPP1 - CD44	SPP1	Secreted Signaling	PMID: 21907263
224	C1QC+MKI67+TAMs	S100A8+Monocytes	SPP1	CD44	0.0115435	0	SPP1_CD44	SPP1 - CD44	SPP1	Secreted Signaling	PMID: 21907263
225	SPP1+TAMs	C1QC+TAMs	SPP1	CD44	0.0487706	0	SPP1_CD44	SPP1 - CD44	SPP1	Secreted Signaling	PMID: 21907263
226	C1QC+MKI67+TAMs	C1QC+TAMs	SPP1	CD44	0.00463218	0	SPP1_CD44	SPP1 - CD44	SPP1	Secreted Signaling	PMID: 21907263
227	SPP1+TAMs	cDC2	SPP1	CD44	0.0702306	0	SPP1_CD44	SPP1 - CD44	SPP1	Secreted Signaling	PMID: 21907263
228	C1QC+MKI67+TAMs	cDC2	SPP1	CD44	0.00680947	0	SPP1_CD44	SPP1 - CD44	SPP1	Secreted Signaling	PMID: 21907263
229	SPP1+TAMs	SPP1+TAMs	SPP1	CD44	0.154398	0	SPP1_CD44	SPP1 - CD44	SPP1	Secreted Signaling	PMID: 21907263
230	C1QC+MKI67+TAMs	SPP1+TAMs	SPP1	CD44	0.0163029	0	SPP1_CD44	SPP1 - CD44	SPP1	Secreted Signaling	PMID: 21907263
231	SPP1+TAMs	C1QC+MKI67+TAMs	SPP1	CD44	0.0174551	0	SPP1_CD44	SPP1 - CD44	SPP1	Secreted Signaling	PMID: 21907263
232	C1QC+MKI67+TAMs	C1QC+MKI67+TAMs	SPP1	CD44	0.0016099	0	SPP1_CD44	SPP1 - CD44	SPP1	Secreted Signaling	PMID: 21907263
233	SPP1+TAMs	cDC1	SPP1	CD44	0.0324766	0	SPP1_CD44	SPP1 - CD44	SPP1	Secreted Signaling	PMID: 21907263
234	C1QC+MKI67+TAMs	cDC1	SPP1	CD44	0.00303751	0	SPP1_CD44	SPP1 - CD44	SPP1	Secreted Signaling	PMID: 21907263
235	SPP1+TAMs	iCAFs	SPP1	ITGAV_ITGB1	0.047019	0	SPP1_ITGAV_ITGB1	SPP1 - (ITGAV+ITGB1)	SPP1	Secreted Signaling	PMID: 21907263
236	C1QC+MKI67+TAMs	iCAFs	SPP1	ITGAV_ITGB1	0.00445839	0	SPP1_ITGAV_ITGB1	SPP1 - (ITGAV+ITGB1)	SPP1	Secreted Signaling	PMID: 21907263
237	SPP1+TAMs	mCAFs	SPP1	ITGAV_ITGB1	0.0500948	0	SPP1_ITGAV_ITGB1	SPP1 - (ITGAV+ITGB1)	SPP1	Secreted Signaling	PMID: 21907263
238	C1QC+MKI67+TAMs	mCAFs	SPP1	ITGAV_ITGB1	0.00476396	0	SPP1_ITGAV_ITGB1	SPP1 - (ITGAV+ITGB1)	SPP1	Secreted Signaling	PMID: 21907263
239	SPP1+TAMs	SPP1+TAMs	SPP1	ITGAV_ITGB1	0.0241212	0	SPP1_ITGAV_ITGB1	SPP1 - (ITGAV+ITGB1)	SPP1	Secreted Signaling	PMID: 21907263
240	C1QC+MKI67+TAMs	SPP1+TAMs	SPP1	ITGAV_ITGB1	0.00223851	0	SPP1_ITGAV_ITGB1	SPP1 - (ITGAV+ITGB1)	SPP1	Secreted Signaling	PMID: 21907263
241	SPP1+TAMs	iCAFs	SPP1	ITGAV_ITGB5	0.0147615	0	SPP1_ITGAV_ITGB5	SPP1 - (ITGAV+ITGB5)	SPP1	Secreted Signaling	PMID: 21907263
242	C1QC+MKI67+TAMs	iCAFs	SPP1	ITGAV_ITGB5	0.00135809	0	SPP1_ITGAV_ITGB5	SPP1 - (ITGAV+ITGB5)	SPP1	Secreted Signaling	PMID: 21907263
243	SPP1+TAMs	mCAFs	SPP1	ITGAV_ITGB5	0.0130919	0	SPP1_ITGAV_ITGB5	SPP1 - (ITGAV+ITGB5)	SPP1	Secreted Signaling	PMID: 21907263
244	C1QC+MKI67+TAMs	mCAFs	SPP1	ITGAV_ITGB5	0.00120263	0	SPP1_ITGAV_ITGB5	SPP1 - (ITGAV+ITGB5)	SPP1	Secreted Signaling	PMID: 21907263
245	SPP1+TAMs	S100A8+Monocytes	SPP1	ITGA4_ITGB1	0.0267182	0	SPP1_ITGA4_ITGB1	SPP1 - (ITGA4+ITGB1)	SPP1	Secreted Signaling	PMID: 21907263
246	C1QC+MKI67+TAMs	S100A8+Monocytes	SPP1	ITGA4_ITGB1	0.00248552	0	SPP1_ITGA4_ITGB1	SPP1 - (ITGA4+ITGB1)	SPP1	Secreted Signaling	PMID: 21907263
247	SPP1+TAMs	C1QC+TAMs	SPP1	ITGA4_ITGB1	0.0201462	0	SPP1_ITGA4_ITGB1	SPP1 - (ITGA4+ITGB1)	SPP1	Secreted Signaling	PMID: 21907263
248	C1QC+MKI67+TAMs	C1QC+TAMs	SPP1	ITGA4_ITGB1	0.00186274	0	SPP1_ITGA4_ITGB1	SPP1 - (ITGA4+ITGB1)	SPP1	Secreted Signaling	PMID: 21907263
249	SPP1+TAMs	cDC2	SPP1	ITGA4_ITGB1	0.0317692	0	SPP1_ITGA4_ITGB1	SPP1 - (ITGA4+ITGB1)	SPP1	Secreted Signaling	PMID: 21907263
250	C1QC+MKI67+TAMs	cDC2	SPP1	ITGA4_ITGB1	0.00296938	0	SPP1_ITGA4_ITGB1	SPP1 - (ITGA4+ITGB1)	SPP1	Secreted Signaling	PMID: 21907263
251	SPP1+TAMs	cDC1	SPP1	ITGA4_ITGB1	0.0114647	0	SPP1_ITGA4_ITGB1	SPP1 - (ITGA4+ITGB1)	SPP1	Secreted Signaling	PMID: 21907263
252	C1QC+MKI67+TAMs	cDC1	SPP1	ITGA4_ITGB1	0.00105158	0	SPP1_ITGA4_ITGB1	SPP1 - (ITGA4+ITGB1)	SPP1	Secreted Signaling	PMID: 21907263
253	SPP1+TAMs	iCAFs	SPP1	ITGA5_ITGB1	0.0402668	0	SPP1_ITGA5_ITGB1	SPP1 - (ITGA5+ITGB1)	SPP1	Secreted Signaling	PMID: 21907263
254	C1QC+MKI67+TAMs	iCAFs	SPP1	ITGA5_ITGB1	0.0037938	0	SPP1_ITGA5_ITGB1	SPP1 - (ITGA5+ITGB1)	SPP1	Secreted Signaling	PMID: 21907263
255	SPP1+TAMs	S100A8+Monocytes	SPP1	ITGA5_ITGB1	0.0201747	0	SPP1_ITGA5_ITGB1	SPP1 - (ITGA5+ITGB1)	SPP1	Secreted Signaling	PMID: 21907263
256	C1QC+MKI67+TAMs	S100A8+Monocytes	SPP1	ITGA5_ITGB1	0.00186542	0	SPP1_ITGA5_ITGB1	SPP1 - (ITGA5+ITGB1)	SPP1	Secreted Signaling	PMID: 21907263
257	SPP1+TAMs	cDC2	SPP1	ITGA5_ITGB1	0.0158051	0	SPP1_ITGA5_ITGB1	SPP1 - (ITGA5+ITGB1)	SPP1	Secreted Signaling	PMID: 21907263
258	C1QC+MKI67+TAMs	cDC2	SPP1	ITGA5_ITGB1	0.0014555	0	SPP1_ITGA5_ITGB1	SPP1 - (ITGA5+ITGB1)	SPP1	Secreted Signaling	PMID: 21907263
259	SPP1+TAMs	SPP1+TAMs	SPP1	ITGA5_ITGB1	0.029718	0	SPP1_ITGA5_ITGB1	SPP1 - (ITGA5+ITGB1)	SPP1	Secreted Signaling	PMID: 21907263
260	C1QC+MKI67+TAMs	SPP1+TAMs	SPP1	ITGA5_ITGB1	0.00277233	0	SPP1_ITGA5_ITGB1	SPP1 - (ITGA5+ITGB1)	SPP1	Secreted Signaling	PMID: 21907263
261	S100A8+Monocytes	S100A8+Monocytes	RETN	TLR4	0.00193344	0	RETN_TLR4	RETN - TLR4	RESISTIN	Secreted Signaling	PMID: 30809105
262	SPP1+TAMs	S100A8+Monocytes	RETN	TLR4	0.00139366	0	RETN_TLR4	RETN - TLR4	RESISTIN	Secreted Signaling	PMID: 30809105
263	S100A8+Monocytes	iCAFs	RETN	CAP1	0.0057151	0	RETN_CAP1	RETN - CAP1	RESISTIN	Secreted Signaling	PMID: 30809105
264	SPP1+TAMs	iCAFs	RETN	CAP1	0.00412393	0	RETN_CAP1	RETN - CAP1	RESISTIN	Secreted Signaling	PMID: 30809105
265	S100A8+Monocytes	mCAFs	RETN	CAP1	0.00870069	0	RETN_CAP1	RETN - CAP1	RESISTIN	Secreted Signaling	PMID: 30809105
266	SPP1+TAMs	mCAFs	RETN	CAP1	0.00628354	0	RETN_CAP1	RETN - CAP1	RESISTIN	Secreted Signaling	PMID: 30809105
267	S100A8+Monocytes	S100A8+Monocytes	RETN	CAP1	0.00978119	0	RETN_CAP1	RETN - CAP1	RESISTIN	Secreted Signaling	PMID: 30809105
268	SPP1+TAMs	S100A8+Monocytes	RETN	CAP1	0.007066	0	RETN_CAP1	RETN - CAP1	RESISTIN	Secreted Signaling	PMID: 30809105
269	S100A8+Monocytes	C1QC+TAMs	RETN	CAP1	0.00940519	0	RETN_CAP1	RETN - CAP1	RESISTIN	Secreted Signaling	PMID: 30809105
270	SPP1+TAMs	C1QC+TAMs	RETN	CAP1	0.00679366	0	RETN_CAP1	RETN - CAP1	RESISTIN	Secreted Signaling	PMID: 30809105
271	S100A8+Monocytes	cDC2	RETN	CAP1	0.013069	0	RETN_CAP1	RETN - CAP1	RESISTIN	Secreted Signaling	PMID: 30809105
272	SPP1+TAMs	cDC2	RETN	CAP1	0.00944984	0	RETN_CAP1	RETN - CAP1	RESISTIN	Secreted Signaling	PMID: 30809105
273	S100A8+Monocytes	SPP1+TAMs	RETN	CAP1	0.00982965	0	RETN_CAP1	RETN - CAP1	RESISTIN	Secreted Signaling	PMID: 30809105
274	SPP1+TAMs	SPP1+TAMs	RETN	CAP1	0.00710111	0	RETN_CAP1	RETN - CAP1	RESISTIN	Secreted Signaling	PMID: 30809105
275	S100A8+Monocytes	C1QC+MKI67+TAMs	RETN	CAP1	0.00815472	0	RETN_CAP1	RETN - CAP1	RESISTIN	Secreted Signaling	PMID: 30809105
276	SPP1+TAMs	C1QC+MKI67+TAMs	RETN	CAP1	0.00588835	0	RETN_CAP1	RETN - CAP1	RESISTIN	Secreted Signaling	PMID: 30809105
277	S100A8+Monocytes	cDC1	RETN	CAP1	0.00945201	0	RETN_CAP1	RETN - CAP1	RESISTIN	Secreted Signaling	PMID: 30809105
278	SPP1+TAMs	cDC1	RETN	CAP1	0.00682757	0	RETN_CAP1	RETN - CAP1	RESISTIN	Secreted Signaling	PMID: 30809105
279	iCAFs	iCAFs	NAMPT	ITGA5_ITGB1	0.0043504	0.01	NAMPT_ITGA5_ITGB1	NAMPT - (ITGA5+ITGB1)	VISFATIN	Secreted Signaling	PMID: 28490838
280	mCAFs	iCAFs	NAMPT	ITGA5_ITGB1	0.00363926	0.01	NAMPT_ITGA5_ITGB1	NAMPT - (ITGA5+ITGB1)	VISFATIN	Secreted Signaling	PMID: 28490838
281	S100A8+Monocytes	iCAFs	NAMPT	ITGA5_ITGB1	0.0479424	0	NAMPT_ITGA5_ITGB1	NAMPT - (ITGA5+ITGB1)	VISFATIN	Secreted Signaling	PMID: 28490838
282	C1QC+TAMs	iCAFs	NAMPT	ITGA5_ITGB1	0.0231102	0	NAMPT_ITGA5_ITGB1	NAMPT - (ITGA5+ITGB1)	VISFATIN	Secreted Signaling	PMID: 28490838
283	cDC2	iCAFs	NAMPT	ITGA5_ITGB1	0.0350725	0	NAMPT_ITGA5_ITGB1	NAMPT - (ITGA5+ITGB1)	VISFATIN	Secreted Signaling	PMID: 28490838
284	SPP1+TAMs	iCAFs	NAMPT	ITGA5_ITGB1	0.0455364	0	NAMPT_ITGA5_ITGB1	NAMPT - (ITGA5+ITGB1)	VISFATIN	Secreted Signaling	PMID: 28490838
[truncated: 1,403 more rows]

[truncated: 1 more sheets: Sheet11]
